# Supplementary material for: Characterization of Altered Molecular Pathways in the Entorhinal Cortex of Alzheimer’s Disease Patients and In Silico Prediction of Potential Repurposable Drugs
Source: Genes (Basel). 2022 Apr 15;13(4):703. doi: 10.3390/genes13040703 (PMC9028005; doi:10.3390/genes13040703)
Supplement: Supplementary file 1 [file genes-13-00703-s001.zip]

Archive with 3 entries (3 files):
- Suppl Table S1.xlsx
- Suppl Table S2.xlsx
- Suppl Table S3.xlsx
