# Supplementary material for: Characterization of Altered Molecular Pathways in the Entorhinal Cortex of Alzheimer’s Disease Patients and In Silico Prediction of Potential Repurposable Drugs
Source: Genes (Basel). 2022 Apr 15;13(4):703. doi: 10.3390/genes13040703 (PMC9028005; doi:10.3390/genes13040703)
Supplement: Supplementary file 1 [file genes-13-00703-s001.zip › Suppl Table S1.xlsx]

## Sheet: FINAL ALLmeta_sig_genes_effects
EntrezID	Name	GSE48350_series_matrix (1)_FC	GSE118553_series_matrix_FC	GSE48350_series_matrix (1)_Pval	GSE118553_series_matrix_Pval	CombinedES	FDR
246176	GAS2L2	-0.22421	-0.24684	0.0024318	3.1712e-05	-1.443	1.2064e-06
4004	LMO1	-0.68291	-0.51695	0.0041377	0.00014685	-1.3449	6.5836e-06
3176	HNMT	0.32837	0.37213	0.081897	1.3783e-05	1.2911	1.6879e-05
51686	OAZ3	-0.56799	-0.40996	0.0041844	0.00051476	-1.2743	1.8068e-05
6835	SURF2	-0.34906	-0.28302	0.017189	0.00078922	-1.1975	6.1183e-05
79887	PLBD1	0.5105	0.59817	0.11938	1.6385e-06	1.3531	6.1183e-05
285268	ZNF621	2.4746	0.92173	1.3389e-08	3.2317e-08	2.2507	6.1183e-05
23396	PIP5K1C	-0.38732	-0.45018	0.16414	4.7539e-05	-1.1689	0.00010977
81572	PDRG1	-0.27262	-0.33056	0.17458	3.0156e-05	-1.1597	0.00012452
6623	SNCG	-0.4779	-0.57539	0.13865	0.00018958	-1.1353	0.00017923
79694	MANEA	0.22751	0.25922	0.16414	0.0001099	1.1284	0.00019545
169792	GLIS3	0.79637	0.8679	0.16731	7.3812e-06	1.238	0.00021132
56160	NSMCE3	-0.22957	-0.30547	0.17458	2.8465e-05	-1.1445	0.00027217
78999	LRFN4	-0.33754	-0.40614	0.17458	9.7765e-05	-1.1017	0.0002846
8789	FBP2	0.16015	0.26818	0.081897	0.00086184	1.0912	0.000313
23349	PHF24	-0.54954	-0.73429	0.17458	1.7359e-05	-1.1739	0.00034108
4097	MAFG	-0.22652	-0.30285	0.17458	6.4538e-05	-1.083	0.00034108
54985	HCFC1R1	-0.26529	-0.26314	0.13909	0.00056703	-1.0789	0.00034108
284346	ZNF575	-0.28967	-0.37022	0.17458	0.00014481	-1.0785	0.00034108
144423	GLT1D1	-0.42493	-0.54088	0.17458	8.2893e-05	-1.0775	0.00034108
6919	TCEA2	-0.18167	-0.24768	0.17458	9.624e-05	-1.0739	0.00034108
3276	PRMT1	-0.21373	-0.21387	0.15057	0.00050874	-1.0716	0.00034108
4239	MFAP4	0.29739	0.41443	0.17458	8.982e-05	1.0658	0.00039262
7532	YWHAG	-0.27851	-0.36506	0.17458	0.00010579	-1.0628	0.00039617
8506	CNTNAP1	-0.35168	-0.46468	0.17458	0.00015727	-1.0603	0.00039617
9556	ATP5MPL	-0.30239	-0.39911	0.17458	8.1674e-06	-1.2175	0.00041634
11258	DCTN3	-0.40567	-0.4009	0.17458	0.00022209	-1.0538	0.00041634
84553	FAXC	-0.49974	-0.62582	0.17458	0.00010306	-1.0463	0.00041634
8933	RTL8C	-0.25736	-0.32978	0.17458	0.00014246	-1.0428	0.00041634
55111	PLEKHJ1	-0.22666	-0.33778	0.17458	0.00019929	-1.0391	0.00041634
1176	AP3S1	-0.22365	-0.22501	0.16414	0.00075145	-1.0383	0.00041634
55466	DNAJA4	-0.49322	-0.5373	0.17458	0.00031956	-1.0369	0.00041634
2281	FKBP1B	-0.43866	-0.44447	0.17458	0.00028594	-1.0367	0.00041634
7978	MTERF1	-0.23755	-0.22915	0.14785	0.0010798	-1.0351	0.00041634
23336	SYNM	0.1838	0.24859	0.17458	0.00019349	1.0424	0.00041634
91807	MYLK3	0.26312	0.40358	0.17458	0.00011846	1.0462	0.00041634
2308	FOXO1	0.36678	0.49784	0.17458	0.0001018	1.0472	0.00041634
92017	SNX29	0.20133	0.30578	0.17458	0.0001147	1.0519	0.00041634
84532	ACSS1	0.32735	0.45851	0.14265	1.1769e-06	1.3436	0.00041634
9435	CHST2	-0.34728	-0.3684	0.17458	0.00045942	-1.0281	0.00047995
5406	PNLIP	0.18525	0.24784	0.17458	0.00065389	1.023	0.00051769
92973	92973	-0.30244	-0.31649	0.17458	0.00019557	-1.0226	0.00052461
6121	RPE65	0.19343	0.26844	0.17458	0.000441	1.0216	0.00052461
10975	UQCR11	-0.20262	-0.27786	0.17458	0.0002889	-1.0186	0.00053592
58524	DMRT3	0.22541	0.3277	0.17458	0.00020214	1.0197	0.00053592
10368	CACNG3	-0.74069	-0.86317	0.17458	0.00030324	-1.0132	0.00057591
115761	ARL11	0.14957	0.23902	0.17458	0.00044864	1.0131	0.00057591
5138	PDE2A	-0.54298	-0.66366	0.17458	0.00021169	-1.0128	0.00058035
338785	KRT79	-0.4067	-0.37023	0.15057	0.0016874	-1.0071	0.00059785
29089	UBE2T	-0.58916	-0.68659	0.17458	3.4923e-05	-1.113	0.00062486
84630	TTBK1	-0.19762	-0.30676	0.17458	0.00012357	-1.0272	0.00062486
5451	POU2F1	0.19057	0.24116	0.17458	0.00060834	1.0013	0.00065491
1020	CDK5	-0.52551	-0.54271	0.17458	0.00060253	-0.99758	0.0006883
282991	BLOC1S2	-0.24405	-0.28324	0.17458	0.00041341	-0.99598	0.0006883
27351	DESI1	-0.17815	-0.23794	0.17458	0.00027104	-0.99563	0.0006883
339344	MYPOP	-0.34695	-0.38837	0.17458	0.00051664	-0.99548	0.0006883
57787	MARK4	-0.26232	-0.32738	0.17458	0.00056871	-0.99456	0.0006883
125919	ZNF543	0.14561	0.23242	0.17458	0.00045822	0.99755	0.0006883
114798	SLITRK1	-0.35804	-0.43529	0.17458	0.00034114	-0.99213	0.00071062
494513	PJVK	0.40877	0.50011	0.17458	0.00033822	0.99204	0.00071062
84336	TMEM101	-0.16663	-0.21003	0.17458	0.00056871	-0.98339	0.0008221
7070	THY1	-0.4519	-0.56976	0.17458	0.00042934	-0.98048	0.00085891
5058	PAK1	-0.78668	-0.96521	0.17458	0.00024682	-0.9788	0.00085891
5575	PRKAR1B	-0.45197	-0.61626	0.17458	0.00030672	-0.97825	0.00085891
90637	ZFAND2A	-0.28883	-0.33602	0.17458	0.00043162	-0.97661	0.00085891
57415	C3orf14	-0.30928	-0.34982	0.17458	0.00080917	-0.97493	0.00085891
127795	C1orf87	0.46849	0.38112	0.14265	0.0035262	0.97566	0.00085891
8335	H2AC4	0.17755	0.2352	0.17458	0.00058043	0.97744	0.00085891
94241	TP53INP1	0.25945	0.35005	0.17458	9.6661e-05	1.0393	0.00085891
26038	CHD5	-0.3381	-0.4341	0.17458	0.00051749	-0.97377	0.00088331
51062	ATL1	-0.29614	-0.38671	0.17458	0.00028283	-0.97416	0.00088545
23096	IQSEC2	-0.2226	-0.29212	0.17458	0.00041784	-0.9728	0.00088545
388753	COA6	-0.44341	-0.45942	0.17458	0.0011712	-0.96944	0.00090137
54620	FBXL19	-0.31422	-0.30968	0.17458	0.0018226	-0.96532	0.00094706
284276	LINC00908	0.21966	0.31129	0.17458	0.00027494	0.96936	0.00094706
8988	HSPB3	-0.92688	-0.76013	0.17458	0.0017575	-0.96233	0.0009486
78986	DUSP26	-0.23866	-0.25085	0.17458	0.0017842	-0.96218	0.0009486
339512	CCDC190	0.1864	0.28651	0.17458	0.00039268	0.96494	0.0009486
3115	HLA-DPB1	0.71128	0.72358	0.17458	0.00070358	0.96559	0.0009486
5251	PHEX	1.08	0.95717	0.17458	0.00027057	0.96686	0.0009486
284615	ANKRD34A	-0.45251	-0.41069	0.17458	0.0014286	-0.96134	0.00095828
784	CACNB3	-0.54258	-0.66748	0.17458	0.00029792	-0.96343	0.00096615
22839	DLGAP4	-0.21756	-0.28255	0.17458	0.00045053	-0.95928	0.0010084
55884	WSB2	-0.37092	-0.29152	0.15057	0.0040837	-0.95612	0.0010084
4738	NEDD8	-0.26564	-0.21466	0.17458	0.0024299	-0.95609	0.0010084
344405	PRORSD1P	0.21977	0.25123	0.17458	0.0009455	0.95668	0.0010084
53822	FXYD7	-0.42951	-0.48253	0.17458	0.00078708	-0.95639	0.0010096
51728	POLR3K	-0.24857	-0.34051	0.17458	0.00017456	-0.99383	0.0010269
1008	CDH10	-0.33321	-0.42624	0.17458	0.00043545	-0.95575	0.0010269
23511	NUP188	0.21409	0.22435	0.17458	0.0025945	0.95272	0.0010269
55964	SEPTIN3	-0.23073	-0.32587	0.17458	0.00019921	-0.9843	0.0010543
6242	RTKN	-0.24739	-0.27963	0.17458	0.00095251	-0.95161	0.0010543
91603	ZNF830	-0.17831	-0.19507	0.17458	0.0014804	-0.95014	0.0010543
79016	DDA1	-0.31373	-0.27998	0.1629	0.0040199	-0.94834	0.0010666
1141	CHRNB2	-0.19824	-0.30072	0.17458	0.00056082	-0.94889	0.0010981
200010	SLC5A9	0.17215	0.22124	0.17458	0.0011919	0.94619	0.0011164
84894	LINGO1	-0.47494	-0.59201	0.17458	4.0895e-05	-1.0906	0.0011354
5036	PA2G4	-0.17081	-0.24788	0.17458	0.00015005	-1.0026	0.0011354
51286	CEND1	-0.25167	-0.31916	0.17458	0.00079086	-0.94253	0.0011354
83460	EMC6	-0.18182	-0.14896	0.14785	0.0056552	-0.94126	0.0011354
100128927	ZBTB42	0.20307	0.26308	0.17458	0.00098857	0.94272	0.0011354
8139	GAN	0.15939	0.25791	0.17458	0.00050164	0.94492	0.0011354
284756	C20orf197	0.20381	0.3542	0.17458	0.00025378	0.96607	0.0011354
51091	SEPSECS	0.24679	0.34078	0.17458	3.4956e-05	1.1006	0.0011354
152195	NUDT16P1	0.16738	0.24517	0.17458	0.00039909	0.94228	0.0011608
9168	TMSB10	-0.36798	-0.36349	0.17458	0.0020351	-0.9387	0.0011644
9414	TJP2	0.45018	0.49878	0.17458	0.00093564	0.939	0.0011739
9807	IP6K1	-0.20236	-0.24688	0.17458	0.00053855	-0.93812	0.0012128
55967	NDUFA12	-0.17299	-0.18055	0.17458	0.0019805	-0.93522	0.0012163
55640	FLVCR2	0.14499	0.20267	0.17458	0.00061285	0.93682	0.0012163
23275	POFUT2	0.12863	0.15696	0.17458	0.0014847	0.93444	0.0012244
6672	SP100	0.22623	0.32366	0.17458	0.00050689	0.93516	0.0012478
155382	VPS37D	-0.29912	-0.2139	0.10983	0.010235	-0.93129	0.001269
154865	IQUB	0.19485	0.22317	0.17458	0.0026183	0.92992	0.0012909
55150	C19orf73	0.20649	0.27303	0.17458	0.0009796	0.93007	0.0013126
5300	PIN1	-0.33959	-0.44997	0.17458	0.00011429	-1.0184	0.0013278
3175	ONECUT1	0.1611	0.19002	0.17458	0.00133	0.92777	0.001338
51307	FAM53C	-0.20123	-0.25567	0.17458	0.00069685	-0.9279	0.0013571
5223	PGAM1	-0.29238	-0.35172	0.17458	0.0011452	-0.92546	0.0013757
5708	PSMD2	-0.19773	-0.15966	0.16414	0.0053479	-0.92412	0.0013757
10423	CDIPT	-0.19717	-0.29224	0.15057	6.7657e-07	-1.3519	0.0013922
51239	ANKRD39	-0.41082	-0.42381	0.17458	0.0010055	-0.92325	0.0014118
162282	ANKFN1	0.45966	0.37696	0.15057	0.0073066	0.92165	0.0014118
10274	STAG1	0.23398	0.33521	0.17458	0.00019921	0.97881	0.0014306
79187	FSD1	-0.27649	-0.37317	0.17458	4.7872e-05	-1.0753	0.0014402
134701	RIPPLY2	-0.32677	-0.37388	0.17458	0.0011173	-0.9212	0.0014402
65263	PYCR3	-0.57077	-0.44679	0.16414	0.0059378	-0.91782	0.0014676
56105	PCDHGA11	0.21514	0.21571	0.16414	0.0064385	0.91759	0.0014676
150465	TTL	-0.16768	-0.24868	0.17458	0.00046939	-0.92059	0.0014718
79071	ELOVL6	-0.20553	-0.29164	0.17458	0.00015441	-0.99477	0.0015411
128826	MIR1-1HG	-0.36601	-0.26955	0.090672	0.015354	-0.91434	0.0015546
6253	RTN2	-0.29986	-0.27555	0.17458	0.0030567	-0.91149	0.0016201
79650	USB1	-0.14978	-0.22227	0.17458	0.00018485	-0.98035	0.0016844
27445	PCLO	-0.35658	-0.52907	0.17458	0.00023105	-0.96446	0.0016844
84993	UBL7	-0.27484	-0.37631	0.17458	0.00033132	-0.93852	0.0016844
9821	RB1CC1	-0.33252	-0.21398	0.073661	0.017262	-0.92606	0.0016844
4723	NDUFV1	-0.13807	-0.19694	0.17458	0.00064622	-0.90965	0.0016844
4946	OAZ1	-0.17226	-0.22942	0.17458	0.00049981	-0.90941	0.0016844
81577	GFOD2	-0.23679	-0.27617	0.17458	0.0014484	-0.90806	0.0016844
8543	LMO4	-0.47523	-0.59443	0.17458	0.0008059	-0.90786	0.0016844
4293	MAP3K9	-0.41927	-0.50945	0.17458	0.001018	-0.90535	0.0016844
388135	INSYN1	-0.31523	-0.41051	0.17458	0.00056871	-0.90499	0.0016844
283601	LINC00523	-0.22014	-0.21515	0.17284	0.0067635	-0.9044	0.0016844
6992	PPP1R11	-0.1441	-0.18686	0.17458	0.001075	-0.90437	0.0016844
65985	AACS	-0.3007	-0.43595	0.17458	0.0006292	-0.90411	0.0016844
284018	C17orf58	-0.21901	-0.29325	0.17458	0.00070524	-0.90304	0.0016844
9118	INA	-0.37905	-0.56233	0.17458	0.00073214	-0.90255	0.0016844
23108	RAP1GAP2	-0.53072	-0.4356	0.17458	0.0046232	-0.90246	0.0016844
55359	STYK1	-1.1653	-0.88465	0.17458	0.0025337	-0.90161	0.0016844
8576	STK16	-0.20612	-0.2666	0.17458	0.00095859	-0.90151	0.0016844
57692	MAGEE1	-0.36379	-0.39897	0.17458	0.0015024	-0.90111	0.0016844
55651	NHP2	-0.24843	-0.28625	0.17458	0.0010091	-0.90089	0.0016844
197407	ZNF48	-0.23084	-0.2854	0.17458	0.0012499	-0.90065	0.0016844
9892	SNAP91	-0.37138	-0.4222	0.17458	0.0019963	-0.89984	0.0016844
55818	KDM3A	0.20705	0.23448	0.17458	0.0034622	0.89905	0.0016844
729	C6	0.33513	0.30054	0.17458	0.0055203	0.90352	0.0016844
8513	LIPF	0.16558	0.25406	0.17458	0.00077126	0.90764	0.0016844
6657	SOX2	0.28248	0.39502	0.17458	0.00065706	0.90766	0.0016844
3888	KRT82	0.15553	0.21527	0.17458	0.0018768	0.90844	0.0016844
118491	CFAP70	0.36979	0.50185	0.17458	0.00051257	0.91129	0.0016844
3108	HLA-DMA	0.97755	1.0207	0.17458	0.00036317	0.93317	0.0016844
8332	H2AC16	0.17701	0.29285	0.17458	4.0735e-05	1.0827	0.0016844
25897	RNF19A	0.41818	0.53282	0.17458	3.784e-05	1.0887	0.0016844
132954	PDCL2	0.13083	0.19502	0.17458	0.00097832	0.90044	0.0016917
7265	TTC1	-0.12829	-0.19696	0.17458	0.00020531	-0.97224	0.0016984
90580	TIMM29	-0.16936	-0.22774	0.17458	0.0014214	-0.8976	0.0017404
2039	DMTN	-0.36795	-0.4674	0.17458	0.001355	-0.89641	0.0017404
51236	HGH1	-0.24924	-0.1946	0.12141	0.016023	-0.8959	0.0017404
5798	PTPRN	-0.4418	-0.50975	0.17458	0.001837	-0.89566	0.0017404
10656	KHDRBS3	-0.36212	-0.40489	0.17458	0.0021619	-0.8953	0.0017404
1896	EDA	0.12936	0.18549	0.17458	0.00066699	0.89821	0.0017404
7152	TOP1P2	0.19914	0.3131	0.17458	0.00061552	0.89908	0.0017404
3786	KCNQ3	-0.78325	-0.97903	0.17458	0.00074566	-0.89699	0.0017414
283847	TERB1	0.18678	0.30459	0.17458	0.00040498	0.92299	0.001745
260293	CYP4X1	-0.37214	-0.51151	0.17458	0.00032499	-0.93825	0.0017715
675	BRCA2	0.13171	0.22944	0.17458	0.00074507	0.89492	0.0017854
222235	FBXL13	0.20353	0.24567	0.17458	0.0021136	0.89205	0.0018068
8193	DPF1	-0.2533	-0.34256	0.17458	0.00082779	-0.89319	0.0018159
285368	PRRT3	-0.34713	-0.3804	0.17458	0.002281	-0.89113	0.0018159
23145	SSPO	-0.19701	-0.22095	0.17458	0.0069672	-0.88939	0.0018191
1954	MEGF8	-0.277	-0.23387	0.17458	0.0064808	-0.88932	0.0018191
3987	LIMS1	0.27516	0.32752	0.17458	0.001734	0.89081	0.0018191
944	TNFSF8	0.27291	0.23712	0.17284	0.0087446	0.88833	0.0018373
54850	FBXL12	0.16284	0.21134	0.17458	0.0015384	0.88981	0.0018373
255374	MBLAC1	-0.1983	-0.29113	0.17458	0.0010798	-0.88975	0.0018456
51208	CLDN18	0.17289	0.24832	0.17458	0.00068517	0.89095	0.0018456
140767	NRSN1	-0.51353	-0.73149	0.17458	2.6399e-05	-1.1075	0.0018654
100134229	KDM7A-DT	-0.1825	-0.26025	0.17458	0.0008363	-0.889	0.0018654
90799	CEP95	0.2419	0.23992	0.17458	0.0044758	0.88641	0.0018654
11332	ACOT7	-0.5221	-0.36957	0.17458	0.00094973	-0.88804	0.0018703
8570	KHSRP	-0.17752	-0.15482	0.16414	0.0098985	-0.88579	0.0018703
4358	MPV17	-0.14536	-0.21591	0.17458	0.00077151	-0.88643	0.0019367
1503	CTPS1	-0.35123	-0.28234	0.17458	0.0085437	-0.88319	0.0019367
25906	ANAPC15	-0.22111	-0.31769	0.17458	0.00077955	-0.88556	0.0019435
65244	SPATS2	-0.24588	-0.28863	0.17458	0.0017435	-0.88416	0.0019435
6092	ROBO2	-0.60215	-0.69727	0.17458	0.00015219	-0.98917	0.0019482
9811	CTIF	-0.17298	-0.27326	0.17458	0.00060098	-0.89252	0.0019482
221178	SPATA13	0.59034	0.71116	0.17458	0.00021315	0.96631	0.0019482
143458	LDLRAD3	0.33102	0.29582	0.17458	0.0085611	0.881	0.0019615
339778	FAM166C	0.14248	0.2675	0.17458	9.3857e-05	1.0216	0.0020263
21	ABCA3	-0.29306	-0.22536	0.16414	0.011618	-0.87889	0.0020282
27286	SRPX2	0.20804	0.32713	0.17458	0.00093536	0.88062	0.0020555
84326	METTL26	-0.17175	-0.25662	0.17458	0.00010808	-1.0118	0.0020818
282974	STK32C	-0.35081	-0.49662	0.17458	0.0001095	-1.0109	0.0020818
340578	DCAF12L2	-0.60638	-0.63995	0.17458	0.00097456	-0.87888	0.002089
1123	CHN1	-0.28427	-0.36531	0.17458	0.0013085	-0.87803	0.002089
79670	TUT7	0.19092	0.22171	0.17458	0.0022176	0.87693	0.002089
23224	SYNE2	0.21004	0.21686	0.17458	0.0044063	0.87555	0.0021012
25758	KIAA1549L	-0.83437	-0.97887	0.17458	0.00089914	-0.87702	0.0021288
114625	ERMAP	0.27355	0.36411	0.17458	0.0011055	0.8767	0.0021288
439	GET3	-0.30278	-0.33074	0.17458	0.0037472	-0.87428	0.0021308
29925	GMPPB	-0.16358	-0.22372	0.17458	0.0011893	-0.87536	0.0021434
84062	DTNBP1	-0.45908	-0.32997	0.17458	0.0056781	-0.87329	0.0021434
80127	BBOF1	0.33967	0.4333	0.17458	0.0010701	0.87449	0.0021811
146713	RBFOX3	-0.3183	-0.47048	0.17458	0.00021112	-0.9649	0.002193
196500	PIANP	-0.47984	-0.55238	0.17458	0.0011457	-0.873	0.002193
6620	SNCB	-0.35991	-0.46337	0.17458	0.0009496	-0.87287	0.002193
11282	MGAT4B	-0.27483	-0.32718	0.17458	0.0010936	-0.87261	0.002193
407738	TAFA1	-0.87884	-0.89608	0.17458	0.0022963	-0.87175	0.002193
57088	PLSCR4	0.65074	0.52162	0.17458	0.003018	0.87084	0.002193
1824	DSC2	0.27858	0.25267	0.17458	0.0064389	0.87092	0.002193
283951	C16orf91	-0.41088	-0.32493	0.17458	0.0084159	-0.86976	0.0021932
8541	PPFIA3	-0.21369	-0.32824	0.17458	0.00084954	-0.87243	0.0022035
2931	GSK3A	-0.23389	-0.37653	0.17458	0.00023265	-0.95744	0.0022381
58525	WIZ	-0.24995	-0.32908	0.17458	0.0011682	-0.87049	0.0022381
8618	CADPS	-0.43264	-0.61497	0.17458	0.00012092	-1.0017	0.0022613
5744	PTHLH	-1.1607	-0.72706	0.17458	0.0003217	-0.93367	0.0022613
6547	SLC8A3	-0.23819	-0.33267	0.17458	0.00092371	-0.86892	0.0022613
57484	RNF150	-0.50209	-0.55103	0.17458	0.001797	-0.86845	0.0022613
23400	ATP13A2	-0.2265	-0.3062	0.17458	0.0011409	-0.86806	0.0022613
64112	MOAP1	-0.33203	-0.4081	0.17458	0.0012987	-0.8679	0.0022613
51073	MRPL4	-0.19374	-0.21155	0.17458	0.0033241	-0.86785	0.0022613
158046	NXNL2	-0.21686	-0.16656	0.14542	0.019126	-0.86703	0.0022613
1327	COX4I1	-0.12907	-0.13936	0.17458	0.0040024	-0.86638	0.0022613
57030	SLC17A7	-0.45533	-0.52361	0.17458	0.0021332	-0.86584	0.0022974
118812	MORN4	-0.28667	-0.42224	0.17458	0.00066787	-0.88159	0.0023046
1999	ELF3	0.14468	0.17164	0.17458	0.0091637	0.86367	0.0023085
2670	GFAP	0.77242	0.92788	0.17458	0.00011846	1.0025	0.0023085
5650	KLK7	-1.2465	-0.7505	0.17458	7.5689e-05	-1.0323	0.0023092
7216	TRO	-0.21125	-0.30699	0.17458	0.00024466	-0.95284	0.0023092
51400	PPME1	-0.21666	-0.26275	0.17458	0.0017534	-0.86425	0.0023092
29842	TFCP2L1	0.27199	0.34595	0.17458	0.0024522	0.86404	0.0023092
338322	NLRP10	0.14014	0.19639	0.17458	0.0024743	0.8642	0.0023092
116988	AGAP3	-0.21097	-0.2434	0.17458	0.0022111	-0.86341	0.0023189
5580	PRKCD	-1.1352	-0.54458	0.17458	0.0035921	-0.86138	0.0023699
8406	SRPX	0.88224	0.82348	0.17458	0.0019384	0.86197	0.0023774
340385	ZNF517	0.17115	0.27143	0.17458	0.0010091	0.86273	0.0023954
81563	C1orf21	-0.27295	-0.40469	0.17458	0.00092371	-0.86235	0.0024055
80759	KHDC1	-0.39078	-0.34286	0.17458	0.0070102	-0.8591	0.0024055
55971	BAIAP2L1	0.14259	0.23101	0.17458	0.0022296	0.86031	0.0024055
22853	LMTK2	-0.4163	-0.48208	0.17458	0.0020435	-0.85979	0.0024283
3797	KIF3C	-0.46708	-0.46537	0.17458	0.0028427	-0.85894	0.0024333
83851	SYT16	-0.73359	-0.83799	0.17458	0.00031916	-0.93253	0.002436
10962	MLLT11	-0.38561	-0.44646	0.17458	0.0031965	-0.85788	0.0024563
730112	FAM166B	0.27099	0.39649	0.17458	5.2124e-06	1.2045	0.00246
7102	TSPAN7	-0.23657	-0.3571	0.17458	0.00094942	-0.8584	0.0024678
140564	APOBEC3D	-0.18827	-0.27653	0.17458	0.0012844	-0.85759	0.0024678
55844	PPP2R2D	-0.15604	-0.20402	0.17458	0.0018757	-0.85635	0.0024678
388962	BOLA3	-0.24039	-0.23112	0.17458	0.0051524	-0.85635	0.0024678
26580	BSCL2	-0.32936	-0.3553	0.17458	0.0026825	-0.85603	0.0024678
4674	NAP1L2	-0.35308	-0.4431	0.17458	0.0020899	-0.85598	0.0024678
284266	SIGLEC15	-0.24703	-0.28768	0.17458	0.0034469	-0.85565	0.0024678
1340	COX6B1	-0.18788	-0.15646	0.17458	0.012201	-0.85547	0.0024678
205428	DIPK2A	0.17225	0.23242	0.17458	0.0045339	0.85586	0.0024678
49860	CRNN	0.21986	0.33477	0.17458	0.00095859	0.85774	0.0024678
5317	PKP1	0.20726	0.28137	0.17458	0.001126	0.85895	0.0024678
147965	FAM98C	-0.20388	-0.28912	0.17458	0.0014138	-0.85635	0.002477
255082	CASC2	0.12701	0.12691	0.15818	0.019095	0.85413	0.0024784
85300	ATCAY	-0.3095	-0.29421	0.17458	0.0062081	-0.8531	0.0025126
3111	HLA-DOA	0.1699	0.22414	0.17458	0.0036996	0.85333	0.0025171
6415	SELENOW	-0.15048	-0.15623	0.17458	0.0051335	-0.85223	0.0025444
8941	CDK5R2	-0.36191	-0.41042	0.17458	0.0025845	-0.85257	0.0025623
79176	FBXL15	-0.22531	-0.28155	0.17458	0.0022002	-0.8524	0.0025752
6456	SH3GL2	-0.36867	-0.54897	0.17458	0.00026266	-0.94524	0.0025761
9922	IQSEC1	-0.21196	-0.25576	0.17458	0.0022249	-0.85182	0.0025849
147199	SCGB1C1	0.1787	0.26957	0.17458	0.0012605	0.85248	0.002599
64078	SLC28A3	0.17895	0.32137	0.17458	0.00026863	0.94348	0.0026091
26017	FAM32A	-0.19877	-0.23502	0.17458	0.002062	-0.84984	0.002637
10109	ARPC2	-0.18414	-0.22556	0.17458	0.0023669	-0.84975	0.002637
51761	ATP8A2	-0.71704	-0.50445	0.17458	0.0060107	-0.84872	0.002637
164380	CST13P	0.19935	0.23447	0.17458	0.0039476	0.84934	0.002637
100170841	EPOP	-0.56483	-0.78128	0.17458	1.4775e-05	-1.1366	0.002646
283571	PROX2	0.1684	0.25583	0.17458	0.00036699	0.92041	0.002646
4052	LTBP1	0.49839	0.64883	0.17458	8.7217e-06	1.1702	0.002646
56134	PCDHAC2	-0.83059	-0.50032	0.17458	0.001441	-0.84947	0.0026471
7277	TUBA4A	-0.36536	-0.41736	0.17458	0.0017602	-0.84887	0.0026471
5274	SERPINI1	-0.52	-0.49922	0.17458	0.0083192	-0.84701	0.0026471
10409	BASP1	-0.2065	-0.3067	0.176	0.001039	-0.84946	0.0026671
9096	TBX18	0.14867	0.20479	0.17458	0.0027569	0.84728	0.0026696
3929	LBP	0.21473	0.32327	0.17522	0.0011415	0.84825	0.0027005
5999	RGS4	-0.85734	-1.1413	0.176	0.0010852	-0.84722	0.0027285
79693	YRDC	-0.2492	-0.3495	0.17458	0.0014393	-0.8465	0.0027285
80761	80761	-0.17191	-0.16048	0.17458	0.0087986	-0.8446	0.0027285
474171	474171	0.16546	0.17831	0.17458	0.005296	0.8445	0.0027285
79033	ERI3	-0.27199	-0.37153	0.17458	0.00024509	-0.94837	0.002734
283871	PGP	-0.22229	-0.28563	0.17458	0.0022612	-0.8445	0.002734
8775	NAPA	-0.31004	-0.33366	0.17458	0.003576	-0.84401	0.002734
576	ADGRB2	-0.39833	-0.43816	0.17458	0.0040643	-0.84357	0.002734
256364	EML3	0.22795	0.32812	0.17458	0.0013061	0.84624	0.002734
6514	SLC2A2	0.22096	0.33085	0.17458	0.0012248	0.8465	0.002734
5521	PPP2R2B	-0.35479	-0.33642	0.17458	0.0017656	-0.84373	0.0027913
55643	BTBD2	-0.36764	-0.50131	0.17458	2.1004e-06	-1.2587	0.0027953
8907	AP1M1	-0.30668	-0.43118	0.17458	0.00051406	-0.89552	0.0027953
6844	VAMP2	-0.43851	-0.43678	0.17458	0.0040638	-0.84208	0.0027953
10313	RTN3	-0.3045	-0.34077	0.17458	0.0037356	-0.8409	0.0028387
5582	PRKCG	-0.65664	-0.73233	0.17458	0.0014241	-0.84204	0.0028528
85366	MYLK2	0.17011	0.1505	0.14474	0.028444	0.84024	0.0028528
389898	UBE2NL	-0.26902	-0.27518	0.17458	0.00603	-0.83932	0.0028682
66005	CHID1	-0.2575	-0.34877	0.17458	0.0021846	-0.84025	0.0028793
5297	PI4KA	-0.38973	-0.35319	0.17458	0.0030788	-0.83928	0.0028793
23251	MINAR1	-0.40502	-0.43974	0.17458	0.0054288	-0.83862	0.0028793
158358	KIAA2026	0.11842	0.22865	0.17458	0.00024188	0.94817	0.0028793
3265	HRAS	-0.20132	-0.28065	0.17645	0.0011993	-0.8406	0.0028969
115286	SLC25A26	-0.33067	-0.36371	0.17458	0.0029275	-0.83865	0.0028969
10891	PPARGC1A	0.15469	0.27574	0.17794	0.0011396	0.84045	0.0028969
221301	CALHM4	0.203	0.30622	0.17458	0.001436	0.83958	0.0029065
79541	OR2A4	0.2096	0.3229	0.17458	0.0013992	0.83918	0.0029237
7371	UCK2	-0.3834	-0.45665	0.17458	0.0024815	-0.83745	0.0029484
9878	TOX4	-0.14895	-0.20309	0.17458	0.0016153	-0.83794	0.0029518
56413	LTB4R2	-0.4482	-0.34081	0.17458	0.015979	-0.83558	0.0029518
56655	POLE4	-0.26298	-0.25695	0.17458	0.0044364	-0.83562	0.0029746
10799	RPP40	-0.38376	-0.37283	0.17458	0.0057674	-0.83457	0.003009
9829	DNAJC6	-0.29137	-0.19266	0.14801	0.028587	-0.83455	0.0030144
51082	POLR1D	-0.16282	-0.18228	0.17458	0.0042023	-0.83415	0.0030357
1869	E2F1	-0.15154	-0.21273	0.17458	0.0052123	-0.83283	0.0030889
8927	BSN	-0.57182	-0.75607	0.17458	1.6543e-05	-1.1245	0.0030923
63893	UBE2O	-0.22743	-0.2012	0.17458	0.016103	-0.83162	0.0031149
7170	TPM3	-0.16667	-0.23076	0.17522	0.0015046	-0.83374	0.0031314
4507	MTAP	0.1334	0.21358	0.17458	0.0026825	0.83237	0.0031365
27252	KLHL20	0.167	0.24455	0.17458	0.0027288	0.83155	0.0031751
442184	OR2B3	0.23392	0.34132	0.17871	0.0013186	0.83218	0.0032074
137075	CLDN23	0.14904	0.33434	0.17458	3.7579e-06	1.2175	0.0032074
2617	GARS1	-0.33161	-0.43871	0.17458	5.4156e-05	-1.0465	0.0032122
6827	SUPT4H1	-0.17626	-0.28269	0.18219	0.0012268	-0.83137	0.0032492
396	ARHGDIA	-0.33776	-0.45511	0.17458	0.0019119	-0.8298	0.003278
81892	SLIRP	-0.21628	-0.2521	0.17458	0.0038041	-0.828	0.0033044
5889	RAD51C	-0.26696	-0.32353	0.17458	0.0017901	-0.82905	0.0033147
321	APBA2	-0.26249	-0.36668	0.17458	0.002218	-0.82793	0.0033362
2562	GABRB3	-0.64011	-0.62812	0.17458	0.0019119	-0.82777	0.0033362
80851	SH3BP5L	-0.19727	-0.2585	0.17458	0.0031683	-0.82694	0.0033362
2844	GPR21	-0.49513	-0.51889	0.17458	0.0031146	-0.82675	0.0033362
121506	ERP27	0.22279	0.27651	0.17458	0.0035267	0.82678	0.0033362
912	CD1D	0.18764	0.23181	0.17458	0.0038884	0.82679	0.0033362
677819	SNORA37	0.19719	0.26091	0.17458	0.0022963	0.82681	0.0033575
54849	DEF8	-0.19418	-0.28286	0.17458	1.5164e-05	-1.1285	0.0034143
1838	DTNB	-0.18433	-0.2944	0.17458	0.0018444	-0.82616	0.0034143
195814	SDR16C5	-0.67518	-0.63221	0.17458	0.0035946	-0.82467	0.0034165
11344	TWF2	-0.14275	-0.17429	0.17458	0.0044142	-0.82376	0.0034473
126129	CPT1C	-0.34117	-0.50097	0.17458	2.1738e-05	-1.1047	0.0034502
23025	UNC13A	-0.35806	-0.31899	0.17458	0.0030939	-0.8241	0.0034502
127262	TPRG1L	-0.26472	-0.28905	0.17458	0.0036899	-0.82353	0.0034502
51805	COQ3	-0.22223	-0.27517	0.17458	0.0025075	-0.82398	0.0034544
90134	KCNH7	-1.2397	-0.62739	0.17458	0.0028361	-0.82325	0.0034787
29930	PCDHB1	0.2318	0.34286	0.17713	0.0016397	0.82391	0.0034965
763	CA5A	0.22629	0.17514	0.16414	0.027941	0.82125	0.0035186
22994	CEP131	0.21446	0.17402	0.17458	0.015852	0.81981	0.0035774
5646	PRSS3	-0.53469	-0.40784	0.17458	0.012369	-0.81948	0.0035889
5071	PRKN	-0.61562	-0.60964	0.17458	0.00061936	-0.87757	0.0036082
256710	GLIPR1L1	0.20403	0.20958	0.17458	0.009309	0.81899	0.0036092
23466	CBX6	-0.2727	-0.38413	0.17458	1.3338e-05	-1.1355	0.0036327
284106	CISD3	-0.17751	-0.23994	0.17458	0.0039891	-0.8191	0.0036327
7507	XPA	0.11572	0.093803	0.16473	0.026986	0.81847	0.0036327
125113	KRT222	-0.36075	-0.42406	0.17458	0.00455	-0.81767	0.0037101
56940	DUSP22	-0.12511	-0.19079	0.18007	0.0016549	-0.81904	0.0037128
942	CD86	0.69817	0.45238	0.17713	0.0018203	0.81893	0.0037128
64411	ARAP3	0.17783	0.29699	0.18266	0.0015403	0.81944	0.0037128
23450	SF3B3	-0.13237	-0.23126	0.18662	0.0012995	-0.82378	0.0037654
10289	EIF1B	-0.11479	-0.19418	0.18444	0.0015162	-0.81826	0.0037654
80011	PSME3IP1	-0.11879	-0.18902	0.17458	0.003059	-0.81621	0.0037983
220441	RNF152	0.11979	0.29896	0.17606	0.00076164	0.86198	0.0038095
64840	PORCN	-0.17479	-0.27109	0.18561	0.0015207	-0.81713	0.0038128
116841	SNAP47	-0.22038	-0.28004	0.17458	0.0038479	-0.81415	0.0038895
4152	MBD1	-0.15017	-0.17375	0.17458	0.0051666	-0.81336	0.0039069
5992	RFX4	0.49272	0.58674	0.17458	3.4894e-05	1.0707	0.0039501
286151	FBXO43	0.083939	0.1526	0.17458	0.0023686	0.81357	0.0039665
1295	COL8A1	0.20351	0.27912	0.17458	0.0027142	0.81307	0.0039745
7465	WEE1	0.17735	0.23781	0.17458	0.0052123	0.81186	0.0039761
122525	C14orf28	0.17896	0.25077	0.17522	0.0022598	0.81262	0.0040037
10365	KLF2	0.28644	0.45817	0.17458	0.00038925	0.90818	0.0040037
8369	H4C7	0.2015	0.28426	0.17458	0.0027023	0.81177	0.0040319
9191	DEDD	-0.19204	-0.28848	0.17458	2.9753e-05	-1.0804	0.0040387
54946	SLC41A3	-0.27864	-0.23853	0.17458	0.0096686	-0.8097	0.0040387
245711	SPDYA	0.17712	0.21564	0.17458	0.0029868	0.81127	0.0040387
57468	SLC12A5	-0.34126	-0.53067	0.17458	0.00019486	-0.9563	0.0040515
11108	PRDM4	-0.20366	-0.31465	0.17458	2.9053e-05	-1.0819	0.0040652
705	BYSL	-0.47844	-0.34392	0.070263	0.022234	-0.92164	0.0040652
79137	RETREG2	-0.16009	-0.21106	0.17458	0.0030246	-0.80984	0.0040652
84708	LNX1	-0.43084	-0.43372	0.17458	0.0062231	-0.80867	0.0040652
54796	BNC2	0.17853	0.21301	0.17458	0.0078278	0.80831	0.0040652
493869	GPX8	0.13193	0.13921	0.17458	0.013788	0.80833	0.0040652
83866	TTTY11	0.16593	0.22224	0.17458	0.0032456	0.81013	0.0040652
9568	GABBR2	-0.53745	-0.75326	0.17458	0.00019095	-0.95741	0.0040663
285533	RNF175	-0.30121	-0.45987	0.17545	0.00068337	-0.86812	0.0040663
79095	C9orf16	-0.25342	-0.2929	0.17458	0.005967	-0.80819	0.0040663
55176	SEC61A2	-0.247	-0.21937	0.17458	0.011928	-0.8074	0.0040663
10225	CD96	0.15511	0.2033	0.17458	0.0038381	0.80852	0.0040663
9287	TAAR2	0.22085	0.33828	0.17522	0.00064231	0.87216	0.004173
64744	SMAP2	-0.19783	-0.25623	0.17458	0.0026749	-0.80725	0.004191
26191	PTPN22	0.12685	0.14604	0.17458	0.0066458	0.80578	0.004191
493829	TRIM72	-0.23689	-0.34271	0.17458	0.0028604	-0.80665	0.0041925
8448	DOC2A	-0.73482	-0.57081	0.17458	0.0037851	-0.80614	0.0041925
161742	SPRED1	-0.41874	-0.37397	0.17458	0.0077133	-0.80533	0.0041925
257177	CFAP126	1.8439	0.66038	0.14542	0.044887	0.80493	0.004255
84964	ALKBH6	-0.23394	-0.28603	0.17458	0.0054635	-0.80422	0.0042626
79575	ABHD8	-0.25233	-0.2615	0.17458	0.0090854	-0.80367	0.0042626
80164	PRR36	-0.41853	-0.31592	0.17458	0.017343	-0.80352	0.0042626
56271	BEX4	-0.20174	-0.31099	0.1797	0.00089681	-0.84803	0.0042633
253970	SFTA3	0.10764	0.17942	0.17458	0.0041669	0.80376	0.0043087
85455	DISP2	-0.23991	-0.33799	0.18451	0.0019822	-0.80485	0.0043176
4191	MDH2	-0.303	-0.26771	0.17458	0.0053642	-0.80291	0.0043176
9912	ARHGAP44	-0.21124	-0.2225	0.17458	0.010379	-0.80224	0.0043176
127540	HMGB4	0.12453	0.15516	0.17458	0.0064046	0.80251	0.0043208
388228	SBK1	-0.26322	-0.25266	0.17458	0.0098349	-0.80179	0.0043362
23270	TSPYL4	-0.25423	-0.29852	0.17458	0.0059989	-0.80178	0.0043656
80380	PDCD1LG2	0.17437	0.28464	0.17996	0.00089914	0.84725	0.0043844
80210	ARMC9	-0.17318	-0.29226	0.17835	0.00082293	-0.85332	0.0043947
283298	OLFML1	0.26697	0.28547	0.17458	0.0082365	0.80067	0.0043947
146862	UNC45B	0.1502	0.18641	0.17458	0.0062416	0.80086	0.0043947
2841	GPR18	0.19799	0.26913	0.17458	0.0031592	0.80165	0.0044054
221481	ARMC12	0.25597	0.21588	0.17458	0.020422	0.79983	0.0044109
22859	ADGRL1	-0.34859	-0.52543	0.15557	2.1394e-07	-1.389	0.0044293
375287	RBM43	0.23426	0.34543	0.19114	0.0019048	0.80211	0.0044293
5599	MAPK8	-0.35846	-0.30902	0.17458	0.0075807	-0.7995	0.0044377
84900	RNFT2	-0.17501	-0.27011	0.17458	0.00029732	-0.92456	0.0044523
9103	FCGR2C	0.33572	0.41196	0.17458	0.0061167	0.79936	0.0044523
3357	HTR2B	0.17069	0.24586	0.17713	0.0025834	0.80043	0.0044672
7433	VIPR1	-0.36205	-0.42194	0.17458	0.0045465	-0.79897	0.0044945
55321	TMEM74B	-0.33002	-0.50948	0.17794	0.00079627	-0.85499	0.0045242
338699	ANKRD42	0.24052	0.34523	0.17735	0.0026408	0.79844	0.0046017
56654	NPDC1	-0.21822	-0.35005	0.17458	0.00015227	-0.96932	0.0046353
22883	CLSTN1	-0.20122	-0.26895	0.17481	0.0030839	-0.79756	0.0046353
22928	SEPHS2	-0.19128	-0.23531	0.17458	0.0040924	-0.79651	0.0046452
777	CACNA1E	-0.44957	-0.48372	0.17458	0.005622	-0.79615	0.0046452
286514	MAGEB18	0.11114	0.20791	0.17532	0.0029703	0.79725	0.0046452
29855	UBN1	-0.23511	-0.27168	0.17458	0.0061501	-0.79566	0.0046473
2167	FABP4	0.14202	0.18279	0.17458	0.021854	0.79513	0.0046473
5361	PLXNA1	-0.3687	-0.40514	0.17458	0.0057715	-0.79517	0.0046607
344905	ATP13A5	0.19677	0.19732	0.17458	0.018122	0.79432	0.0046607
161835	FSIP1	0.1787	0.22441	0.17458	0.0068752	0.79495	0.0046607
84125	LRRIQ1	0.18498	0.33618	0.17458	0.00015032	0.96986	0.0046607
80129	CCDC170	0.20878	0.29564	0.17532	0.0030349	0.79594	0.004668
10907	TXNL4A	-0.21079	-0.24057	0.17458	0.0069115	-0.79421	0.0046973
283638	CEP170B	-0.31073	-0.37027	0.17458	0.005011	-0.79434	0.0047048
146779	EFCAB3	0.28844	0.3339	0.17458	0.007925	0.79373	0.0047048
3268	AGFG2	0.20547	0.19417	0.17458	0.01251	0.7928	0.0047463
89882	TPD52L3	-0.18162	-0.26305	0.19978	0.0019034	-0.79535	0.0047549
29763	PACSIN3	0.20779	0.30182	0.20029	0.0019022	0.79518	0.0047595
219333	USP12	-0.33487	-0.43323	0.17645	0.0029989	-0.79378	0.0047877
388610	TRNP1	-0.13452	-0.23628	0.18016	0.0008441	-0.8494	0.0048312
131408	FAM131A	-0.32319	-0.44871	0.19811	0.0020043	-0.79381	0.0048312
3777	KCNK3	-0.26317	-0.30812	0.19407	0.0021333	-0.79353	0.0048312
1842	ECM2	1.3153	1.3997	0.16414	3.4196e-07	1.3563	0.0048312
6752	SSTR2	-0.55985	-0.44032	0.17522	0.0033041	-0.79226	0.0048337
84246	MED10	-0.2618	-0.33224	0.17458	0.0036508	-0.79209	0.0048337
56904	SH3GLB2	-0.17759	-0.19613	0.17458	0.0085437	-0.79111	0.0048337
100133308	RSU1P2	0.16546	0.21314	0.17458	0.0049611	0.7905	0.0049211
801	CALM1	-0.20918	-0.26807	0.176	0.0032234	-0.79069	0.0049383
140883	ZNF280B	-0.24659	-0.29006	0.17458	0.0057407	-0.78997	0.0049383
8477	GPR65	0.45096	0.61305	0.17458	0.00014489	0.97117	0.0049383
9956	HS3ST2	-0.5029	-0.6905	0.18648	0.0025044	-0.79093	0.0049385
5524	PTPA	-0.13568	-0.17743	0.17458	0.004331	-0.78982	0.0049385
23646	PLD3	-0.58545	-0.38138	0.17458	0.016032	-0.78856	0.0049385
51275	MAPKAPK5-AS1	-0.16595	-0.16684	0.17458	0.010429	-0.78859	0.0049428
53358	SHC3	-0.47583	-0.69422	0.17458	9.4321e-05	-0.99953	0.0049502
2785	GNG3	-0.51067	-0.71064	0.17458	3.0475e-05	-1.0731	0.0049508
1394	CRHR1	-0.70056	-0.52482	0.17458	0.0040643	-0.78932	0.0049508
10808	HSPH1	-0.39447	-0.42113	0.17458	0.009321	-0.78801	0.0049508
84984	CEP19	-0.3524	-0.24631	0.17458	0.017578	-0.7878	0.0049508
64388	GREM2	-0.43887	-0.57659	0.1918	0.0023807	-0.78987	0.0049533
22870	PPP6R1	-0.24145	-0.28352	0.17458	0.005108	-0.78846	0.0049533
143884	CWF19L2	0.14663	0.22274	0.17458	0.0040592	0.78862	0.0049533
10794	ZNF460	0.098769	0.15662	0.17784	0.0030922	0.78913	0.0049533
2011	MARK2	-0.35639	-0.27469	0.17458	0.013176	-0.78693	0.0049759
3516	RBPJ	0.27326	0.34714	0.20336	0.0020522	0.7895	0.0049774
60386	SLC25A19	-0.16836	-0.16675	0.17458	0.011059	-0.78651	0.0050028
4145	MATK	-0.27571	-0.29494	0.17458	0.0061163	-0.78643	0.0050482
1146	CHRNG	0.18345	0.25408	0.17458	0.0041669	0.78699	0.0050482
8350	H3C1	0.21409	0.29491	0.17543	0.0035512	0.78712	0.005053
55740	ENAH	0.17673	0.26236	0.17458	0.00033738	0.91227	0.0050531
399947	C11orf87	-0.58848	-0.75521	0.18316	0.0028747	-0.78672	0.0051089
79582	SPAG16	0.13648	0.14952	0.17458	0.0082441	0.78475	0.0051281
80863	PRRT1	-0.43375	-0.5407	0.17458	0.00012368	-0.98052	0.0051471
10126	DNAL4	-0.70298	-0.61867	0.17458	0.0051646	-0.78474	0.0051666
490	ATP2B1	-0.37127	-0.422	0.17458	0.0056253	-0.78387	0.0052283
10999	SLC27A4	-0.36661	-0.56169	0.17458	0.00032457	-0.91414	0.005256
54843	SYTL2	-0.37009	-0.49898	0.19449	0.0025038	-0.78493	0.005256
2847	MCHR1	-0.65012	-0.61286	0.17458	0.0066245	-0.78265	0.0052912
51451	LCMT1	-0.18859	-0.20085	0.17458	0.0076789	-0.78107	0.0054192
478	ATP1A3	-0.39589	-0.43691	0.17458	0.0050602	-0.78023	0.005533
8655	DYNLL1	-0.27036	-0.18244	0.17458	0.038516	-0.77954	0.005533
4582	MUC1	0.13205	0.19338	0.17458	0.0053624	0.7801	0.005533
283748	PLA2G4D	0.21766	0.34423	0.17458	0.00034693	0.90876	0.0055553
25999	CLIP3	-0.50782	-0.63845	0.17458	6.7756e-05	-1.0183	0.0055663
51559	NT5DC3	-0.18746	-0.24798	0.18165	0.0033241	-0.78019	0.0055701
6611	SMS	-0.30439	-0.19981	0.17458	0.039542	-0.77865	0.0055701
664	BNIP3	-0.14846	-0.19913	0.17458	0.004538	-0.77924	0.0055763
26999	CYFIP2	-0.2123	-0.24109	0.17458	0.0074936	-0.77845	0.0055763
406996	MIR214	0.18622	0.2442	0.17458	0.0057715	0.77894	0.0055763
3838	KPNA2	-0.2286	-0.20828	0.17458	0.014297	-0.7775	0.0056065
1795	DOCK3	-0.39556	-0.34521	0.17458	0.010125	-0.77693	0.0056786
199223	TTC21A	0.22135	0.19644	0.17458	0.0237	0.77641	0.0056907
23228	PLCL2	-0.29743	-0.38374	0.1756	0.0041464	-0.7774	0.0057264
23339	VPS39	-0.15868	-0.18231	0.17458	0.01183	-0.77592	0.0057264
2155	F7	-0.11043	-0.10171	0.17458	0.024487	-0.77585	0.0057264
349136	WDR86	-0.4567	-0.55267	0.17735	0.0039225	-0.77664	0.0057797
5918	RARRES1	0.11816	0.19528	0.19904	0.0014286	0.80823	0.0057797
6878	TAF6	-0.19984	-0.20123	0.17458	0.012535	-0.77495	0.0057871
57161	PELI2	0.32353	0.3546	0.17458	0.0081501	0.77526	0.0057871
51133	KCTD3	0.23589	0.34067	0.19282	0.0011712	0.82234	0.0058167
13	AADAC	0.2109	0.26109	0.17458	0.0062087	0.77474	0.0058576
56521	DNAJC12	-0.42187	-0.34544	0.17458	0.0152	-0.77369	0.0058673
7289	TULP3	0.30475	0.40859	0.1952	0.0029499	0.77556	0.0058884
10288	LILRB2	0.21641	0.20258	0.17458	0.029243	0.77322	0.0058994
23633	KPNA6	-0.18239	-0.26693	0.20125	0.0027889	-0.77451	0.0059821
5095	PCCA	0.13226	0.11323	0.17458	0.03539	0.77239	0.0059821
10152	ABI2	-0.24155	-0.24093	0.19415	0.0030773	-0.77405	0.0059864
9590	AKAP12	-0.21904	-0.22712	0.17458	0.011135	-0.77223	0.0059864
2170	FABP3	-0.39655	-0.49549	0.20474	0.0027652	-0.77328	0.0060865
51560	RAB6B	-0.49748	-0.64034	0.20523	0.0015741	-0.80024	0.0061052
120379	PIH1D2	0.15311	0.24587	0.18062	0.0039194	0.77203	0.0061235
1088	CEACAM8	0.16884	0.22706	0.17458	0.0063314	0.77113	0.0061249
1787	TRDMT1	0.15149	0.24484	0.1756	0.00053047	0.87698	0.0061408
5714	PSMD8	-0.29748	-0.40426	0.20594	0.0015787	-0.79978	0.006175
516	ATP5MC1	-0.23042	-0.23535	0.17458	0.0067944	-0.77027	0.006175
79567	RIPOR1	-0.18248	-0.29676	0.17458	0.00019098	-0.94783	0.0061766
123096	SLC25A29	0.18445	0.28903	0.22322	0.0023321	0.77174	0.0062087
9379	NRXN2	-0.33017	-0.46793	0.17458	3.9884e-05	-1.0502	0.006254
57446	NDRG3	-0.34524	-0.4102	0.19778	0.0031166	-0.77051	0.006254
131034	CPNE4	-0.44755	-0.46704	0.17458	0.013351	-0.76781	0.006317
1006	CDH8	-0.74732	-0.61842	0.17458	0.0075045	-0.768	0.0063366
4133	MAP2	-0.47106	-0.42138	0.17458	0.0089409	-0.76781	0.0063366
10769	PLK2	-0.32049	-0.46672	0.21714	0.0025935	-0.76958	0.0063491
64240	ABCG5	0.1551	0.19898	0.17458	0.0072661	0.76783	0.0063491
4591	TRIM37	-0.20471	-0.20902	0.17458	0.012743	-0.76695	0.0063603
10103	TSPAN1	-0.13742	-0.16867	0.17458	0.029321	-0.76671	0.0063628
57469	PNMA8B	-0.42961	-0.38571	0.17458	0.013933	-0.76633	0.0064017
8290	H3-4	0.22145	0.29173	0.17458	0.0053956	0.76715	0.0064093
81620	CDT1	0.109	0.21316	0.19902	0.0032018	0.76815	0.0064093
9016	SLC25A14	-0.29238	-0.36663	0.19365	0.003504	-0.76756	0.0064403
157869	SBSPON	0.19269	0.18287	0.17458	0.024115	0.76525	0.006464
256536	TCERG1L	-0.54228	-0.49741	0.17458	0.0083115	-0.76575	0.0064662
114819	CROCCP3	0.17035	0.17902	0.17458	0.01667	0.76505	0.0064692
1983	EIF5	-0.1522	-0.22122	0.21063	0.0029201	-0.76682	0.0065152
962	CD48	0.12308	0.21198	0.19978	0.0032767	0.76656	0.0065152
27439	TMEM121B	-0.40914	-0.56262	0.21811	0.0027088	-0.76682	0.0065218
219539	YPEL4	-0.19685	-0.31597	0.21331	0.0028778	-0.76615	0.0065696
2245	FGD1	-0.29125	-0.40877	0.19904	0.0033462	-0.76577	0.0065696
376267	RAB15	-0.44393	-0.65794	0.17458	2.7705e-05	-1.072	0.0066226
55527	FEM1A	-0.22327	-0.31849	0.17458	0.00014021	-0.96646	0.0066226
90678	LRSAM1	-0.24058	-0.30122	0.19978	0.0033791	-0.76479	0.0066226
8050	PDHX	-0.15661	-0.19006	0.17458	0.0066803	-0.76354	0.0066226
6049	RNF6	-0.19282	-0.20867	0.17458	0.0079809	-0.76309	0.0066226
57455	REXO1	-0.16703	-0.20225	0.17458	0.0095666	-0.76297	0.0066226
55611	OTUB1	-0.31943	-0.27858	0.17458	0.01258	-0.76271	0.0066226
84570	COL25A1	0.19008	0.21141	0.17458	0.0088285	0.76323	0.0066226
3897	L1CAM	-0.4268	-0.31262	0.17458	0.021512	-0.76225	0.0066272
84276	NICN1	-0.31917	-0.2759	0.17458	0.012727	-0.76231	0.0066343
5528	PPP2R5D	-0.24044	-0.30274	0.19006	0.0040359	-0.76258	0.0067815
910	CD1B	0.14621	0.18346	0.17458	0.012039	0.76065	0.0068179
5201	PFDN1	-0.16241	-0.18412	0.17458	0.01497	-0.76036	0.0068231
2491	CENPI	0.12665	0.11775	0.17458	0.026573	0.75994	0.0068491
5604	MAP2K1	-0.33951	-0.41178	0.19317	0.0039299	-0.76154	0.0068681
84461	NEURL4	-0.20419	-0.28792	0.18958	0.0041868	-0.76089	0.0069227
9802	DAZAP2	0.14312	0.13585	0.17458	0.022762	0.75902	0.0069235
5710	PSMD4	-0.12433	-0.19662	0.17458	9.8493e-06	-1.137	0.0069418
84557	MAP1LC3A	-0.24496	-0.26548	0.17606	0.0056427	-0.75951	0.0069433
533	ATP6V0B	-0.25821	-0.22229	0.17458	0.011775	-0.75865	0.0069433
253152	EPHX4	-0.45482	-0.40519	0.17458	0.012483	-0.75852	0.0069433
56302	TRPV5	0.20504	0.21162	0.17458	0.013686	0.75837	0.0069433
9940	DLEC1	0.35443	0.32872	0.17458	0.015032	0.75866	0.0069433
1806	DPYD	0.18517	0.22987	0.17458	0.0088088	0.75904	0.0069433
404220	C6orf201	0.1653	0.18707	0.17458	0.015072	0.75814	0.0069528
56965	PARP6	-0.13933	-0.18048	0.18262	0.0048543	-0.75882	0.0070243
6423	SFRP2	1.6261	1.8839	0.17458	1.0543e-05	1.1324	0.0070243
79012	CAMKV	-0.43101	-0.58321	0.19288	0.0041553	-0.75866	0.0070458
55049	REX1BD	-0.15213	-0.19078	0.18114	0.0050146	-0.75826	0.0070458
728819	C1GALT1C1L	0.15408	0.18158	0.17458	0.011768	0.7572	0.0070458
139628	FOXR2	0.15102	0.16009	0.17458	0.017496	0.75624	0.0071103
6712	SPTBN2	-0.43008	-0.40566	0.17458	0.011804	-0.75618	0.0071398
5526	PPP2R5B	-0.14649	-0.14997	0.17458	0.015513	-0.75571	0.007162
57596	BEGAIN	-0.30489	-0.46781	0.21926	0.001924	-0.78279	0.0071624
4838	NODAL	0.11181	0.20157	0.183	0.0049668	0.75695	0.0071624
122481	AK7	0.21243	0.3648	0.17458	0.00029759	0.91371	0.0071624
26959	HBP1	0.45901	0.50451	0.18605	0.004734	0.75659	0.0071898
7136	TNNI2	0.19993	0.26032	0.17458	0.0071654	0.75549	0.0072322
10814	CPLX2	-0.50465	-0.52351	0.20858	0.0035923	-0.75654	0.0072395
4141	MARS1	-0.17206	-0.20286	0.17458	0.0078334	-0.75508	0.0072445
3163	HMOX2	-0.24492	-0.22309	0.17458	0.018131	-0.75397	0.0072722
376940	ZC3H6	0.16179	0.27468	0.20872	0.0015295	0.79859	0.0072722
123591	TMEM266	-0.21451	-0.32329	0.20728	0.0037472	-0.75539	0.0073315
26245	OR2M4	0.15674	0.17316	0.17458	0.030509	0.75301	0.0073652
7001	PRDX2	-0.14845	-0.10322	0.17458	0.059384	-0.75333	0.0074016
8729	GBF1	-0.20974	-0.31754	0.17458	0.00021572	-0.93506	0.0074529
136227	COL26A1	-0.29995	-0.45644	0.17458	0.00031956	-0.90762	0.0074529
9868	TOMM70	-0.35251	-0.32506	0.17458	0.0072048	-0.75296	0.0074529
9022	CLIC3	0.19539	0.25845	0.17707	0.0061501	0.75282	0.0074825
9552	SPAG7	-0.20994	-0.20016	0.17458	0.018076	-0.75127	0.0075244
51308	REEP2	-0.14073	-0.22479	0.19385	0.0045978	-0.75261	0.007529
54715	RBFOX1	-0.43563	-0.43575	0.17458	0.0096902	-0.75147	0.007529
57663	USP29	0.21673	0.27108	0.17458	0.0070134	0.75205	0.007529
2181	ACSL3	-0.14181	-0.21612	0.21915	0.0034814	-0.75277	0.0075433
79085	SLC25A23	-0.41253	-0.40234	0.17458	0.011181	-0.75097	0.0075433
55589	BMP2K	0.26695	0.25766	0.17458	0.016596	0.75068	0.0075433
11346	SYNPO	-0.24751	-0.26459	0.17458	0.016778	-0.75039	0.007548
6281	S100A10	0.31624	0.41911	0.18404	0.0053444	0.7518	0.007548
25927	CNRIP1	-0.28922	-0.37616	0.17458	0.00012536	-0.97023	0.0077349
9610	RIN1	-0.14521	-0.23676	0.23687	0.0030029	-0.75143	0.0077349
7068	THRB	-0.58002	-0.81218	0.23891	0.0029524	-0.75129	0.0077349
27006	FGF22	0.13946	0.23174	0.21825	0.0036425	0.75074	0.0077365
340542	BEX5	-0.3634	-0.57289	0.17458	0.00017438	-0.94805	0.0077542
23046	KIF21B	-0.87322	-0.56568	0.17458	0.029736	-0.74826	0.0077542
22863	ATG14	0.21342	0.20757	0.17458	0.015687	0.74805	0.0077866
9308	CD83	-0.35693	-0.27409	0.17458	0.032809	-0.74775	0.0078011
56890	MDM1	0.23011	0.33636	0.17458	2.7927e-05	1.067	0.007826
10522	DEAF1	-0.21604	-0.33463	0.17458	3.1945e-05	-1.0583	0.0078603
50651	SLC45A1	-0.26109	-0.39186	0.17458	0.00022119	-0.932	0.0078736
266812	NAP1L5	-0.31675	-0.42408	0.19123	0.0051693	-0.74821	0.0078736
51063	CALHM2	-0.21148	-0.27152	0.17458	0.008286	-0.74745	0.0078736
126370	OR1I1	0.21763	0.27432	0.17458	0.0075807	0.74767	0.0078736
4761	NEUROD2	-0.24578	-0.39582	0.17458	2.5495e-05	-1.0728	0.0079192
8936	WASF1	-0.246	-0.31565	0.17522	0.007458	-0.7471	0.0079192
1742	DLG4	-0.3587	-0.34318	0.17458	0.015248	-0.7458	0.0079671
83890	SPATA9	0.17318	0.15207	0.17458	0.037577	0.74572	0.0079671
84792	FAM220A	-0.25229	-0.19317	0.17458	0.026719	-0.74533	0.0079929
59286	UBL5	-0.17338	-0.15209	0.17458	0.022351	-0.74523	0.0079962
59269	HIVEP3	-0.17153	-0.24921	0.19526	0.0049976	-0.74668	0.0080114
134637	ADAT2	-0.17184	-0.18033	0.17458	0.01435	-0.745	0.0080261
54780	NSMCE4A	0.18902	0.2991	0.19844	0.0011265	0.8187	0.0080261
8704	B4GALT2	-0.25164	-0.30541	0.2248	0.0036805	-0.74657	0.0080383
113802	HENMT1	-0.35565	-0.37442	0.17458	0.010621	-0.74474	0.0080383
57217	TTC7A	0.23073	0.19379	0.17458	0.03127	0.74423	0.0080383
26291	FGF21	0.11235	0.12297	0.17458	0.025547	0.74426	0.0080383
3218	HOXB8	0.14634	0.2151	0.17735	0.0068594	0.74536	0.0080383
339456	TMEM52	-0.24723	-0.24848	0.17458	0.014593	-0.74421	0.0080584
26059	ERC2	-0.54525	-0.54418	0.17458	0.014513	-0.74382	0.0081019
64219	PJA1	-0.31752	-0.4289	0.17458	0.00020555	-0.93573	0.0082323
10426	TUBGCP3	0.13354	0.2027	0.1758	0.0075404	0.74351	0.0082323
107	ADCY1	-0.31791	-0.48375	0.17522	0.00038037	-0.89298	0.0082556
5456	POU3F4	0.13701	0.15027	0.17458	0.02659	0.74223	0.0082556
284369	SIGLECL1	0.19007	0.21049	0.17458	0.016103	0.74135	0.0083878
151306	GPBAR1	0.1573	0.2553	0.17458	0.00031194	0.90671	0.0083878
341567	H1-7	0.13306	0.14143	0.17458	0.033181	0.74096	0.0083996
23760	PITPNB	-0.19112	-0.18184	0.17458	0.02095	-0.73989	0.0085481
758	MPPED1	-0.25471	-0.38896	0.17735	0.00048194	-0.87597	0.0085809
142679	DUSP19	-0.14607	-0.20699	0.24398	0.0033538	-0.74173	0.0085809
8505	PARG	-0.1471	-0.21778	0.21296	0.0045552	-0.74131	0.0085809
9136	RRP9	-0.16744	-0.19692	0.17458	0.012825	-0.73963	0.0085809
93974	ATP5IF1	-0.16592	-0.14753	0.17458	0.021475	-0.73927	0.0085809
4675	NAP1L3	-0.28213	-0.32769	0.17458	0.0093249	-0.73939	0.008638
3185	HNRNPF	0.18288	0.30633	0.24945	0.003133	0.74239	0.008638
9296	ATP6V1F	-0.13672	-0.20069	0.17458	0.00021273	-0.9323	0.0086398
266747	RGL4	0.19574	0.22702	0.17458	0.0099502	0.7392	0.0086398
729230	CCR2	0.21089	0.2371	0.17458	0.0087069	0.73903	0.0086677
79780	CCDC82	0.12563	0.17719	0.18444	0.0065806	0.73935	0.0086705
9456	HOMER1	-0.48598	-0.41789	0.17458	0.020471	-0.73702	0.0088304
6197	RPS6KA3	-0.29181	-0.25739	0.17458	0.015492	-0.73646	0.0089251
163702	IFNLR1	0.2536	0.17739	0.17458	0.055378	0.73653	0.0089251
84159	ARID5B	0.17809	0.18342	0.17458	0.058165	0.73658	0.0089251
2802	GOLGA3	-0.085672	-0.17082	0.25197	0.0032235	-0.73941	0.0089401
80235	PIGZ	-0.23882	-0.31701	0.1897	0.0064046	-0.73722	0.0089401
27239	GPR162	-0.17349	-0.22791	0.18093	0.0073611	-0.73644	0.0089401
1431	CS	-0.14256	-0.15767	0.17458	0.0092014	-0.73624	0.0089401
9917	FAM20B	-0.29638	-0.18124	0.17458	0.042801	-0.73552	0.0089401
29801	ZDHHC8	-0.20842	-0.1834	0.17458	0.026719	-0.73534	0.0089401
3458	IFNG	0.20254	0.24836	0.17458	0.010517	0.7364	0.0089401
8819	SAP30	0.12946	0.19998	0.18127	0.0072932	0.73665	0.0089401
2782	GNB1	-0.26117	-0.19677	0.17458	0.0237	-0.73518	0.0089496
256714	MAP7D2	-0.21747	-0.38264	0.24882	0.0034496	-0.73759	0.0089551
253559	CADM2	-0.26387	-0.41495	0.22894	0.0020359	-0.77382	0.0089985
134829	CLVS2	-0.40401	-0.5155	0.23687	0.0039225	-0.73676	0.0089985
130367	SGPP2	-0.3981	-0.42318	0.19189	0.0063821	-0.73581	0.0089985
1286	COL4A4	0.13306	0.26046	0.20767	0.0012718	0.8073	0.0089985
11237	RNF24	-0.27693	-0.20718	0.17458	0.045669	-0.73438	0.0090106
343099	CCDC18	0.14499	0.16752	0.17458	0.013558	0.73461	0.0090106
220164	DOK6	-0.59109	-0.61364	0.18048	0.0075648	-0.73516	0.0090177
2012	EMP1	0.52904	0.81998	0.17458	6.7671e-05	1.0057	0.0090532
100130449	LOC100130449	-0.33683	-0.50267	0.24628	0.0036545	-0.73593	0.0090835
28991	COMMD5	-0.10235	-0.18579	0.24902	0.0035693	-0.7357	0.0091152
29844	TFPT	-0.29336	-0.44428	0.17458	1.5898e-05	-1.0983	0.0091487
8799	PEX11B	-0.20274	-0.23251	0.17972	0.0079366	-0.73383	0.0091487
8715	NOL4	-0.38452	-0.43008	0.17982	0.0079356	-0.73366	0.0091487
167826	OLIG3	0.17393	0.17294	0.17458	0.025082	0.73258	0.0091487
55083	KIF26B	0.15248	0.21949	0.18027	0.0078007	0.73366	0.0091487
782	CACNB1	-0.52753	-0.35853	0.17458	0.012259	-0.73293	0.0091546
2890	GRIA1	-0.41835	-0.64757	0.25388	0.0034505	-0.73495	0.0091562
10505	SEMA4F	-0.34234	-0.49464	0.17458	0.00030362	-0.90602	0.0091879
26052	DNM3	-0.17485	-0.2397	0.18969	0.006861	-0.73321	0.009199
143684	FAM76B	0.23685	0.2189	0.17458	0.023631	0.7317	0.009225
81493	SYNC	0.43495	0.53805	0.17458	8.0139e-05	0.99435	0.009283
6014	RIT2	-0.56978	-0.51784	0.17458	0.020985	-0.73115	0.0092956
375	ARF1	-0.086621	-0.15542	0.24162	0.0025581	-0.75613	0.0093222
51029	DESI2	0.091002	0.16106	0.17718	0.008751	0.73167	0.0093222
146691	TOM1L2	-0.15032	-0.24538	0.17545	0.00036191	-0.89334	0.0094207
1345	COX6C	-0.21049	-0.19586	0.17458	0.023657	-0.73001	0.0094207
29967	LRP12	-0.2528	-0.38019	0.22865	0.0046683	-0.73174	0.0094369
337880	KRTAP11-1	0.1258	0.2003	0.19005	0.0071012	0.73105	0.0094369
11183	MAP4K5	0.31397	0.3552	0.20091	0.0061794	0.73097	0.0094655
50488	MINK1	-0.42601	-0.34703	0.17458	0.016224	-0.72952	0.0094845
23623	RUSC1	-0.38376	-0.54059	0.17458	1.0448e-05	-1.1237	0.0095693
283130	SLC25A45	-0.12348	-0.18097	0.18573	0.007745	-0.72891	0.0096325
84058	WDR54	-0.28925	-0.32418	0.17765	0.0089827	-0.72887	0.0096325
152330	CNTN4	-0.56804	-0.51114	0.176	0.0096902	-0.72839	0.0096325
57180	ACTR3B	-0.56056	-0.43145	0.17458	0.013466	-0.72807	0.0096325
5126	PCSK2	-0.44232	-0.33032	0.17458	0.040426	-0.72802	0.0096325
114880	OSBPL6	-0.24242	-0.2513	0.17458	0.016607	-0.72783	0.0096325
10699	CORIN	0.13229	0.13294	0.17458	0.033213	0.728	0.0096325
1562	CYP2C18	0.1447	0.21544	0.18765	0.0075753	0.72888	0.0096325
10798	OR5I1	0.20629	0.28615	0.20091	0.0063314	0.72956	0.0096325
10361	NPM2	-0.3746	-0.67012	0.1148	1.117e-08	-1.5404	0.0096709
57144	PAK5	-0.44447	-0.37254	0.17458	0.020365	-0.72735	0.0096709
11317	RBPJL	0.18328	0.25602	0.19282	0.0071619	0.72827	0.0096898
63982	ANO3	-0.54251	-0.63798	0.17458	0.010904	-0.72751	0.0097027
51003	MED31	-0.11303	-0.19174	0.2517	0.0030334	-0.74234	0.0097263
29087	THYN1	-0.16671	-0.26026	0.17458	0.00013138	-0.96072	0.0097466
152405	TEX55	0.14569	0.13961	0.17458	0.027383	0.72637	0.0097466
115557	ARHGEF25	-0.27082	-0.28385	0.17556	0.010042	-0.72697	0.0097578
9900	SV2A	-0.33532	-0.53134	0.17458	1.5721e-05	-1.097	0.0097591
79365	BHLHE41	0.36797	0.47468	0.20755	0.0061794	0.72752	0.0097682
6751	SSTR1	-1.105	-0.81184	0.17458	0.00028112	-0.90987	0.0097939
114787	GPRIN1	-0.49607	-0.53032	0.21734	0.0056451	-0.72723	0.0097939
23236	PLCB1	-0.50895	-0.46244	0.17458	0.015375	-0.72583	0.0097939
55907	CMAS	-0.24552	-0.20746	0.17458	0.023162	-0.72555	0.0097939
2134	EXTL1	-0.35705	-0.56392	0.17458	4.1876e-05	-1.0341	0.0098258
112812	FDX2	-0.40521	-0.23699	0.17458	0.063924	-0.72557	0.0098408
26256	CABYR	-0.31733	-0.33931	0.17458	0.01187	-0.72526	0.0098958
5232	PGK2	0.088001	0.14584	0.21539	0.0058754	0.72607	0.0099276
9312	KCNB2	-0.66794	-0.68301	0.20637	0.0064413	-0.72569	0.0099507
114883	OSBPL9	0.20538	0.31643	0.19986	0.00097716	0.82321	0.010137
2932	GSK3B	-0.20819	-0.29148	0.18573	0.00061871	-0.85464	0.010198
148808	MFSD4A	-0.70272	-0.44883	0.17458	0.0326	-0.72205	0.010279
80745	THUMPD2	0.18626	0.20078	0.17458	0.021508	0.72211	0.010279
80778	ZNF34	0.21236	0.32537	0.20166	0.0070476	0.72294	0.010347
84684	INSM2	-0.56987	-0.68163	0.2116	0.0064316	-0.72281	0.010363
5881	RAC3	-0.48456	-0.33465	0.17458	0.029565	-0.72123	0.010363
116255	MOGAT1	0.21779	0.19058	0.17458	0.036133	0.72138	0.010363
80317	ZKSCAN3	0.15119	0.12075	0.17458	0.046931	0.72098	0.010419
4139	MARK1	-0.25767	-0.2351	0.17458	0.024251	-0.72073	0.010433
148811	PM20D1	0.23234	0.28202	0.17713	0.010532	0.72103	0.010499
6718	AKR1D1	0.12602	0.13203	0.17458	0.01878	0.72035	0.010501
2584	GALK1	0.16357	0.17258	0.17458	0.019492	0.72013	0.010522
5801	PTPRR	-0.94675	-0.6171	0.17458	0.01453	-0.71994	0.010589
91894	C11orf52	0.20285	0.18461	0.17458	0.031352	0.71919	0.010634
55671	PPP4R3A	0.18932	0.17986	0.17458	0.023467	0.71909	0.010653
318	NUDT2	-0.21616	-0.2627	0.17599	0.011244	-0.71958	0.010657
1238	ACKR2	0.19987	0.25872	0.17855	0.01034	0.71966	0.010657
55026	TMEM255A	0.47516	0.59915	0.21211	0.0012469	0.80475	0.010658
2444	FRK	0.16023	0.1842	0.17458	0.025617	0.71761	0.010865
94005	PIGS	-0.13434	-0.22871	0.25711	0.0044417	-0.71975	0.010875
201191	SAMD14	-0.17395	-0.31019	0.21588	0.0013288	-0.79989	0.010889
53916	RAB4B	-0.13399	-0.10308	0.17458	0.055921	-0.71742	0.0109
22911	WDR47	-0.29674	-0.40593	0.17458	4.2415e-05	-1.0304	0.011024
84812	PLCD4	-0.51858	-0.70151	0.17458	0.00027327	-0.90915	0.011024
23531	MMD	-0.36293	-0.3309	0.17458	0.022182	-0.71645	0.011024
389073	C2orf80	-0.44037	-0.62959	0.21613	0.0067479	-0.71761	0.011045
128434	VSTM2L	-0.30214	-0.44644	0.2205	0.0065074	-0.71744	0.011077
2776	GNAQ	-0.1549	-0.16493	0.17458	0.016	-0.71602	0.011097
64785	GINS3	0.18207	0.30505	0.24034	0.0054259	0.71753	0.011097
8851	CDK5R1	-0.47228	-0.6498	0.24989	0.004976	-0.71731	0.011128
9615	GDA	-0.24881	-0.37184	0.22836	0.0061116	-0.71696	0.011128
4478	MSN	0.3165	0.47286	0.25661	0.0030664	0.73878	0.011128
11185	INMT	0.17999	0.17789	0.17458	0.028305	0.71477	0.011159
4638	MYLK	0.24958	0.20332	0.17458	0.03662	0.71489	0.011159
84795	PYROXD2	0.18392	0.33569	0.19415	0.00075735	0.8386	0.011159
3769	KCNJ13	0.18731	0.36619	0.17458	3.7218e-07	1.3225	0.011159
284424	MIR7-3HG	-0.27387	-0.43389	0.26336	0.0034549	-0.72945	0.011193
171017	ZNF384	-0.080395	-0.1463	0.22641	0.0063073	-0.71602	0.011196
6689	SPIB	0.13979	0.17073	0.17458	0.021792	0.71436	0.011196
199920	FYB2	0.50833	0.27748	0.17458	0.078323	0.715	0.011196
37	ACADVL	0.18294	0.26526	0.24578	0.0053012	0.71616	0.011199
126321	MFSD12	-0.13082	-0.16093	0.1756	0.012302	-0.71452	0.011237
55628	ZNF407	0.10133	0.13791	0.17458	0.023513	0.71358	0.011295
134957	STXBP5	-0.34159	-0.52701	0.19322	0.00071826	-0.8418	0.011444
7334	UBE2N	-0.26849	-0.43788	0.23848	0.0020753	-0.76701	0.011494
10381	TUBB3	-0.39967	-0.66221	0.17458	0.00018179	-0.93523	0.011517
3820	KLRB1	0.15016	0.24331	0.22861	0.0064413	0.71372	0.01152
3064	HTT	-0.33022	-0.22355	0.17458	0.059389	-0.71181	0.01161
29902	FAM216A	-0.28824	-0.24076	0.17458	0.030121	-0.71131	0.01164
134353	LSM11	-0.33611	-0.49343	0.22021	0.0013851	-0.79536	0.011659
1173	AP2M1	-0.30701	-0.26612	0.17458	0.025049	-0.71108	0.011664
79007	DBNDD1	-0.35243	-0.28278	0.17458	0.032184	-0.71096	0.011664
819	CAMLG	-0.2231	-0.26859	0.20517	0.0082471	-0.71204	0.011685
122553	TRAPPC6B	-0.22986	-0.30622	0.2348	0.0062766	-0.71214	0.011747
56672	AKIP1	-0.10575	-0.1766	0.25542	0.0028905	-0.74223	0.011752
22847	ZNF507	0.12759	0.15112	0.17458	0.021141	0.70999	0.011832
5160	PDHA1	-0.19523	-0.2873	0.17458	7.5979e-06	-1.1364	0.01188
140465	MYL6B	-0.20355	-0.17487	0.17458	0.020651	-0.70948	0.01188
22949	PTGR1	-0.28872	-0.20338	0.17458	0.046261	-0.70947	0.01188
80335	WDR82	-0.17492	-0.14394	0.17458	0.042375	-0.70938	0.01188
1549	CYP2A7	0.19708	0.19049	0.17458	0.025919	0.70915	0.011906
165631	PARP15	0.19337	0.22317	0.17458	0.016195	0.70911	0.011967
340277	FAM221A	0.3073	0.475	0.17545	0.00029333	0.90195	0.011967
3068	HDGF	0.1295	0.21716	0.22372	0.0072582	0.70936	0.012118
1400	CRMP1	-0.32381	-0.23881	0.17458	0.016254	-0.70805	0.012144
2563	GABRD	-0.40003	-0.61264	0.25661	0.0054101	-0.70923	0.012211
203259	FAM219A	-0.17087	-0.19033	0.17458	0.017485	-0.70732	0.012211
5450	POU2AF1	0.23267	0.25013	0.17458	0.019312	0.70721	0.012211
286826	LIN9	0.091838	0.19588	0.23697	0.0064993	0.70889	0.012211
53371	NUP54	0.091506	0.18047	0.26407	0.0050477	0.7093	0.012211
9040	UBE2M	-0.25711	-0.2769	0.17645	0.013511	-0.70735	0.012236
84102	SLC41A2	0.20889	0.33831	0.17458	4.3352e-05	1.0258	0.012236
79847	MFSD13A	-0.18568	-0.30254	0.24142	0.0021008	-0.76456	0.01225
124925	SEZ6	-0.43652	-0.54318	0.2094	0.0084698	-0.70774	0.01225
29106	SCG3	-0.32361	-0.24825	0.17458	0.033369	-0.70654	0.01225
2353	FOS	1.0938	1.624	0.17458	7.8085e-05	0.98833	0.012323
56659	KCNK13	0.20674	0.26212	0.17645	0.013631	0.70652	0.012324
7738	ZNF184	-0.48954	-0.32539	0.17458	0.038318	-0.70506	0.012476
126820	WDR63	0.15422	0.29721	0.19526	0.00072392	0.83922	0.012476
170063	170063	0.10002	0.2181	0.24578	0.0062553	0.70674	0.012492
6462	SHBG	0.16701	0.18753	0.17458	0.021803	0.70472	0.012553
221438	TREML5P	0.21889	0.25985	0.17629	0.014167	0.70466	0.012639
10633	RASL10A	-0.51838	-0.5209	0.18444	0.01187	-0.7047	0.012661
60496	AASDHPPT	-0.14996	-0.22775	0.22177	0.0079544	-0.70512	0.012688
1652	DDT	-0.17977	-0.28022	0.26739	0.0052634	-0.70566	0.012707
136853	SSC4D	-0.17856	-0.31661	0.2729	0.0050221	-0.70555	0.012707
10939	AFG3L2	-0.21345	-0.18859	0.17458	0.032422	-0.70333	0.012707
9506	PAGE4	0.195	0.15366	0.17458	0.062693	0.70357	0.012707
64211	LHX5	0.20637	0.24003	0.17527	0.015125	0.704	0.012707
6855	SYP	-0.52475	-0.80395	0.17458	1.9568e-05	-1.0759	0.012727
5316	PKNOX1	-0.10486	-0.17455	0.25238	0.0060761	-0.7048	0.012727
7138	TNNT1	-0.5321	-0.61666	0.21683	0.0084052	-0.70437	0.012727
4267	CD99	0.72471	0.72723	0.19119	0.011081	0.70383	0.012727
2781	GNAZ	-0.2625	-0.1891	0.17458	0.043278	-0.70261	0.012777
22862	FNDC3A	0.10841	0.19959	0.22204	0.0013416	0.79543	0.012788
64518	TEKT3	0.1975	0.35707	0.17794	0.00034693	0.88856	0.012812
55294	FBXW7	-0.34269	-0.47962	0.17458	3.1907e-06	-1.1863	0.012874
9369	NRXN3	-0.45567	-0.66816	0.17458	0.0001645	-0.93848	0.012874
3208	HPCA	-0.28779	-0.45025	0.25615	0.0060259	-0.70352	0.012874
225	ABCD2	-0.67298	-0.53917	0.19016	0.011474	-0.70249	0.012874
388272	C16orf87	-0.32222	-0.38291	0.19027	0.011452	-0.70248	0.012874
6419	SETMAR	0.090367	0.15963	0.23687	0.0018545	0.77275	0.012874
55061	SUSD4	-0.22589	-0.35906	0.2705	0.0053254	-0.70361	0.012879
3399	ID3	0.72049	0.72397	0.23101	0.0076085	0.70293	0.012879
1762	DMWD	-0.1372	-0.23736	0.27138	0.0053179	-0.7033	0.012886
64755	C16orf58	-0.17163	-0.22073	0.18863	0.011772	-0.70203	0.012886
23416	KCNH3	-0.36563	-0.35199	0.17458	0.025684	-0.70121	0.012886
8547	FCN3	0.19411	0.22041	0.17527	0.015598	0.70167	0.012886
25804	LSM4	-0.24908	-0.21308	0.17458	0.032956	-0.70092	0.012909
64837	KLC2	-0.21805	-0.24273	0.17545	0.015531	-0.70118	0.012947
65078	RTN4R	-0.73474	-0.52576	0.17458	0.022107	-0.70014	0.013077
8577	TMEFF1	-0.34207	-0.24524	0.17458	0.052044	-0.70011	0.013077
201164	PLD6	-0.22885	-0.32446	0.23897	0.0072986	-0.70114	0.013158
10669	CGREF1	-0.75242	-0.43876	0.17458	0.042693	-0.6994	0.013173
79098	C1orf116	0.1913	0.19097	0.17458	0.018109	0.69934	0.013245
10443	N4BP2L2	0.19414	0.25947	0.24784	0.0068025	0.70068	0.013245
2917	GRM7	-0.33242	-0.2716	0.17458	0.025557	-0.69882	0.013276
10645	CAMKK2	-0.46739	-0.67785	0.19403	0.00064179	-0.84555	0.013362
147872	CCDC155	0.16438	0.14801	0.17458	0.036318	0.6982	0.013362
79363	CPLANE2	-0.36826	-0.20966	0.14542	0.065081	-0.78379	0.013372
83900	KRTAP9-3	0.18451	0.19728	0.17458	0.024652	0.69789	0.013372
10795	ZNF268	0.20721	0.18757	0.17458	0.031713	0.69796	0.013372
8714	ABCC3	0.1403	0.1457	0.17458	0.049724	0.69806	0.013372
4069	LYZ	0.44649	0.43849	0.1884	0.012483	0.69865	0.013372
83744	ZNF484	0.11606	0.21627	0.26301	0.0060607	0.69987	0.013372
83538	TTC25	0.31451	0.58902	0.17458	3.4373e-06	1.1801	0.013422
795	S100G	0.19997	0.21583	0.17458	0.019979	0.69761	0.013434
66035	SLC2A11	-0.10387	-0.16213	0.26872	0.0058798	-0.69903	0.013448
5099	PCDH7	-0.37107	-0.42699	0.19701	0.01134	-0.69783	0.013448
3159	HMGA1	-0.21474	-0.18659	0.17458	0.030906	-0.6971	0.013448
11254	SLC6A14	0.17302	0.17586	0.17458	0.031916	0.69684	0.013448
27131	SNX5	0.14916	0.12994	0.17458	0.045064	0.69719	0.013448
401612	SLC25A53	0.13028	0.17873	0.20075	0.010911	0.69778	0.013448
161003	STOML3	0.18183	0.38221	0.17458	2.6909e-05	1.053	0.013448
1961	EGR4	-0.47875	-0.65817	0.27793	0.0055103	-0.69824	0.013599
60314	C12orf10	-0.266	-0.21375	0.17458	0.038026	-0.69599	0.013599
6548	SLC9A1	-0.34651	-0.36521	0.20637	0.010541	-0.69679	0.013642
9203	ZMYM3	-0.1315	-0.2184	0.22549	0.0013643	-0.79235	0.013699
55959	SULF2	-0.20085	-0.29369	0.24076	0.0077469	-0.69692	0.013699
1993	ELAVL2	-0.30762	-0.46756	0.26073	0.0064789	-0.69717	0.013704
144193	AMDHD1	0.1625	0.17011	0.17458	0.031547	0.69504	0.013738
9133	CCNB2	0.10497	0.14234	0.17458	0.0237	0.69515	0.013738
138649	ANKRD19P	-0.186	-0.31094	0.24868	0.0072777	-0.69634	0.013771
163033	ZNF579	-0.17476	-0.13765	0.17458	0.052829	-0.69475	0.013771
117248	GALNT15	1.0052	0.65272	0.17458	0.036455	0.69464	0.013771
6586	SLIT3	-0.31642	-0.43772	0.25111	0.0071604	-0.6961	0.013818
114088	TRIM9	-0.2281	-0.35143	0.17458	0.00019916	-0.92402	0.013826
23647	ARFIP2	-0.20192	-0.17069	0.17458	0.050092	-0.69412	0.013857
84287	ZDHHC16	-0.18397	-0.13299	0.17458	0.057586	-0.69397	0.013883
64116	SLC39A8	0.16553	0.20142	0.17606	0.016855	0.69423	0.013883
27197	GPR82	0.23611	0.1456	0.17458	0.083885	0.69432	0.013883
80333	KCNIP4	-0.5102	-0.5498	0.25951	0.0067506	-0.69536	0.013924
23137	SMC5	0.34204	0.50646	0.17458	2.2308e-05	1.0639	0.013942
10487	CAP1	-0.11951	-0.14145	0.17458	0.021266	-0.69352	0.013946
22797	TFEC	0.2852	0.24677	0.17458	0.022135	0.69345	0.013946
23542	MAPK8IP2	-0.33714	-0.45875	0.17458	4.0202e-06	-1.1688	0.013982
8731	RNMT	-0.39205	-0.3144	0.19791	0.012066	-0.69347	0.013998
27166	PRELID1	-0.23901	-0.14259	0.17458	0.083926	-0.69313	0.013998
65260	COA7	-0.32242	-0.31427	0.17458	0.021816	-0.69289	0.013998
55222	LRRC20	-0.29291	-0.22975	0.17458	0.032791	-0.69272	0.013998
3491	CCN1	0.54825	0.63384	0.18713	0.013859	0.69325	0.013998
79819	WDR78	0.26701	0.43115	0.16414	6.5009e-08	1.4171	0.013998
10534	ZNRD2	-0.24468	-0.2424	0.17458	0.024261	-0.69254	0.014019
1017	CDK2	0.17136	0.22041	0.18444	0.01445	0.69293	0.014031
8078	USP5	-0.30208	-0.44925	0.17458	1.0755e-05	-1.1091	0.014062
65009	NDRG4	-0.31799	-0.42933	0.17458	7.1583e-05	-0.98921	0.014062
26156	RSL1D1	-0.11786	-0.189	0.2366	0.0085158	-0.69339	0.014062
26958	COPG2	-0.2334	-0.31543	0.20613	0.011368	-0.69261	0.014062
1741	DLG3	-0.54536	-0.47417	0.17606	0.017446	-0.69222	0.014062
27349	MCAT	-0.29772	-0.29035	0.17522	0.018528	-0.6922	0.014062
6241	RRM2	0.1656	0.1486	0.17458	0.059484	0.69175	0.014062
55114	ARHGAP17	0.24451	0.36214	0.18605	0.00046409	0.86546	0.014062
10740	RFPL1S	-0.38481	-0.27399	0.17458	0.061112	-0.69161	0.014083
79955	PDZD7	-0.19509	-0.31004	0.25203	0.0074949	-0.69294	0.014113
8697	CDC23	-0.22843	-0.23974	0.17458	0.022431	-0.69133	0.014118
65243	ZFP69B	-0.71209	-0.42488	0.17458	0.060946	-0.69132	0.014118
255231	MCOLN2	0.14553	0.14178	0.17458	0.027763	0.69111	0.014122
64601	VPS16	-0.13364	-0.22869	0.17458	0.0001172	-0.9575	0.014135
340267	COL28A1	0.14664	0.19556	0.17855	0.01656	0.6913	0.01415
57662	CAMSAP3	-0.26786	-0.25431	0.17458	0.02269	-0.69081	0.014179
81623	DEFB126	0.1574	0.17635	0.17458	0.02432	0.69027	0.014282
55683	KANSL3	0.12356	0.075398	0.17458	0.10423	0.69082	0.01431
79760	GEMIN7	-0.16247	-0.1821	0.17458	0.022736	-0.69003	0.014319
5026	P2RX5	-0.42173	-0.38451	0.20613	0.011792	-0.69047	0.014365
5029	P2RY2	0.1704	0.16141	0.17458	0.025104	0.68964	0.014365
9508	ADAMTS3	-0.8245	-0.75522	0.23057	0.0094321	-0.69061	0.014395
55601	DDX60	0.26793	0.35576	0.23016	0.0094835	0.69042	0.014425
6508	SLC4A3	-0.36136	-0.32448	0.17458	0.026719	-0.68908	0.014445
6616	SNAP25	-0.29328	-0.4978	0.17458	5.0791e-05	-1.0103	0.014483
23386	NUDCD3	-0.18221	-0.2822	0.19285	0.00055802	-0.85231	0.014483
54976	C20orf27	-0.17759	-0.26147	0.25	0.0079852	-0.69022	0.014483
23171	GPD1L	-0.18485	-0.30187	0.20755	0.00083363	-0.82466	0.014566
84930	MASTL	-0.21668	-0.26	0.20637	0.012027	-0.68908	0.014566
55238	SLC38A7	-0.12602	-0.14459	0.17458	0.0272	-0.68821	0.014566
84258	SYT3	-0.31526	-0.2758	0.17458	0.03653	-0.68809	0.014566
57732	ZFYVE28	-0.164	-0.26401	0.26447	0.0071156	-0.68977	0.014569
9673	SLC25A44	-0.23121	-0.33877	0.17458	2.4561e-05	-1.056	0.014701
153090	DAB2IP	-0.25465	-0.39803	0.176	0.0002461	-0.90756	0.014719
338651	KRTAP5-AS1	-0.59778	-0.78285	0.20546	0.00078673	-0.82841	0.014719
4697	NDUFA4	-0.24162	-0.17603	0.17458	0.056243	-0.68704	0.014719
57648	KIAA1522	-0.36086	-0.30172	0.17458	0.034671	-0.68701	0.014719
6993	DYNLT1	0.23033	0.26059	0.18779	0.015087	0.68772	0.014719
1102	RCBTB2	0.12477	0.22414	0.28618	0.0060656	0.68935	0.014719
27075	TSPAN13	-0.39288	-0.32738	0.17458	0.049066	-0.68661	0.014772
805	CALM2	-0.088879	-0.081033	0.17458	0.045202	-0.68648	0.014772
100130889	PSORS1C3	0.20742	0.2296	0.17458	0.020591	0.68684	0.014772
51501	HIKESHI	-0.21739	-0.17292	0.17458	0.04392	-0.68631	0.014781
134860	TAAR9	0.23979	0.39414	0.17889	0.00030672	0.89235	0.014781
9518	GDF15	0.16149	0.29386	0.23891	0.0016746	0.77561	0.014862
79144	PPDPF	-0.23366	-0.25126	0.17458	0.024529	-0.68601	0.014874
5301	PIN1P1	-0.16794	-0.21032	0.19879	0.013655	-0.68548	0.015148
140707	BRI3BP	-0.11931	-0.20043	0.2906	0.0061245	-0.68672	0.015163
124995	MRPL10	-0.10327	-0.15931	0.25257	0.0083974	-0.68598	0.015181
552889	ATXN7L3B	-0.34221	-0.2666	0.17458	0.026699	-0.68436	0.015214
3373	HYAL1	0.17501	0.23161	0.22836	0.010531	0.68521	0.01525
3925	STMN1	-0.1479	-0.22272	0.27224	0.0071861	-0.68573	0.015271
146754	DNAH2	0.19664	0.27271	0.17458	0.0216	0.68398	0.015271
147719	LYPD4	0.21786	0.24252	0.17542	0.020387	0.68414	0.015271
79864	JHY	0.11091	0.19095	0.17458	9.2992e-05	0.97011	0.015271
23281	MTUS2	-0.26905	-0.29132	0.19403	0.014809	-0.68421	0.015289
6284	S100A13	0.20379	0.21747	0.17527	0.020718	0.68383	0.015289
6252	RTN1	-0.29233	-0.46701	0.17458	8.1231e-05	-0.97854	0.015356
51411	BIN2	0.31428	0.20346	0.17458	0.081001	0.68339	0.015374
80071	CCDC15	0.35935	0.37236	0.17794	0.018901	0.6834	0.015374
5802	PTPRS	-0.14005	-0.24786	0.17458	1.2565e-05	-1.0963	0.015429
6585	SLIT1	-0.57935	-0.79282	0.17522	0.00019564	-0.92143	0.015429
8497	PPFIA4	-0.25563	-0.33775	0.2151	0.012248	-0.68318	0.015429
54328	GPR173	-0.18307	-0.16251	0.17458	0.035104	-0.68226	0.015429
8676	STX11	0.2331	0.18242	0.17458	0.071804	0.68253	0.015429
84330	ZNF414	0.09981	0.16771	0.23891	0.0098273	0.68387	0.015429
27068	PPA2	0.06514	0.11333	0.26339	0.0079534	0.68391	0.015429
51479	ANKFY1	0.090214	0.16293	0.30551	0.0056975	0.68467	0.015429
1285	COL4A3	0.16296	0.29101	0.17458	5.12e-05	1.0076	0.015429
114915	EPB41L4A-AS1	-0.16707	-0.29747	0.27246	0.0031833	-0.72766	0.015484
119	ADD2	-0.37352	-0.43245	0.27793	0.0071479	-0.68351	0.015527
5431	POLR2B	-0.09588	-0.14434	0.22322	0.011478	-0.68271	0.015527
29949	IL19	0.15668	0.16734	0.17458	0.026658	0.68166	0.015527
25937	WWTR1	0.95877	1.2911	0.17458	1.7824e-07	1.3539	0.015527
9612	NCOR2	-0.18949	-0.30743	0.17458	4.3982e-05	-1.0164	0.01553
8896	BUD31	-0.11787	-0.18062	0.26047	0.0083112	-0.68304	0.01553
55312	RFK	-0.48269	-0.2605	0.17458	0.091918	-0.68167	0.015581
7163	TPD52	-0.16281	-0.26942	0.26241	0.0026121	-0.74239	0.015586
23026	MYO16	-1.1594	-0.5998	0.17458	0.049508	-0.68074	0.015647
55572	FOXRED1	-0.1959	-0.35853	0.18285	0.00035353	-0.88077	0.01574
9143	SYNGR3	-0.52952	-0.78748	0.17458	3.1828e-06	-1.1782	0.015749
374875	HSD11B1L	-0.38272	-0.5642	0.17458	3.1635e-05	-1.0372	0.015749
256586	LYSMD2	-0.25714	-0.19992	0.17458	0.057496	-0.67993	0.015807
387	RHOA	0.1565	0.1251	0.17458	0.055961	0.67987	0.015807
4943	TBC1D25	-0.18615	-0.16689	0.17458	0.034972	-0.67944	0.015897
4665	NAB2	-0.18635	-0.32203	0.28131	0.0036517	-0.71681	0.015939
83690	CRISPLD1	0.68202	0.43013	0.17458	0.032103	0.6792	0.015939
1357	CPA1	0.16514	0.18974	0.17522	0.022729	0.67912	0.016002
160492	LMNTD1	0.24253	0.28476	0.18504	0.01785	0.67931	0.016003
84296	GINS4	0.18874	0.15705	0.17458	0.052974	0.67872	0.016008
6857	SYT1	-0.34419	-0.53251	0.24902	0.0096259	-0.67992	0.016041
51103	NDUFAF1	-0.21651	-0.35451	0.17458	3.8154e-05	-1.0247	0.016071
25957	PNISR	0.19302	0.29477	0.31067	0.0059213	0.68054	0.016092
51412	ACTL6B	-0.33349	-0.3806	0.21342	0.013338	-0.67889	0.016133
51334	PRR16	-0.37817	-0.39796	0.19027	0.017066	-0.67838	0.01617
91942	NDUFAF2	-0.16258	-0.16334	0.17458	0.030583	-0.67773	0.016191
127294	MYOM3	0.11934	0.1958	0.26392	0.008564	0.67913	0.016213
4715	NDUFB9	-0.19774	-0.32082	0.17458	1.3702e-05	-1.0888	0.01624
9145	SYNGR1	-0.11085	-0.14729	0.19415	0.016399	-0.67788	0.01624
9256	TSPOAP1	-0.34542	-0.34459	0.17458	0.023867	-0.67746	0.01624
662	BNIP1	-0.14677	-0.14481	0.17458	0.037256	-0.67711	0.01624
388407	LINC02875	0.19456	0.17571	0.053614	0.031008	0.93076	0.01624
81848	SPRY4	-0.12912	-0.22877	0.26215	0.0025058	-0.74441	0.016269
2531	KDSR	0.17829	0.1897	0.1835	0.01883	0.67729	0.016289
64902	AGXT2	0.18544	0.19598	0.17458	0.027594	0.6768	0.016314
23629	BRD7P3	0.11058	0.082211	0.17458	0.071765	0.67672	0.016334
7414	VCL	0.12453	0.21841	0.20744	0.00073899	0.82972	0.016345
6474	SHOX2	0.16123	0.15136	0.17458	0.032261	0.67628	0.016365
5241	PGR	0.22564	0.40715	0.17458	1.539e-05	1.0812	0.016365
8315	BRAP	-0.083076	-0.19094	0.24707	0.010214	-0.67741	0.01639
122046	TEX26	0.41202	0.35109	0.17458	0.024988	0.67623	0.01639
55800	SCN3B	-0.64858	-0.61775	0.17458	0.025731	-0.67613	0.016395
8428	STK24	-0.11949	-0.13987	0.17713	0.021711	-0.67613	0.016419
644150	WIPF3	-0.19072	-0.27635	0.2427	0.010723	-0.67686	0.016437
4201	MEA1	-0.25984	-0.1446	0.17458	0.098739	-0.67624	0.016437
824	CAPN2	0.37713	0.31248	0.17458	0.03226	0.67498	0.016608
5534	PPP3R1	-0.44693	-0.34557	0.17458	0.028924	-0.67496	0.016613
6274	S100A3	0.17418	0.18928	0.17458	0.049402	0.67477	0.016613
340069	FAM170A	0.20514	0.13966	0.021562	0.018732	1.0188	0.016613
11033	ADAP1	-0.22427	-0.14813	0.17458	0.091282	-0.6751	0.016621
85403	EAF1	-0.17618	-0.29776	0.31439	0.006073	-0.67733	0.016642
10919	EHMT2	-0.099922	-0.15961	0.24784	0.010463	-0.67557	0.016693
4745	NELL1	-0.52843	-0.51382	0.17458	0.031704	-0.67397	0.016759
51512	GTSE1	0.13236	0.1297	0.17458	0.055651	0.67393	0.016759
8079	MLF2	-0.1662	-0.28411	0.17458	0.00016357	-0.93008	0.016768
526	ATP6V1B2	-0.28846	-0.41883	0.27858	0.0081688	-0.67555	0.016768
29982	NRBF2	-0.27406	-0.27005	0.17458	0.028604	-0.67384	0.016768
5440	POLR2K	-0.20468	-0.16491	0.17458	0.0552	-0.67352	0.016804
5601	MAPK9	-0.33107	-0.34812	0.20858	0.015032	-0.67421	0.016811
26136	TES	0.10038	0.20506	0.30973	0.0055888	0.6836	0.016815
8701	DNAH11	0.16123	0.3667	0.17458	3.455e-05	1.0293	0.016815
114907	FBXO32	0.24521	0.19827	0.17458	0.054932	0.67323	0.016818
11285	B4GALT7	-0.10963	-0.16522	0.24565	0.010976	-0.67415	0.016892
83605	CCM2	-0.15229	-0.13981	0.17458	0.033995	-0.67275	0.01691
124590	USH1G	0.18291	0.17575	0.17458	0.033214	0.67279	0.01691
51348	KLRF1	0.19997	0.15428	0.17458	0.0552	0.67262	0.016922
80052	RPS2P45	0.17099	0.18237	0.17458	0.029582	0.67257	0.01695
29074	MRPL18	-0.11517	-0.15464	0.19372	0.017919	-0.67272	0.017011
10344	CCL26	0.1771	0.32231	0.17458	4.9024e-05	1.0069	0.017011
283208	P4HA3	0.18236	0.1666	0.17458	0.048911	0.67183	0.017054
56164	STK31	0.12653	0.16315	0.21351	0.014772	0.67269	0.017054
752	FMNL1	-0.16229	-0.25626	0.24865	0.010881	-0.67291	0.017079
291	SLC25A4	-0.20035	-0.22804	0.19981	0.016794	-0.67219	0.017079
79605	PGBD5	-0.35732	-0.31902	0.17458	0.037001	-0.67171	0.017079
10142	AKAP9	0.13241	0.18108	0.23588	0.01219	0.67266	0.017079
55717	WDR11	0.36688	0.24768	0.17458	0.063857	0.67145	0.017107
23173	METAP1	-0.24902	-0.21445	0.17458	0.030917	-0.67104	0.017208
80014	WWC2	0.15162	0.2937	0.18258	0.00031484	0.88581	0.017208
64405	CDH22	-0.40399	-0.3097	0.17458	0.059305	-0.67075	0.017226
147912	SIX5	0.17128	0.16464	0.17458	0.043848	0.67071	0.017226
23139	MAST2	-0.14507	-0.28877	0.18713	0.00037948	-0.87292	0.017242
64581	CLEC7A	0.60178	0.77695	0.17458	1.3577e-05	1.0872	0.017242
54893	MTMR10	0.18643	0.30644	0.21598	0.00085596	0.81773	0.01726
1209	CLPTM1	-0.19656	-0.13498	0.17458	0.086048	-0.67058	0.017296
534	ATP6V1G2	-0.4706	-0.6834	0.17458	4.9781e-07	-1.2865	0.017316
2893	GRIA4	-0.4356	-0.40742	0.17549	0.024932	-0.67031	0.017316
25791	NGEF	-0.73013	-1.031	0.24522	0.0016467	-0.77237	0.017387
51046	ST8SIA3	-0.70206	-0.55916	0.17545	0.025104	-0.66993	0.01739
374986	MIGA1	-0.17553	-0.27972	0.30191	0.0073658	-0.67149	0.017425
3174	HNF4G	0.12668	0.27139	0.23787	0.0014019	0.78343	0.017425
2193	FARSA	-0.18763	-0.30709	0.30306	0.0073367	-0.67132	0.017436
858	CAV2	0.26244	0.25236	0.17458	0.029094	0.66943	0.017436
284904	SEC14L4	0.15745	0.18458	0.17522	0.025991	0.66925	0.017499
140597	TCEAL2	-0.25773	-0.40594	0.17458	4.5539e-05	-1.01	0.017527
219623	TMEM26	0.18462	0.20484	0.17458	0.032991	0.66851	0.017632
79081	LBHD1	-0.11708	-0.12597	0.17458	0.029748	-0.66845	0.017651
55638	SYBU	-0.25682	-0.34803	0.20848	0.016475	-0.66897	0.017655
54437	SEMA5B	-0.24802	-0.34017	0.20981	0.016236	-0.6689	0.017665
80304	WDCP	-0.1444	-0.17782	0.21063	0.016149	-0.66884	0.017668
64130	LIN7B	-0.33888	-0.57909	0.17458	3.1496e-06	-1.1739	0.017692
253018	HCG27	0.34762	0.18981	0.17458	0.10832	0.69549	0.017692
84769	MPV17L2	-0.18942	-0.11822	0.17458	0.10193	-0.70819	0.017693
1114	CHGB	-0.4182	-0.63573	0.27097	0.00963	-0.66936	0.017693
5707	PSMD1	-0.19017	-0.21163	0.23139	0.013555	-0.66871	0.017695
5090	PBX3	0.18514	0.26209	0.21923	0.01514	0.66846	0.017706
81691	REXO5	-0.28791	-0.31074	0.17899	0.023636	-0.66787	0.017711
9791	PTDSS1	-0.30911	-0.23925	0.17458	0.056743	-0.66726	0.017782
441151	TMEM151B	-0.13966	-0.25848	0.26301	0.0023446	-0.74642	0.017823
114932	MRFAP1L1	-0.099415	-0.12835	0.19754	0.018519	-0.6676	0.017823
51195	RAPGEFL1	-0.3044	-0.31759	0.17606	0.025545	-0.66722	0.017823
55330	BLOC1S4	-0.16833	-0.21312	0.22424	0.014653	-0.6677	0.017845
57101	ANO2	0.18181	0.22186	0.18285	0.022359	0.66684	0.01793
54847	SIDT1	-0.35259	-0.31235	0.17458	0.034242	-0.66638	0.017946
19	ABCA1	0.42247	0.65779	0.17458	2.3988e-05	1.05	0.017946
375323	LHFPL4	-0.19348	-0.27167	0.24146	0.012727	-0.66726	0.017969
4312	MMP1	0.17719	0.17509	0.17458	0.041355	0.66609	0.01797
117532	TMC2	-0.12212	-0.15787	0.17532	0.026951	-0.66583	0.018097
55530	SVOP	-0.74564	-1.128	0.17458	2.1122e-06	-1.1977	0.0181
5536	PPP5C	-0.18558	-0.3349	0.26047	0.0021884	-0.75104	0.0181
54896	SLC66A1	-0.10179	-0.17298	0.29169	0.0085223	-0.66719	0.0181
414157	C10orf62	0.21537	0.37865	0.17458	3.064e-05	1.0338	0.0181
55893	ZNF395	0.18433	0.31329	0.32506	0.0067212	0.66743	0.018147
286023	FLJ40288	0.20029	0.17509	0.17458	0.054113	0.66507	0.018158
1408	CRY2	-0.21449	-0.33678	0.19403	0.00044611	-0.86015	0.018218
4059	BCAM	-0.18025	-0.21423	0.21087	0.017049	-0.66537	0.018232
550643	NBDY	-0.30719	-0.17226	0.17458	0.099535	-0.6652	0.018232
80341	BPIFB2	0.098243	0.20175	0.29309	0.0085611	0.66629	0.018263
7480	WNT10B	-0.34297	-0.57699	0.17458	2.1738e-05	-1.0551	0.018397
4088	SMAD3	-0.53172	-0.30767	0.17458	0.050156	-0.6638	0.018417
84859	LRCH3	0.18618	0.22505	0.20401	0.018383	0.66447	0.018417
79647	AKIRIN1	-0.22572	-0.1453	0.17458	0.088129	-0.66399	0.018443
440279	UNC13C	-0.36439	-0.44346	0.22837	0.014922	-0.6645	0.018452
339487	ZBTB8OS	-0.14657	-0.12061	0.17458	0.058693	-0.66344	0.018485
92856	IMP4	-0.26053	-0.15473	0.17458	0.10336	-0.66365	0.01856
84934	RITA1	-0.2911	-0.22782	0.17458	0.047381	-0.6629	0.018607
2915	GRM5	-0.70004	-0.51244	0.17458	0.034459	-0.66261	0.018705
1745	DLX1	-0.32712	-0.44279	0.29799	0.0086231	-0.66405	0.01878
201627	DENND6A	0.15212	0.23583	0.29027	0.0091692	0.66362	0.018863
144165	PRICKLE1	-0.28646	-0.4776	0.17458	1.3309e-05	-1.085	0.018912
815	CAMK2A	-0.47937	-0.78686	0.30622	0.0082286	-0.6634	0.018912
55860	ACTR10	-0.38064	-0.2343	0.17458	0.074007	-0.66165	0.018912
10293	TRAIP	0.21788	0.23393	0.17606	0.027665	0.6617	0.018912
5552	SRGN	0.63994	0.91104	0.22383	0.00094345	0.80879	0.018912
54958	TMEM160	-0.32689	-0.28659	0.17458	0.035105	-0.66139	0.018943
5602	MAPK10	-0.30135	-0.32456	0.25098	0.012788	-0.66205	0.01906
63974	NEUROD6	-0.71982	-0.68304	0.21079	0.018292	-0.66101	0.019217
8453	CUL2	-0.26487	-0.21947	0.17458	0.044141	-0.66022	0.019235
23023	TMCC1	-0.078065	-0.13162	0.25098	0.012951	-0.66132	0.019236
53	ACP2	-0.22864	-0.38021	0.1975	0.00047761	-0.85408	0.019264
10459	MAD2L2	-0.18028	-0.24205	0.21774	0.017318	-0.66075	0.019264
3248	HPGD	0.11534	0.22259	0.31991	0.0058923	0.67619	0.019313
304	ANXA2P2	0.21554	0.13182	0.17458	0.057863	0.65963	0.019337
114569	MAL2	-0.6555	-0.46959	0.17458	0.061211	-0.65937	0.019371
93349	SP140L	0.15051	0.16156	0.17458	0.031122	0.65952	0.019371
154796	AMOT	0.2897	0.17513	0.13865	0.069646	0.79072	0.019371
10953	TOMM34	-0.2276	-0.24231	0.17458	0.032672	-0.65933	0.019398
9319	TRIP13	-0.86093	-0.81184	0.30536	0.0046472	-0.69385	0.019413
9908	G3BP2	-0.38275	-0.44978	0.31778	0.0057154	-0.67832	0.019413
221002	RASGEF1A	-0.18692	-0.2909	0.27031	0.011307	-0.66022	0.019458
642273	FAM110C	-0.89506	-0.43284	0.17458	0.081181	-0.659	0.019458
11319	ECD	-0.11544	-0.1975	0.29271	0.0037531	-0.70955	0.019477
8912	CACNA1H	-0.18648	-0.29064	0.28944	0.0097697	-0.66031	0.019477
63971	KIF13A	0.17241	0.31758	0.24707	0.0015392	0.77377	0.019477
5336	PLCG2	0.15078	0.25742	0.27474	0.010976	0.65994	0.019486
3156	HMGCR	-0.29705	-0.44369	0.24146	0.001355	-0.7827	0.019521
28965	SLC27A6	0.86421	0.54401	0.2056	0.019825	0.6588	0.019544
2880	GPX5	0.17461	0.16651	0.17458	0.034759	0.65812	0.019584
51234	EMC4	-0.14447	-0.15921	0.19235	0.022729	-0.65833	0.019596
348013	TMEM255B	-0.15589	-0.13482	0.17458	0.052843	-0.65787	0.019596
387509	GPR153	-0.3414	-0.23474	0.17458	0.062814	-0.65778	0.01962
57731	SPTBN4	-0.20087	-0.33048	0.17458	2.9382e-05	-1.0335	0.019624
8568	RRP1	-0.088542	-0.1899	0.17549	0.00016227	-0.9253	0.019624
222865	TMEM130	-0.32845	-0.42665	0.22021	0.017692	-0.65828	0.019624
54469	ZFAND6	0.32602	0.42937	0.19019	0.0003583	0.87296	0.019624
6785	ELOVL4	-0.33929	-0.25801	0.17458	0.065228	-0.65748	0.019634
57192	MCOLN1	-0.21092	-0.20004	0.17458	0.04004	-0.65738	0.019644
222008	VSTM2A	-0.41566	-0.52106	0.23891	0.015156	-0.6582	0.019663
93436	ARMC6	-0.14051	-0.17748	0.18793	0.02411	-0.65752	0.019679
7852	CXCR4	1.8431	0.61697	0.26168	0.012528	0.65827	0.019696
9220	TIAF1	-0.13317	-0.15618	0.1844	0.025231	-0.65726	0.019715
8491	MAP4K3	-0.15047	-0.24208	0.29572	0.009678	-0.65839	0.019766
8745	ADAM23	-0.23872	-0.34216	0.23165	0.016344	-0.65724	0.019853
57522	SRGAP1	0.24751	0.26741	0.17645	0.029546	0.65653	0.019856
7700	ZNF141	0.12858	0.25302	0.33281	0.0069694	0.66212	0.019872
7314	UBB	-0.15004	-0.12877	0.17458	0.041258	-0.65618	0.019875
81929	SEH1L	-0.3721	-0.24183	0.17458	0.06068	-0.65588	0.019951
6770	STAR	-0.19103	-0.19703	0.19484	0.022729	-0.65617	0.019963
127255	LRRIQ3	0.16243	0.13487	0.17458	0.068584	0.65562	0.019963
26277	TINF2	0.11358	0.14461	0.17458	0.037918	0.65569	0.019963
51266	CLEC1B	0.18196	0.18834	0.17458	0.036465	0.65569	0.019963
7044	LEFTY2	0.15851	0.16682	0.17458	0.037936	0.65572	0.019963
826	CAPNS1	-0.17409	-0.30028	0.17677	0.00018085	-0.91791	0.019964
226	ALDOA	-0.30882	-0.44703	0.17458	2.5139e-06	-1.182	0.019997
26353	HSPB8	0.71359	1.0635	0.17458	2.9907e-06	1.1719	0.020012
222255	ATXN7L1	0.16175	0.15221	0.17458	0.060658	0.65502	0.020055
9949	AMMECR1	0.13491	0.23806	0.17458	0.00010569	0.95241	0.020055
90313	TP53I13	0.18598	0.13818	0.17458	0.078892	0.6551	0.020057
57628	DPP10	-0.33369	-0.41927	0.22656	0.017473	-0.65564	0.020072
146802	SLC47A2	1.589	0.63705	0.17458	0.061704	0.65471	0.0201
3730	ANOS1	0.25835	0.39815	0.24707	0.014759	0.65569	0.0201
3113	HLA-DPA1	1.0072	0.9375	0.24951	0.014498	0.65554	0.020134
119587	CPXM2	0.19196	0.38039	0.17458	1.9064e-05	1.0599	0.020134
1174	AP1S1	-0.44185	-0.39977	0.25971	0.013338	-0.65555	0.020146
11102	RPP14	-0.14756	-0.26706	0.32978	0.007951	-0.65596	0.020283
30814	PLA2G2E	0.19955	0.18053	0.17458	0.05303	0.65383	0.020283
56474	CTPS2	0.16492	0.26351	0.26955	0.0023604	0.74242	0.020283
116028	RMI2	-0.35282	-0.42796	0.26394	0.012956	-0.65484	0.020307
170394	PWWP2B	-0.11687	-0.15259	0.22458	0.018116	-0.65439	0.020307
10987	COPS5	-0.20583	-0.12585	0.17458	0.095877	-0.65365	0.020387
88	ACTN2	-0.21847	-0.3885	0.33662	0.0071619	-0.65909	0.020626
23644	EDC4	-0.1538	-0.11974	0.17458	0.068405	-0.65254	0.020628
8416	ANXA9	0.16698	0.14088	0.17458	0.073956	0.65119	0.021078
64753	CCDC136	-0.14266	-0.26761	0.19403	0.00037948	-0.86683	0.0211
5566	PRKACA	-0.35418	-0.51677	0.20625	0.00053813	-0.84328	0.021133
51499	TRIAP1	-0.1849	-0.10587	0.17458	0.11639	-0.65131	0.021133
317705	VN1R5	0.20468	0.19918	0.17458	0.035499	0.65085	0.021133
10369	CACNG2	-0.25587	-0.44612	0.183	0.00025378	-0.89413	0.021192
26658	OR7C2	0.23042	0.22393	0.17458	0.035173	0.65046	0.021234
22983	MAST1	-0.28087	-0.24439	0.17458	0.055961	-0.6501	0.021296
84649	DGAT2	-0.36009	-0.33319	0.17458	0.041803	-0.64996	0.021339
50801	KCNK4	-0.68347	-0.31196	0.17458	0.065382	-0.64977	0.021383
7125	TNNC2	-0.16669	-0.21174	0.21398	0.021131	-0.65	0.021483
55262	MAP11	-0.14381	-0.16848	0.17974	0.030467	-0.64951	0.021495
6814	STXBP3	0.31948	0.46846	0.19671	0.00041116	0.86097	0.021495
29070	CCDC113	-0.17304	-0.28038	0.3043	0.010374	-0.65067	0.021518
64965	MRPS9	-0.20166	-0.23208	0.18375	0.028622	-0.64927	0.021518
857	CAV1	0.37148	0.43353	0.2741	0.012937	0.65035	0.021518
768211	RELL1	0.22256	0.36304	0.18605	0.0002841	0.8859	0.021518
84661	DPY30	-0.12241	-0.10713	0.17458	0.055251	-0.64893	0.021519
79943	ZNF696	-0.10788	-0.19157	0.17532	0.00013717	-0.93334	0.021614
8565	YARS1	-0.11948	-0.22074	0.32748	0.0060417	-0.67135	0.021614
23544	SEZ6L	-0.25389	-0.45177	0.21631	0.00068354	-0.82664	0.021616
123169	LEO1	-0.21733	-0.35434	0.19034	0.00032413	-0.87656	0.021622
65983	GRAMD2B	0.61555	0.89807	0.17458	3.4141e-06	1.1609	0.02168
54905	CYP2W1	0.14916	0.15171	0.17458	0.046704	0.64812	0.021683
2637	GBX2	0.1424	0.1333	0.17458	0.071702	0.64819	0.021683
266675	BEST4	0.18971	0.16061	0.17458	0.064973	0.64779	0.021782
81615	TMEM163	-0.28856	-0.32017	0.21427	0.021617	-0.6483	0.021783
27042	UTP25	-0.13705	-0.26238	0.18285	0.00024118	-0.89654	0.021788
27031	NPHP3	0.35054	0.26413	0.17458	0.06216	0.6476	0.021788
196528	ARID2	0.19919	0.24422	0.22719	0.019515	0.64826	0.021788
4863	NPAT	0.11084	0.16117	0.19282	0.026536	0.64766	0.021842
168975	CNBD1	0.10611	0.13973	0.2073	0.023161	0.64782	0.021842
728	C5AR1	2.2063	0.5369	0.17458	0.045114	0.64678	0.022014
23051	ZHX3	0.1387	0.24375	0.19902	0.00042744	0.85725	0.022122
3419	IDH3A	-0.19238	-0.21052	0.1975	0.025617	-0.64639	0.022235
286223	C9orf47	0.34454	0.2021	0.068215	0.043152	0.89149	0.022235
3563	IL3RA	-0.13012	-0.24571	0.34187	0.0084271	-0.64796	0.022262
4618	MYF6	0.13713	0.1287	0.17458	0.046139	0.64573	0.022295
125875	CLDND2	0.17855	0.17435	0.17458	0.039909	0.64562	0.022335
115827	RAB3C	-0.42438	-0.57942	0.25906	0.015625	-0.64634	0.022391
1131	CHRM3	-0.54777	-0.4682	0.17522	0.036682	-0.64544	0.022391
6950	TCP1	-0.13649	-0.15952	0.1926	0.027433	-0.64544	0.022426
4547	MTTP	0.22529	0.14475	0.17458	0.11978	0.64567	0.022426
10621	POLR3F	-0.1684	-0.20477	0.22877	0.020094	-0.6455	0.022494
3631	INPP4A	-0.44574	-0.32206	0.17458	0.04549	-0.64483	0.022494
6326	SCN2A	-0.51402	-0.81103	0.17677	0.00015494	-0.92355	0.022699
91966	EOLA1	-0.29254	-0.25538	0.17458	0.040477	-0.64421	0.022699
60481	ELOVL5	0.13831	0.25617	0.31392	0.0047557	0.68826	0.022699
26065	LSM14A	0.11837	0.1866	0.3043	0.011372	0.64529	0.022818
80344	DCAF11	-0.30662	-0.1934	0.17458	0.043484	-0.64354	0.022879
27154	BRPF3	-0.19501	-0.15858	0.17458	0.062123	-0.64341	0.022882
56159	TEX11	0.1307	0.10304	0.17458	0.074889	0.64345	0.022882
4089	SMAD4	0.1949	0.36714	0.17458	2.5523e-05	1.0373	0.022918
158724	FAM47A	0.19797	0.19248	0.17458	0.041992	0.64316	0.022948
50856	CLEC4A	0.19484	0.14235	0.17458	0.088746	0.64316	0.022974
7403	KDM6A	0.3557	0.37805	0.20486	0.025234	0.64334	0.02299
55906	ZC4H2	-0.074901	-0.15569	0.34608	0.0086682	-0.64468	0.022992
1804	DPP6	-0.16702	-0.24405	0.28199	0.013658	-0.64388	0.022992
151126	ZNF385B	-0.47929	-0.32889	0.17458	0.049909	-0.64277	0.022992
221718	LINC00518	0.15284	0.16751	0.17458	0.04438	0.64266	0.022992
10226	PLIN3	0.29194	0.37965	0.26902	0.015114	0.64371	0.022992
3280	HES1	0.22312	0.34212	0.29228	0.012605	0.64409	0.022992
10609	P3H4	-0.10017	-0.19962	0.32556	0.01011	-0.64373	0.023107
4160	MC4R	-1.0818	-0.71744	0.26394	0.015799	-0.64312	0.023107
84306	PDCD2L	-0.30245	-0.20251	0.17458	0.095093	-0.64216	0.023107
79755	ZNF750	0.099386	0.13035	0.17458	0.046911	0.64202	0.023107
10635	RAD51AP1	0.13956	0.16669	0.18285	0.032184	0.64226	0.023107
8826	IQGAP1	0.34008	0.37762	0.24628	0.018342	0.64278	0.023107
50808	AK3	0.19151	0.32281	0.22477	0.00077458	0.8162	0.023107
26001	RNF167	-0.12227	-0.10279	0.17458	0.085532	-0.64192	0.023138
56061	UBFD1	-0.25744	-0.25884	0.17835	0.034946	-0.6419	0.023138
653190	ABCC6P1	0.16342	0.14321	0.17458	0.07181	0.64166	0.02316
9277	WDR46	-0.15179	-0.16359	0.17691	0.036318	-0.64163	0.023191
25830	SULT4A1	-0.39092	-0.65856	0.17458	5.919e-06	-1.1247	0.023377
653308	ASAH2B	-0.47096	-0.51531	0.26096	0.016583	-0.64187	0.023377
64764	CREB3L2	0.12362	0.22106	0.32674	0.0056253	0.67496	0.023377
148268	ZNF570	0.1995	0.1222	0.17458	0.11575	0.64114	0.02342
90850	ZNF598	-0.089114	-0.15152	0.25412	0.017561	-0.64149	0.023432
9334	B4GALT5	-0.21723	-0.20948	0.17522	0.039864	-0.64059	0.023432
1903	S1PR3	0.50774	0.75184	0.17458	2.5641e-07	1.3125	0.023432
6812	STXBP1	-0.21117	-0.38319	0.23753	0.0010323	-0.79656	0.023439
7226	TRPM2	-0.17497	-0.20324	0.19643	0.028224	-0.64061	0.023467
253782	CERS6	-0.61888	-0.45035	0.1797	0.034901	-0.64047	0.023467
147409	DSG4	0.17436	0.13808	0.17458	0.093268	0.64038	0.023469
650	BMP2	0.20361	0.32055	0.29791	0.0127	0.64158	0.023469
84460	ZMAT1	0.34281	0.55085	0.1942	0.00033464	0.87168	0.02349
56942	CMC2	-0.091637	-0.10892	0.19474	0.02886	-0.64021	0.023515
11262	SP140	0.14313	0.11673	0.17458	0.0604	0.6399	0.023515
51471	NAT8B	0.20028	0.19528	0.17458	0.046587	0.63974	0.023539
5396	PRRX1	0.52803	0.39004	0.19754	0.028066	0.6401	0.023539
4603	MYBL1	0.19622	0.23849	0.21062	0.025234	0.64008	0.023562
126382	NR2C2AP	-0.18598	-0.31319	0.17458	1.5421e-05	-1.0669	0.023563
51172	NAGPA	-0.22879	-0.45102	0.22024	0.00067093	-0.82515	0.023563
140545	RNF32	0.14448	0.10687	0.17458	0.0912	0.63961	0.02357
26056	RAB11FIP5	-0.13973	-0.20099	0.26897	0.015965	-0.64041	0.023572
80213	TM2D3	-0.22841	-0.21091	0.17458	0.042837	-0.63943	0.023572
398	ARHGDIG	-0.53159	-0.33309	0.17458	0.093897	-0.63913	0.023708
4644	MYO5A	-0.2377	-0.39294	0.21417	0.00057723	-0.8349	0.023739
440200	440200	-0.18464	-0.33771	0.24101	0.0010889	-0.79233	0.023858
116933	CLRN1-AS1	0.23776	0.23849	0.17606	0.038914	0.63846	0.023871
808	CALM3	-0.3634	-0.55321	0.17458	1.3012e-05	-1.0771	0.023887
7710	ZNF154	0.091036	0.14072	0.22021	0.023928	0.63877	0.023887
57179	KIAA1191	-0.14398	-0.14899	0.19186	0.030856	-0.63825	0.023963
5799	PTPRN2	-0.39827	-0.32074	0.17458	0.055731	-0.63781	0.023999
113457	TUBA3D	-0.14896	-0.30547	0.25	0.0013313	-0.77783	0.024023
5950	RBP4	-0.20859	-0.35919	0.31338	0.0044267	-0.69169	0.024039
65003	MRPL11	-0.20363	-0.12464	0.17458	0.11406	-0.63798	0.024039
9121	SLC16A5	0.19173	0.12668	0.13285	0.073379	0.79308	0.02412
10488	CREB3	-0.18473	-0.36412	0.17458	6.4213e-05	-0.97701	0.024219
285613	RELL2	-0.21478	-0.37306	0.19449	0.00032396	-0.87277	0.024219
23316	CUX2	-0.41257	-0.56104	0.28131	0.015165	-0.63786	0.024219
27229	TUBGCP4	-0.16686	-0.23719	0.26426	0.01723	-0.63766	0.024219
3763	KCNJ6	-0.24223	-0.32848	0.25204	0.018945	-0.63761	0.024219
79730	NSUN7	0.18685	0.12408	0.17458	0.11023	0.63717	0.024219
596	BCL2	0.11311	0.2115	0.34022	0.0066613	0.66054	0.024219
51285	RASL12	1.3038	1.5721	0.17458	5.0352e-06	1.1328	0.024219
58487	CREBZF	0.15424	0.33269	0.17458	2.5067e-06	1.1742	0.024247
5136	PDE1A	-0.40043	-0.42757	0.21331	0.025887	-0.63693	0.024259
4224	MEP1A	0.22071	0.21394	0.17527	0.041655	0.63639	0.024299
26289	AK5	-0.32944	-0.34859	0.18256	0.035287	-0.63634	0.024341
10486	CAP2	-0.43686	-0.3521	0.17458	0.074182	-0.63599	0.024381
6788	STK3	0.15001	0.2997	0.32017	0.0048793	0.68428	0.024381
1432	MAPK14	-0.25846	-0.29329	0.30056	0.01342	-0.63714	0.024442
23327	NEDD4L	-0.22247	-0.37287	0.24311	0.0011069	-0.79034	0.02446
131377	KLHL40	0.21953	0.20673	0.17458	0.053589	0.63553	0.024466
93517	SDR42E1	0.12449	0.13327	0.17532	0.04172	0.63558	0.024466
302	ANXA2	0.321	0.34375	0.22264	0.024436	0.63609	0.024466
645191	LINGO3	-0.19574	-0.17892	0.17458	0.065477	-0.63521	0.024555
56934	CA10	-0.6064	-0.42116	0.17458	0.070509	-0.63494	0.024648
5037	PEBP1	-0.13037	-0.14238	0.1835	0.03537	-0.63504	0.024664
5985	RFC5	-0.14433	-0.22398	0.31226	0.012576	-0.63616	0.024723
7761	ZNF214	0.1113	0.11448	0.17458	0.073369	0.63456	0.024746
121227	LRIG3	0.3196	0.54702	0.17458	5.1041e-06	1.1308	0.024781
6677	SPAM1	0.18182	0.16681	0.17458	0.050924	0.63425	0.024807
5648	MASP1	0.21707	0.35067	0.17458	1.9811e-05	1.0498	0.024807
90523	MLIP	-0.62841	-0.61974	0.23606	0.02243	-0.63481	0.024824
3476	IGBP1	-0.15471	-0.11312	0.17458	0.094583	-0.63413	0.024881
9389	SLC22A14	-0.14389	-0.15117	0.17458	0.056694	-0.6339	0.024882
6045	RNF2	-0.17089	-0.1834	0.17676	0.04098	-0.63364	0.02501
29102	DROSHA	-0.14157	-0.12087	0.17458	0.050635	-0.63303	0.025199
56005	MYDGF	-0.10895	-0.18037	0.25912	0.019133	-0.63366	0.025276
10317	B3GALT5	0.20806	0.34024	0.17458	8.4171e-05	0.95875	0.025322
284325	C19orf54	0.34155	0.25386	0.17458	0.074477	0.63233	0.025428
30820	KCNIP1	-0.44932	-0.4749	0.26215	0.018945	-0.63298	0.025501
2206	MS4A2	0.19721	0.3503	0.17458	4.2584e-05	1.0006	0.025599
4794	NFKBIE	-0.27426	-0.19515	0.17458	0.092434	-0.63181	0.02561
51264	MRPL27	-0.13291	-0.12707	0.17527	0.044408	-0.63178	0.02561
54472	TOLLIP	-0.33006	-0.49745	0.19526	0.00031253	-0.87351	0.025679
8624	PSMG1	-0.23987	-0.27424	0.24075	0.022678	-0.63192	0.025679
6515	SLC2A3	-0.49118	-0.30863	0.17458	0.10202	-0.63138	0.025679
254439	C11orf86	-0.17863	-0.19782	0.17735	0.041484	-0.63135	0.025679
238	ALK	-0.21528	-0.20841	0.17645	0.042676	-0.63131	0.025679
9582	APOBEC3B	0.10332	0.18233	0.29241	0.015321	0.63256	0.025679
11252	PACSIN2	0.075822	0.15274	0.34895	0.0072048	0.65314	0.025679
1175	AP2S1	-0.28326	-0.15226	0.17458	0.13671	-0.63166	0.025712
2290	FOXG1	-0.23062	-0.22193	0.17458	0.046464	-0.63094	0.02575
51222	ZNF219	0.10244	0.18957	0.29883	0.014809	0.63203	0.025794
1519	CTSO	0.35569	0.59904	0.30474	0.0035774	0.70549	0.025821
10084	PQBP1	-0.076181	-0.1291	0.3024	0.014601	-0.63137	0.026041
59350	RXFP1	-0.74516	-0.54451	0.18504	0.037178	-0.63014	0.026053
5704	PSMC4	-0.091257	-0.17371	0.2738	0.0020347	-0.74636	0.026076
3356	HTR2A	-0.64868	-0.35522	0.18404	0.037718	-0.62994	0.026076
9766	SUSD6	0.10855	0.22373	0.3611	0.0099176	0.63175	0.026076
4780	NFE2L2	0.17795	0.34518	0.21233	0.00049251	0.84253	0.026076
5208	PFKFB2	0.26113	0.46183	0.19904	0.00034637	0.866	0.026169
9081	PRY	0.19698	0.13398	0.17458	0.1302	0.62975	0.026242
27132	CPNE7	-0.43312	-0.66894	0.17458	8.8236e-07	-1.2335	0.026278
11245	GPR176	-0.51064	-0.7729	0.18579	0.00021518	-0.8976	0.026278
493753	COA5	-0.087892	-0.14956	0.30307	0.01479	-0.63035	0.026278
6794	STK11	-0.13155	-0.11712	0.17458	0.076075	-0.62894	0.026278
5994	RFXAP	0.18348	0.17772	0.17458	0.048094	0.62894	0.026278
25851	TECPR1	-0.18547	-0.17248	0.17458	0.059604	-0.62876	0.026315
64433	LINC00244	0.18082	0.1604	0.17458	0.064968	0.6287	0.026318
79837	PIP4K2C	-0.19775	-0.24108	0.23415	0.024862	-0.62909	0.026382
6128	RPL6	-0.1318	-0.19973	0.24484	0.022904	-0.62913	0.026391
9677	PPIP5K1	-0.24341	-0.39574	0.17735	0.00012997	-0.92954	0.026618
3241	HPCAL1	-0.53955	-0.6072	0.17735	0.00013034	-0.92929	0.026645
91057	CCDC34	-0.22534	-0.17034	0.17458	0.069561	-0.62765	0.026645
55647	RAB20	0.29177	0.38418	0.28564	0.017124	0.62876	0.026645
4005	LMO2	0.27131	0.25277	0.17458	0.053354	0.62758	0.02666
7280	TUBB2A	-0.33387	-0.52954	0.17458	2.3408e-06	-1.1746	0.026663
51248	PDZD11	-0.16207	-0.18092	0.18017	0.041327	-0.62741	0.026708
3633	INPP5B	0.13725	0.19676	0.26498	0.019877	0.62815	0.026708
5052	PRDX1	0.12417	0.19284	0.3108	0.014456	0.6287	0.026708
5150	PDE7A	0.10656	0.19373	0.31109	0.0038396	0.6992	0.02676
5444	PON1	0.15721	0.13333	0.17458	0.061857	0.62697	0.026788
667	DST	0.37499	0.18725	0.17458	0.1201	0.62731	0.026788
151742	PPM1L	-0.28741	-0.47725	0.20858	0.00042396	-0.85139	0.026928
55273	TMEM100	-0.56119	-0.75617	0.3276	0.0050146	-0.67951	0.026928
85291	KRTAP4-2	0.18923	0.18139	0.17458	0.056927	0.62642	0.026928
51474	LIMA1	0.23249	0.39715	0.33859	0.01209	0.6282	0.026928
55718	POLR3E	0.14047	0.14056	0.17458	0.059535	0.62636	0.02693
80216	ALPK1	0.21691	0.3846	0.34247	0.0063098	0.66205	0.027024
63973	NEUROG2	0.16451	0.10637	0.17458	0.14309	0.62639	0.027157
89978	DPH6	0.18726	0.1651	0.17458	0.064179	0.62559	0.027197
10400	PEMT	-0.17899	-0.15677	0.17458	0.052837	-0.62517	0.027373
2027	ENO3	0.18015	0.14866	0.17458	0.072541	0.62495	0.027438
4884	NPTX1	-0.44541	-0.75208	0.22877	0.00069318	-0.8182	0.027554
2315	MLANA	0.18463	0.16866	0.17458	0.062857	0.62447	0.027601
6920	TCEA3	0.23415	0.39133	0.35375	0.01139	0.62621	0.027626
440603	BCL2L15	0.17409	0.15605	0.17458	0.056588	0.62411	0.027724
9158	FIBP	-0.28171	-0.44588	0.17458	5.2628e-05	-0.98482	0.027797
163255	ZNF540	-0.1395	-0.23194	0.32344	0.014101	-0.62507	0.027889
10069	RWDD2B	-0.33235	-0.39144	0.27635	0.01948	-0.6245	0.027889
2557	GABRA4	-0.65355	-0.56867	0.17458	0.055833	-0.62355	0.027889
64215	DNAJC1	0.16044	0.18453	0.19415	0.037095	0.6236	0.027942
2583	B4GALNT1	-0.35878	-0.25042	0.17458	0.083683	-0.62312	0.028058
132332	TMEM155	-0.49008	-0.53715	0.22364	0.029282	-0.6233	0.02811
93145	OLFM2	-0.43214	-0.37958	0.17512	0.051265	-0.62292	0.02811
3756	KCNH1	-0.74363	-0.69339	0.24227	0.00093113	-0.7979	0.028133
51617	NSG2	-0.35245	-0.58492	0.27031	0.001745	-0.75498	0.028168
126231	ZNF573	0.15387	0.12389	0.17458	0.074724	0.62261	0.028168
284273	ZADH2	-0.15177	-0.19292	0.22679	0.028745	-0.62287	0.028208
201305	SPNS3	0.1716	0.21408	0.23733	0.026554	0.623	0.028208
27101	CACYBP	-0.15027	-0.24721	0.18935	0.00021979	-0.89389	0.028248
6118	RPA2	-0.21097	-0.18288	0.17939	0.045693	-0.62227	0.028248
1109	AKR1C4	0.09597	0.10678	0.17458	0.10282	0.62236	0.028248
8437	RASAL1	-0.25235	-0.32383	0.2729	0.020424	-0.623	0.028254
6633	SNRPD2	-0.16281	-0.10358	0.17458	0.11403	-0.62235	0.028254
10971	YWHAQ	-0.095688	-0.14444	0.3152	0.015322	-0.62318	0.028341
160851	DGKH	-0.7899	-0.44938	0.22509	0.029382	-0.62221	0.028354
9804	TOMM20	-0.20282	-0.34094	0.24381	0.00095079	-0.79607	0.028383
7260	EIPR1	-0.26481	-0.23064	0.17527	0.051076	-0.6215	0.028447
1620	BRINP1	-0.16755	-0.24928	0.26451	0.02191	-0.62211	0.028492
240	ALOX5	0.14321	0.25854	0.3276	0.0047931	0.68158	0.028492
203197	TMEM268	-0.27382	-0.33114	0.22379	0.029997	-0.62162	0.028501
3223	HOXC6	0.15983	0.11613	0.17458	0.089595	0.62123	0.028501
5874	RAB27B	-1.2904	-0.60383	0.17458	0.078996	-0.62106	0.028512
8076	MFAP5	0.15609	0.21893	0.26513	0.021892	0.62186	0.028512
353324	SPATA12	0.23517	0.22034	0.17458	0.055644	0.62101	0.028513
4978	OPCML	-0.2552	-0.44192	0.22724	0.00063601	-0.82281	0.028526
57449	PLEKHG5	-0.15145	-0.15263	0.18488	0.042682	-0.62077	0.02862
84868	HAVCR2	0.45195	0.43871	0.19415	0.038559	0.62082	0.02862
10327	AKR1A1	0.08067	0.15584	0.38053	0.010385	0.62248	0.028687
26166	RGS22	0.25013	0.45147	0.17458	6.8461e-06	1.1072	0.028752
3736	KCNA1	-0.41971	-0.68748	0.34169	0.0059213	-0.66536	0.028831
57473	ZNF512B	-0.13901	-0.2412	0.32364	0.015011	-0.62128	0.028831
10554	AGPAT1	-0.2095	-0.122	0.17458	0.13333	-0.62045	0.028831
3751	KCND2	-0.26996	-0.34662	0.2324	0.028619	-0.62041	0.028831
9211	LGI1	0.10456	0.21904	0.28531	0.0022598	0.73566	0.028842
3959	LGALS3BP	0.24457	0.43166	0.37818	0.010684	0.62166	0.028896
152217	NCBP2AS2	-0.24229	-0.19704	0.17458	0.066175	-0.61945	0.028908
10211	FLOT1	-0.14388	-0.1171	0.17458	0.072363	-0.61939	0.028908
163747	LEXM	0.17872	0.15884	0.17458	0.066403	0.61939	0.028908
54586	EQTN	0.16598	0.13704	0.17458	0.091575	0.61952	0.028908
157697	ERICH1	0.062902	0.10064	0.25104	0.024994	0.62013	0.028908
55315	SLC29A3	-0.13185	-0.25753	0.34528	0.0061884	-0.6616	0.029042
56938	ARNTL2	-0.36598	-0.24497	0.17458	0.091729	-0.61907	0.029042
22866	CNKSR2	-0.38752	-0.3255	0.17458	0.05608	-0.61898	0.029042
91300	R3HDM4	-0.22811	-0.17754	0.17458	0.086281	-0.61898	0.029042
84814	PLPP7	-0.27782	-0.18205	0.17458	0.11578	-0.61876	0.029217
127544	RNF19B	-0.37499	-0.30116	0.17458	0.056406	-0.61844	0.029224
8834	TMEM11	-0.1113	-0.22816	0.38058	0.009938	-0.62465	0.029244
10060	ABCC9	0.26058	0.19376	0.17458	0.071764	0.61829	0.029244
114928	GPRASP2	-0.19336	-0.31127	0.33527	0.01435	-0.6195	0.029302
84261	FBXW9	-0.22972	-0.28222	0.23016	0.029944	-0.61855	0.029302
1044	CDX1	-0.16241	-0.14052	0.17458	0.10557	-0.61813	0.029302
60494	CCDC81	0.21678	0.23456	0.18779	0.042998	0.61809	0.029302
151649	PP2D1	0.14833	0.10554	0.17458	0.15667	0.61868	0.029302
84262	PSMG3	-0.2035	-0.21681	0.2256	0.031086	-0.61821	0.029352
7762	ZNF215	-0.15713	-0.19217	0.17963	0.048235	-0.61782	0.029352
7128	TNFAIP3	0.49427	0.38416	0.17458	0.064638	0.61761	0.029391
113451	AZIN2	-0.17947	-0.33327	0.24461	0.00091803	-0.79714	0.029405
5700	PSMC1	-0.13011	-0.11257	0.18285	0.045997	-0.61751	0.029438
10791	VAMP5	0.18835	0.2741	0.28618	0.020094	0.61835	0.029438
7432	VIP	-0.78042	-0.98324	0.18779	0.00019357	-0.90027	0.029502
124935	SLC43A2	-0.1062	-0.22601	0.34329	0.0059208	-0.66461	0.029521
4830	NME1	-0.30481	-0.22179	0.17458	0.072094	-0.61695	0.02957
6406	SEMG1	0.18901	0.16592	0.17458	0.062092	0.6169	0.029577
84967	LSM10	-0.15822	-0.14355	0.17458	0.06712	-0.61671	0.02964
58512	DLGAP3	-0.51877	-0.40706	0.17963	0.048987	-0.61673	0.029649
112755	STX1B	-0.32517	-0.53588	0.17458	2.6606e-05	-1.0238	0.029655
11140	CDC37	-0.13648	-0.17733	0.26008	0.02463	-0.61692	0.029813
916	CD3E	0.23788	0.23198	0.18017	0.048712	0.61602	0.029922
3805	KIR2DL4	0.21089	0.18227	0.17458	0.058248	0.61583	0.029934
653677	SEC1P	0.20793	0.11935	0.17458	0.12216	0.69685	0.029934
55074	OXR1	-0.33652	-0.31026	0.17963	0.049591	-0.61575	0.02996
79037	PVRIG	0.14715	0.16397	0.19235	0.042375	0.61585	0.02996
90135	BTBD6	-0.17072	-0.15172	0.17522	0.056311	-0.61534	0.030107
51130	ASB3	0.096457	0.14227	0.26904	0.023477	0.61587	0.030195
55118	CRTAC1	-0.19264	-0.22025	0.20858	0.036995	-0.61507	0.03029
10157	AASS	0.36865	0.61523	0.26768	0.0015061	0.76226	0.03029
114781	BTBD9	-0.54436	-0.34682	0.17458	0.065869	-0.61462	0.030348
29979	UBQLN1	-0.22871	-0.19656	0.19458	0.041946	-0.61473	0.030367
11030	RBPMS	0.13538	0.18117	0.26934	0.023657	0.61522	0.030396
5738	PTGFRN	-0.18815	-0.3053	0.38242	0.011441	-0.61616	0.030487
2237	FEN1	-0.24083	-0.25605	0.26031	0.0254	-0.61474	0.030535
90780	PYGO2	-0.1067	-0.12894	0.19978	0.040179	-0.61417	0.030538
1953	MEGF6	0.17529	0.34417	0.3177	0.0038091	0.69601	0.030538
7205	TRIP6	0.26663	0.42894	0.17458	3.0674e-06	1.1521	0.030538
23507	LRRC8B	-0.19445	-0.25175	0.24782	0.028066	-0.61399	0.030754
374977	MROH7	0.27242	0.44396	0.3588	0.0071344	0.64918	0.030835
158833	AWAT1	0.15442	0.29469	0.17458	6.6385e-05	0.96592	0.030868
100131187	TSTD1	-0.47527	-0.33684	0.2308	0.032174	-0.61342	0.030892
9854	C2CD2L	-0.13866	-0.26063	0.35304	0.0065284	-0.65572	0.0309
642475	MROH6	-0.12605	-0.1706	0.22725	0.03309	-0.61311	0.0309
51078	THAP4	-0.11885	-0.14383	0.17963	0.05182	-0.61274	0.0309
440590	ZYG11A	0.16826	0.14024	0.17458	0.082366	0.6127	0.0309
79782	LRRC31	0.19841	0.18448	0.17522	0.058233	0.61276	0.0309
4919	ROR1	0.12387	0.20664	0.27377	0.023476	0.61365	0.0309
9255	AIMP1	0.16335	0.3087	0.20125	0.00029258	0.87155	0.0309
3746	KCNC1	-0.24226	-0.4507	0.20264	0.00030015	-0.86968	0.030981
10242	KCNMB2	-0.3037	-0.16117	0.17458	0.12623	-0.61259	0.031037
23460	ABCA6	1.0456	0.72096	0.27188	0.023978	0.61307	0.031037
4168	MCF2	-0.35363	-0.45936	0.263	0.025725	-0.61262	0.031177
409	ARRB2	-0.13786	-0.20687	0.31247	0.018526	-0.61275	0.031322
54965	PIGX	-0.18731	-0.19461	0.23488	0.031869	-0.61196	0.031333
55749	CCAR1	0.20187	0.19771	0.1797	0.052354	0.61148	0.031363
4111	MAGEA12	0.20492	0.18779	0.17458	0.062886	0.61136	0.031369
701	BUB1B	-0.23005	-0.41163	0.25204	0.0010272	-0.78768	0.031411
1183	CLCN4	-0.23481	-0.39815	0.30844	0.0031408	-0.70933	0.031491
55090	MED9	-0.13414	-0.20667	0.35193	0.014589	-0.61252	0.031506
11266	DUSP12	-0.11608	-0.17877	0.28664	0.022179	-0.61169	0.031567
79646	PANK3	-0.18797	-0.21277	0.22866	0.03392	-0.61069	0.031779
26189	OR1A2	0.1705	0.1503	0.17458	0.071834	0.61	0.031885
23601	CLEC5A	0.37629	0.6225	0.17458	2.0291e-05	1.0383	0.031885
9627	SNCAIP	0.2085	0.40089	0.17458	2.4485e-05	1.0267	0.031903
342898	SYCN	0.23946	0.21847	0.17458	0.063281	0.60987	0.031912
4037	LRP3	-0.23859	-0.22335	0.17606	0.05757	-0.60976	0.031957
83442	SH3BGRL3	-0.21272	-0.1155	0.17458	0.14973	-0.65158	0.032001
55177	RMDN3	-0.13252	-0.079145	0.17458	0.15398	-0.61003	0.032058
339168	TMEM95	-0.29157	-0.1585	0.14775	0.094461	-0.75788	0.032161
3035	HARS1	-0.17286	-0.29703	0.17458	1.2712e-05	-1.0665	0.032187
144404	TMEM120B	0.25132	0.22615	0.17735	0.056243	0.60909	0.032187
1917	EEF1A2	-0.45676	-0.73972	0.17458	3.7138e-08	-1.4062	0.032214
64951	MRPS24	-0.21281	-0.11335	0.17458	0.15057	-0.60941	0.032214
89849	ATG16L2	0.40177	0.23643	0.17458	0.1038	0.60902	0.032214
10062	NR1H3	0.15919	0.26517	0.3493	0.015384	0.61019	0.032281
51147	ING4	-0.09187	-0.17499	0.19778	0.00024889	-0.88086	0.032296
10458	BAIAP2	-0.19492	-0.31939	0.17458	1.5102e-05	-1.0555	0.032304
9581	PREPL	-0.26979	-0.306	0.23768	0.032595	-0.60896	0.032304
283	ANG	0.32802	0.4355	0.18561	0.00015441	0.91099	0.03235
322	APBB1	-0.21361	-0.36337	0.1878	0.00016835	-0.90565	0.032375
1459	CSNK2A2	-0.16566	-0.11069	0.17458	0.15117	-0.60879	0.032375
80122	MAP3K19	0.16497	0.30609	0.18285	0.00013403	0.9201	0.03263
55022	PID1	-0.46467	-0.28111	0.17458	0.12366	-0.60777	0.032682
10525	HYOU1	-0.14662	-0.15426	0.19671	0.045411	-0.60767	0.032682
2257	FGF12	-0.5388	-0.77565	0.22418	0.00048773	-0.8356	0.032746
192668	CYS1	-0.31678	-0.24682	0.17963	0.055719	-0.60712	0.032858
3714	JAG2	-0.16473	-0.19251	0.24668	0.031287	-0.60737	0.032871
9070	ASH2L	-0.24939	-0.16025	0.17458	0.10479	-0.607	0.032871
85363	TRIM5	0.10792	0.12459	0.21124	0.040696	0.6072	0.032871
4327	MMP19	0.14664	0.089731	0.17458	0.1267	0.69336	0.032871
162083	C16orf82	0.16566	0.14041	0.17458	0.089817	0.60676	0.032925
54535	CCHCR1	-0.13549	-0.14938	0.17522	0.062397	-0.60667	0.032938
9899	SV2B	-0.35884	-0.63982	0.17458	2.0002e-05	-1.0377	0.032981
27077	B9D1	-0.32681	-0.1749	0.17458	0.147	-0.60694	0.032981
55159	RFWD3	0.11845	0.23975	0.37803	0.0086882	0.63185	0.032981
3757	KCNH2	-0.22589	-0.15742	0.17458	0.099088	-0.60607	0.03319
57799	RAB40C	-0.12367	-0.24071	0.25462	0.0010068	-0.78704	0.033452
201176	ARHGAP27	0.16096	0.1547	0.17458	0.070762	0.60539	0.033452
1087	CEACAM7	0.1726	0.14726	0.17458	0.083098	0.60497	0.033655
661	POLR3D	-0.18027	-0.39607	0.27147	0.001441	-0.76202	0.033689
129807	NEU4	-0.17661	-0.29715	0.32471	0.019117	-0.60596	0.033689
285025	CCDC141	0.088376	0.12044	0.18033	0.056199	0.60486	0.033689
10528	NOP56	-0.096512	-0.13746	0.2626	0.028783	-0.60528	0.033719
828	CAPS	1.2364	1.2386	0.17458	2.521e-07	1.2953	0.033873
5478	PPIA	-0.12433	-0.16133	0.22696	0.037559	-0.60449	0.033941
55750	AGK	-0.10423	-0.14673	0.28836	0.024529	-0.60453	0.03416
4354	MPP1	-0.19192	-0.33871	0.25722	0.0010439	-0.78402	0.034256
84937	ZNRF1	-0.40244	-0.25832	0.17458	0.118	-0.60353	0.034256
9344	TAOK2	-0.16357	-0.15354	0.18245	0.055961	-0.60336	0.034256
22802	CLCA4	0.9575	0.47245	0.17458	0.087089	0.60324	0.034256
83853	ROPN1L	0.1164	0.19765	0.26379	0.029017	0.60404	0.034256
51554	ACKR4	0.098692	0.18226	0.4046	0.012213	0.60525	0.034256
29940	DSE	0.15392	0.30319	0.17606	7.7086e-05	0.95298	0.034256
400916	CHCHD10	-0.21764	-0.13368	0.17458	0.15632	-0.60354	0.034262
374877	TEX45	-0.18519	-0.13743	0.17458	0.13356	-0.60333	0.034262
7336	UBE2V2	-0.24354	-0.19652	0.17522	0.066039	-0.60311	0.034262
5318	PKP2	0.48629	0.34034	0.17458	0.071685	0.60302	0.034262
203076	C8orf74	0.13537	0.14672	0.18603	0.053553	0.60322	0.034262
2840	GPR17	-0.48606	-0.62458	0.4003	0.012647	-0.60477	0.034319
79947	DHDDS	-0.18011	-0.21834	0.26316	0.029397	-0.60337	0.034339
25973	PARS2	-0.13047	-0.14671	0.19791	0.04789	-0.60283	0.034339
2358	FPR2	0.1535	0.115	0.17458	0.10206	0.60276	0.034339
677824	SNORA17B	0.18018	0.1845	0.18219	0.056675	0.60261	0.034376
79776	ZFHX4	0.18918	0.26704	0.29002	0.024672	0.60336	0.034376
6609	SMPD1	-0.11283	-0.1225	0.19496	0.049671	-0.60229	0.034545
5362	PLXNA2	-0.24277	-0.30215	0.27771	0.026971	-0.60272	0.034588
10407	SPAG11B	0.2094	0.32694	0.17651	7.8919e-05	0.95107	0.034588
11330	CTRC	0.16315	0.11404	0.17458	0.13909	0.60207	0.034719
9228	DLGAP2	-0.28657	-0.56459	0.40473	0.012576	-0.60339	0.034835
132430	PABPC4L	0.11612	0.12495	0.17458	0.070038	0.60141	0.034835
201516	ZSCAN4	0.14295	0.092154	0.17458	0.18194	0.60723	0.034881
83401	ELOVL3	0.21449	0.21244	0.19317	0.051409	0.60134	0.034887
151636	DTX3L	0.27883	0.45366	0.38241	0.014381	0.6029	0.034887
9628	RGS6	-0.21181	-0.31544	0.31094	0.022131	-0.60208	0.034903
26986	PABPC1	0.14042	0.26351	0.22017	0.00040064	0.8465	0.034903
7203	CCT3	-0.12436	-0.13251	0.20742	0.045793	-0.60118	0.034924
84100	ARL6	-0.34053	-0.23696	0.17963	0.060519	-0.60095	0.034942
155066	ATP6V0E2	-0.21428	-0.37302	0.17458	3.1034e-05	-1.0079	0.034989
80142	PTGES2	-0.27553	-0.18805	0.17458	0.098458	-0.6007	0.035042
1112	FOXN3	0.11044	0.12279	0.17794	0.06216	0.60043	0.035151
51574	LARP7	0.20582	0.34122	0.17458	7.0474e-08	1.3661	0.035172
23710	GABARAPL1	-0.23489	-0.29576	0.29929	0.024105	-0.60112	0.035195
414899	BLID	0.45686	0.23753	0.17458	0.13558	0.60051	0.035195
84231	TRAF7	0.078153	0.11657	0.26513	0.030132	0.60066	0.035247
285852	TREML4	0.21717	0.39417	0.17458	4.1876e-05	0.98908	0.035249
100170765	ERICH4	0.15631	0.16973	0.19415	0.0517	0.60007	0.035255
586	BCAT1	-0.23627	-0.43908	0.26897	0.0012844	-0.76845	0.035285
23163	GGA3	-0.22214	-0.18731	0.21272	0.0446	-0.59995	0.035335
441061	MARCHF11	-0.30356	-0.44561	0.34587	0.018248	-0.60093	0.035379
85369	STRIP1	-0.23032	-0.4073	0.18863	0.00014932	-0.90977	0.035578
1740	DLG2	-0.26686	-0.46587	0.20757	0.00028068	-0.86957	0.035578
132112	RTP1	-0.17437	-0.22488	0.2524	0.033497	-0.59962	0.035578
54953	ODR4	0.15299	0.14155	0.18137	0.05992	0.59908	0.035578
2719	GPC3	0.2016	0.16346	0.17458	0.090356	0.59909	0.035578
57169	ZNFX1	0.14222	0.19913	0.27188	0.02938	0.59949	0.035656
138046	RALYL	-0.32608	-0.60708	0.17703	7.6808e-05	-0.95137	0.035657
117154	DACH2	-0.42198	-0.37786	0.17458	0.075659	-0.59877	0.035657
9032	TM4SF5	0.21855	0.19569	0.17458	0.072866	0.59868	0.035657
170482	CLEC4C	0.1269	0.076522	0.17458	0.18447	0.59956	0.035657
124817	CNTD1	0.16637	0.13368	0.17458	0.09881	0.59864	0.035684
115653	KIR3DL3	0.15983	0.12468	0.17458	0.10223	0.59844	0.035781
29887	SNX10	-0.44668	-0.27485	0.17458	0.14421	-0.5986	0.03583
11227	GALNT5	0.12746	0.13225	0.17458	0.10502	0.59828	0.03583
2850	GPR27	-0.25379	-0.1399	0.17458	0.1762	-0.59884	0.035842
133558	MROH2B	0.20275	0.17265	0.17458	0.078411	0.59789	0.035944
93099	DMKN	0.11433	0.11424	0.17735	0.065059	0.59789	0.035944
219749	ZNF25	-0.19565	-0.21561	0.22322	0.042536	-0.598	0.035997
7994	KAT6A	0.25965	0.42242	0.17458	3.8009e-06	1.1315	0.036032
192683	SCAMP5	-0.19057	-0.4005	0.17458	5.1282e-05	-0.97575	0.036058
9170	LPAR2	-0.087963	-0.17292	0.34977	0.0054154	-0.6656	0.036058
91050	CCDC149	-0.09089	-0.15877	0.3276	0.021149	-0.59852	0.036058
6545	SLC7A4	-0.26332	-0.30939	0.26156	0.03229	-0.59806	0.036058
163404	PLPPR5	-0.71711	-0.36026	0.17458	0.14633	-0.59779	0.036058
257169	C9orf43	0.19139	0.14552	0.17458	0.092558	0.59704	0.036232
22937	SCAP	-0.069744	-0.10201	0.26437	0.031841	-0.59734	0.036343
7534	YWHAZ	-0.3657	-0.2677	0.19474	0.053743	-0.5967	0.036422
57535	KIAA1324	-0.18096	-0.35064	0.37759	0.0079093	-0.63662	0.036462
442191	OR14J1	0.2548	0.24103	0.18196	0.061733	0.59644	0.036462
3605	IL17A	0.13841	0.094391	0.17458	0.19016	0.59807	0.036462
284119	CAVIN1	0.30295	0.51384	0.17458	3.4846e-05	0.99906	0.036462
9092	SART1	-0.19172	-0.33223	0.36451	0.017377	-0.59755	0.03654
25776	CBY1	0.12623	0.1217	0.18017	0.06347	0.59618	0.03654
10644	IGF2BP2	0.17192	0.22491	0.27029	0.031018	0.59671	0.03654
2742	GLRA2	-1.736	-1.4571	0.17522	5.6272e-05	-0.96943	0.036549
4773	NFATC2	0.17865	0.2558	0.31778	0.022904	0.59689	0.036612
156	GRK2	-0.17644	-0.11189	0.17458	0.12974	-0.59588	0.036691
84303	CHCHD6	-0.43794	-0.27843	0.17458	0.12332	-0.59581	0.036691
150353	DNAJB7	0.13913	0.10604	0.17458	0.1433	0.59603	0.036691
9746	CLSTN3	-0.36617	-0.5757	0.18851	0.00013988	-0.91261	0.036727
5899	RALB	-0.24335	-0.21206	0.17458	0.076337	-0.59543	0.036727
10320	IKZF1	0.18261	0.14417	0.17458	0.12025	0.59562	0.036727
54808	DYM	-0.10221	-0.1628	0.27247	0.030856	-0.596	0.036729
80146	UXS1	-0.2609	-0.4633	0.17458	9.2239e-07	-1.2141	0.036783
51209	RAB9B	-0.24009	-0.42704	0.21398	0.0003159	-0.85997	0.036783
2060	EPS15	-0.168	-0.16411	0.18134	0.063112	-0.59514	0.036783
57829	ZP4	0.20563	0.19131	0.17929	0.065695	0.59508	0.036783
57717	PCDHB16	0.26006	0.37347	0.3435	0.01986	0.59643	0.036783
4064	CD180	0.1861	0.11049	0.14734	0.09982	0.75551	0.036783
100131454	DBIL5P	-0.32174	-0.27357	0.17522	0.073355	-0.59475	0.036919
5464	PPA1	-0.1818	-0.15597	0.17522	0.072902	-0.59473	0.036919
23040	MYT1L	-0.33223	-0.59984	0.2962	0.0020858	-0.73365	0.036969
10098	TSPAN5	-0.23653	-0.41423	0.17947	8.5445e-05	-0.94306	0.036985
26521	TIMM8B	-0.16463	-0.30209	0.18444	0.00011729	-0.92327	0.037038
29781	NCAPH2	-0.071116	-0.079346	0.1835	0.062178	-0.59418	0.037161
6327	SCN2B	-0.38274	-0.65736	0.18134	9.8785e-05	-0.93371	0.037187
7325	UBE2E2	-0.22593	-0.39003	0.17458	9.6373e-06	-1.0759	0.037215
56246	MRAP	0.14798	0.27533	0.17458	3.3906e-05	0.99953	0.0374
154661	RUNDC3B	-0.16374	-0.21965	0.26955	0.032434	-0.59396	0.037491
147686	ZNF418	-0.14903	-0.28053	0.25201	0.00080177	-0.79782	0.0375
83746	L3MBTL2	-0.19872	-0.1829	0.20858	0.050381	-0.59339	0.0375
885	CCK	-0.64128	-0.47808	0.17458	0.094521	-0.59332	0.0375
6176	RPLP1	0.10364	0.13497	0.24964	0.037342	0.59363	0.0375
64756	ATPAF1	-0.18058	-0.13394	0.17458	0.10423	-0.5932	0.037523
10007	GNPDA1	-0.11924	-0.19337	0.34813	0.020006	-0.59432	0.037538
196483	EEF2KMT	-0.11505	-0.12009	0.19671	0.055393	-0.59313	0.037541
3761	KCNJ4	-0.40659	-0.18267	0.17458	0.1662	-0.59344	0.037544
644809	C15orf56	0.15834	0.14262	0.17458	0.091955	0.59295	0.037544
6424	SFRP4	0.44879	0.71219	0.17458	1.1644e-05	1.0641	0.037544
56603	CYP26B1	-0.97885	-0.75998	0.23733	0.041142	-0.59316	0.037558
258010	SVIP	-0.2011	-0.17523	0.17458	0.080667	-0.59275	0.037567
440354	SMG1P2	0.14799	0.083633	0.17458	0.1686	0.63228	0.037567
54511	HMGCLL1	-0.22885	-0.27024	0.26688	0.033315	-0.59319	0.037599
25915	NDUFAF3	-0.093863	-0.17278	0.31514	0.0029181	-0.70927	0.037651
146760	RTN4RL1	-0.64896	-0.80933	0.17458	2.3873e-05	-1.0208	0.037692
57109	REXO4	-0.12935	-0.24431	0.24381	0.0006435	-0.81222	0.037694
11099	PTPN21	0.11502	0.25287	0.33162	0.0038274	0.68921	0.037832
56157	TEX13A	0.16218	0.13985	0.17458	0.092304	0.59203	0.037846
3283	HSD3B1	0.17792	0.13874	0.17458	0.11996	0.592	0.037912
3018	H2BC3	0.12137	0.11249	0.17458	0.10183	0.59143	0.038135
2779	GNAT1	0.10377	0.14962	0.2944	0.028443	0.59217	0.038135
121260	SLC15A4	0.23632	0.46129	0.15057	1.8687e-09	1.5736	0.038196
5366	PMAIP1	0.29478	0.31901	0.22322	0.046733	0.59132	0.03826
6854	SYN2	-0.73792	-0.86881	0.17963	8.0874e-05	-0.94503	0.038337
51538	ZCCHC17	-0.23912	-0.20338	0.18059	0.06716	-0.59084	0.038377
5499	PPP1CA	-0.17962	-0.14599	0.17458	0.083561	-0.59059	0.038484
7625	ZNF74	-0.088238	-0.15496	0.36216	0.019333	-0.59168	0.038609
5427	POLE2	0.12581	0.17137	0.25273	0.038058	0.59069	0.038626
51660	MPC1	0.067105	0.13684	0.41995	0.01411	0.59207	0.038656
84525	HOPX	-0.15608	-0.1481	0.19449	0.058824	-0.59009	0.038708
660	BMX	0.19389	0.16615	0.17522	0.077473	0.59005	0.038708
6733	SRPK2	-0.14662	-0.19035	0.2869	0.030422	-0.59064	0.03871
80128	TRIM46	-0.40838	-0.28657	0.17458	0.098315	-0.58987	0.038758
201134	CEP112	0.10213	0.21135	0.37068	0.0067887	0.64623	0.038968
631	BFSP1	-0.25222	-0.25671	0.19566	0.058518	-0.58948	0.03898
11238	CA5B	0.15196	0.29843	0.39592	0.0094267	0.62108	0.038993
28952	CCDC22	-0.12694	-0.13987	0.18287	0.066802	-0.5893	0.039006
84875	PARP10	0.087626	0.16214	0.34142	0.022133	0.59028	0.039054
26716	OR2H1	0.064743	0.15683	0.36269	0.019695	0.59035	0.0391
64386	MMP25	-0.08618	-0.16555	0.40377	0.015719	-0.5907	0.039102
817	CAMK2D	-0.49562	-0.29766	0.17458	0.11356	-0.58897	0.039126
27299	ADAMDEC1	0.17579	0.14798	0.17458	0.081025	0.58886	0.039126
84449	ZNF333	0.063197	0.1283	0.383	0.017646	0.59034	0.039127
220001	VWCE	0.22317	0.2867	0.27865	0.032724	0.58927	0.03919
1392	CRH	-1.4232	-0.75922	0.28972	0.030559	-0.58926	0.039226
1641	DCX	-0.27913	-0.30279	0.26378	0.036245	-0.58901	0.039228
2184	FAH	0.17794	0.15817	0.17458	0.082891	0.58849	0.039228
2596	GAP43	-0.61551	-0.91532	0.17458	1.276e-08	-1.4592	0.039307
11163	NUDT4	-0.33405	-0.27405	0.18017	0.070074	-0.5882	0.039355
26050	SLITRK5	-0.36207	-0.31016	0.1853	0.065855	-0.5882	0.039355
3105	HLA-A	0.19666	0.33572	0.40337	0.016103	0.58951	0.039532
55191	NADSYN1	0.1133	0.18384	0.31728	0.026108	0.58869	0.039535
339779	PRR30	0.18768	0.19268	0.20051	0.057527	0.58771	0.039619
79845	RNF122	-0.14379	-0.17735	0.19736	0.059305	-0.58754	0.039689
11342	RNF13	0.16582	0.27774	0.42327	0.01448	0.58924	0.039723
10855	HPSE	0.13333	0.20243	0.3127	0.027018	0.58817	0.039724
197187	SNAI3-AS1	-0.34494	-0.23181	0.17458	0.10029	-0.58723	0.039739
3073	HEXA	0.1231	0.1409	0.1925	0.062315	0.58727	0.039739
2161	F12	-0.46063	-0.28822	0.17458	0.12585	-0.58723	0.03977
22836	RHOBTB3	0.39612	0.64441	0.19449	0.00015313	0.90338	0.03977
79057	PRRG3	-0.47572	-0.39157	0.19719	0.059707	-0.58709	0.039787
126536	LINC00661	0.15425	0.10501	0.17458	0.15271	0.58731	0.039796
56169	GSDMC	0.084839	0.15994	0.29641	0.03026	0.58733	0.039977
5004	ORM1	0.19855	0.16442	0.17458	0.08849	0.58655	0.039995
2077	ERF	0.16592	0.23558	0.29883	0.029869	0.58717	0.040037
55885	LMO3	-0.21077	-0.25729	0.21168	0.054113	-0.58643	0.040106
56963	RGMA	0.20994	0.22119	0.19531	0.061371	0.58625	0.040151
64072	CDH23	0.067973	0.12127	0.34232	0.023248	0.58683	0.040393
56849	TCEAL7	-0.22368	-0.39173	0.2324	0.00043605	-0.83503	0.04041
55275	VPS53	-0.19984	-0.35646	0.17458	3.903e-05	-0.98736	0.040456
2768	GNA12	0.15166	0.22569	0.34725	0.022682	0.58665	0.040456
22941	SHANK2	-0.21815	-0.18285	0.17458	0.10189	-0.58526	0.040603
388882	FAM230I	0.20017	0.16876	0.17458	0.090421	0.58487	0.040804
9997	SCO2	-0.25986	-0.19464	0.17458	0.10525	-0.58483	0.040823
11272	PRR4	-0.17349	-0.13069	0.17458	0.13114	-0.58487	0.040849
10066	SCAMP2	0.19672	0.2428	0.26938	0.036961	0.58517	0.040849
51341	ZBTB7A	-0.07807	-0.12989	0.32078	0.026819	-0.58545	0.040854
1236	CCR7	0.18485	0.14893	0.17458	0.097763	0.58457	0.040854
1369	CPN1	0.18283	0.16922	0.17522	0.082809	0.58461	0.040854
79853	TM4SF20	0.14425	0.090473	0.17458	0.16536	0.58491	0.040881
151835	CPNE9	-0.39761	-0.54382	0.36276	0.021212	-0.58567	0.040893
401052	401052	-0.092554	-0.17929	0.36543	0.02095	-0.58554	0.040958
27020	NPTN	-0.23665	-0.19198	0.17527	0.082891	-0.58403	0.041081
1287	COL4A5	0.27341	0.34034	0.26549	0.038318	0.58409	0.041304
64285	RHBDF1	0.12836	0.19367	0.34385	0.023816	0.58461	0.041327
6666	SOX12	0.11053	0.23221	0.42587	0.013448	0.59214	0.041327
283174	MIR4697HG	-0.27867	-0.25098	0.17718	0.0791	-0.58345	0.041343
3752	KCND3	-0.16706	-0.29252	0.27937	0.0012942	-0.7623	0.041371
51573	GDE1	-0.19396	-0.11062	0.17458	0.19375	-0.58386	0.041371
126282	TNFAIP8L1	-0.36019	-0.14639	0.17458	0.18473	-0.58371	0.041371
2043	EPHA4	-0.50695	-0.47417	0.22289	0.052171	-0.5835	0.041371
83638	C11orf68	-0.16513	-0.12401	0.17458	0.11156	-0.58322	0.041371
7419	VDAC3	-0.24604	-0.19236	0.17718	0.079498	-0.58303	0.041371
10584	COLEC10	0.2197	0.15772	0.17458	0.12138	0.58313	0.041371
1188	CLCNKB	0.18657	0.13879	0.17458	0.12306	0.58314	0.041371
150468	CKAP2L	0.2086	0.15925	0.17458	0.10357	0.58325	0.041371
79686	79686	0.35742	0.36137	0.2576	0.040999	0.58349	0.041371
122876	GPHB5	0.17286	0.12234	0.17458	0.13096	0.58309	0.041404
203	AK1	0.10986	0.1848	0.34416	0.024021	0.58394	0.041419
25977	NECAP1	-0.39044	-0.2481	0.17458	0.11844	-0.58263	0.041594
64135	IFIH1	0.1538	0.19587	0.24138	0.046575	0.58261	0.041709
54205	CYCS	-0.25699	-0.13875	0.17458	0.1934	-0.58285	0.041765
57657	HCN3	-0.12055	-0.16814	0.27655	0.036525	-0.58271	0.041765
284680	SPATA46	0.18934	0.17167	0.18017	0.075992	0.58194	0.041882
80230	RUFY1	0.080954	0.16523	0.28916	0.0015457	0.74965	0.041988
9762	LZTS3	-0.17775	-0.32989	0.25501	0.00072786	-0.80028	0.042151
55859	BEX1	-0.3739	-0.61831	0.17458	2.0493e-06	-1.1609	0.042272
303	ANXA2P1	0.11166	0.42734	0.17458	1.2725e-05	1.0539	0.042272
162989	DEDD2	-0.22204	-0.3777	0.17458	2.0574e-05	-1.0247	0.042301
25823	TPSG1	0.19255	0.17489	0.17863	0.079291	0.58104	0.042301
1956	EGFR	0.10283	0.19301	0.42048	0.016447	0.58273	0.042301
27429	HTRA2	-0.17424	-0.15089	0.17939	0.078843	-0.58096	0.042304
5875	RABGGTA	-0.20325	-0.21013	0.24162	0.047329	-0.58117	0.042322
2274	FHL2	-0.41104	-0.18403	0.17458	0.14144	-0.58082	0.042484
134265	AFAP1L1	0.093203	0.2246	0.37888	0.0069453	0.64195	0.042526
22915	MMRN1	0.074421	0.15516	0.34735	0.02454	0.58146	0.042569
8521	GCM1	0.18636	0.1561	0.17458	0.097547	0.58028	0.042616
84280	BTBD10	-0.39527	-0.15875	0.17458	0.20869	-0.58298	0.04262
9643	MORF4L2	-0.15178	-0.25116	0.43756	0.015188	-0.58204	0.042646
2650	GCNT1	-0.25904	-0.37988	0.34411	0.025079	-0.58111	0.042672
55715	DOK4	-0.26525	-0.17707	0.17458	0.12963	-0.57998	0.0428
23129	PLXND1	-0.12311	-0.17727	0.2849	0.036002	-0.58029	0.042841
56257	MEPCE	-0.12275	-0.1794	0.3076	0.031277	-0.58042	0.042846
84435	ADGRA1	-0.33444	-0.22582	0.17458	0.11284	-0.57966	0.042874
112479	ERI2	0.12294	0.11868	0.18308	0.075699	0.5794	0.042945
115111	SLC26A7	0.10876	0.087634	0.17458	0.11495	0.57946	0.042945
91947	ARRDC4	1.0171	1.4368	0.17458	2.447e-08	1.4171	0.042945
150248	C22orf15	0.16114	0.16512	0.19034	0.070532	0.57931	0.042993
25888	ZNF473	-0.19359	-0.19081	0.22443	0.054743	-0.57916	0.043149
56927	GPR108	0.18316	0.22189	0.2552	0.044383	0.57911	0.043267
10651	MTX2	-0.30475	-0.16512	0.17458	0.16687	-0.57911	0.043285
57586	SYT13	-0.30657	-0.45275	0.32666	0.028438	-0.57946	0.043331
6542	SLC7A2	0.88797	1.1676	0.17458	3.2279e-07	1.2669	0.043421
138311	DIPK1B	-0.06636	-0.15257	0.41613	0.011151	-0.60506	0.043424
399669	ZNF321P	0.18672	0.14597	0.17458	0.09982	0.57834	0.043424
163479	FNDC7	0.19059	0.16238	0.17458	0.095109	0.57783	0.043728
8556	CDC14A	0.23725	0.41046	0.17458	1.3791e-05	1.047	0.043824
7064	THOP1	-0.15485	-0.11676	0.17458	0.12742	-0.57759	0.043908
8408	ULK1	-0.21688	-0.38325	0.17718	5.2679e-05	-0.9657	0.043962
150147	UMODL1-AS1	0.18779	0.14095	0.17458	0.096728	0.57702	0.044134
27161	37469	0.14306	0.23032	0.37068	0.022757	0.57827	0.044134
79589	RNF128	-0.31406	-0.19955	0.17458	0.12582	-0.57704	0.044164
11333	PDAP1	-0.10413	-0.22291	0.28652	0.0013742	-0.75605	0.044252
2558	GABRA5	-1.0167	-0.71534	0.24632	0.048592	-0.57703	0.044252
284338	PRR19	-0.21549	-0.21781	0.22613	0.055776	-0.57681	0.044273
91608	RASL10B	-0.18475	-0.20284	0.21256	0.0612	-0.57673	0.044273
8434	RECK	0.10368	0.12785	0.24628	0.048763	0.57677	0.044333
3421	IDH3G	-0.099834	-0.20152	0.37195	0.0060622	-0.651	0.044375
3423	IDS	-0.19607	-0.32468	0.30823	0.0021008	-0.7271	0.044386
51214	IGF2-AS	-0.10072	-0.20038	0.37708	0.022324	-0.57756	0.044386
7508	XPC	0.12303	0.23161	0.34441	0.0039566	0.68184	0.044397
773	CACNA1A	-0.1624	-0.22107	0.30048	0.034573	-0.57654	0.044499
84798	C19orf48	-0.25544	-0.14038	0.17458	0.16061	-0.57628	0.044499
151354	LRATD1	-0.26035	-0.22458	0.17735	0.085888	-0.576	0.044499
2903	GRIN2A	-0.46926	-0.33527	0.17522	0.092375	-0.57591	0.044499
161436	EML5	0.087377	0.15221	0.36834	0.023472	0.57723	0.044499
887	CCKBR	-0.31295	-0.33693	0.22593	0.056426	-0.57599	0.044525
5250	SLC25A3	-0.10237	-0.15234	0.36665	0.023777	-0.57685	0.044593
84501	SPIRE2	-0.12652	-0.17307	0.25823	0.045692	-0.57566	0.044814
54841	BIVM	0.06694	0.11339	0.32978	0.029302	0.57608	0.044853
200420	ALMS1P1	-0.32877	-0.27178	0.2249	0.057334	-0.57524	0.044921
26354	GNL3	-0.26439	-0.11856	0.17458	0.1902	-0.61098	0.044925
6546	SLC8A1	-0.21695	-0.39702	0.42448	0.012231	-0.59703	0.044925
1113	CHGA	-0.22389	-0.41975	0.40774	0.01947	-0.57631	0.044925
3750	KCND1	-0.15574	-0.19748	0.25008	0.048424	-0.57521	0.044925
64976	MRPL40	-0.12087	-0.14673	0.26	0.045569	-0.57513	0.044925
831	CAST	0.14668	0.16043	0.23678	0.05319	0.5751	0.044925
375449	MAST4	0.084783	0.16886	0.39229	0.021157	0.57619	0.044925
83464	APH1B	0.11424	0.24541	0.36805	0.0056293	0.65622	0.044925
51329	ARL6IP4	-0.10379	-0.18885	0.23555	0.00040089	-0.83665	0.044945
199720	GGN	0.19471	0.18041	0.18316	0.080341	0.57469	0.044945
7050	TGIF1	0.53842	0.55914	0.17458	2.6716e-05	1.0055	0.044988
81565	NDEL1	-0.22275	-0.15999	0.17458	0.11061	-0.57436	0.045067
9538	EI24	-0.12397	-0.10048	0.17458	0.099252	-0.57431	0.045067
8749	ADAM18	0.2097	0.17309	0.17458	0.10033	0.57438	0.045067
116236	ABHD15	0.18228	0.14438	0.17458	0.12306	0.5744	0.045067
5481	PPID	-0.13925	-0.17174	0.29813	0.036077	-0.57482	0.045096
41	ASIC1	-0.14015	-0.14936	0.22479	0.058165	-0.57431	0.045098
5725	PTBP1	0.18877	0.34351	0.17982	6.0695e-05	0.95547	0.045098
2150	F2RL1	0.16813	0.3085	0.21168	0.00021169	0.87821	0.045124
57502	NLGN4X	-0.32855	-0.17642	0.17458	0.15939	-0.57433	0.04513
54540	FAM193B	0.11708	0.14875	0.25711	0.04697	0.57417	0.045223
4718	NDUFC2	-0.16959	-0.15315	0.20787	0.065787	-0.57377	0.045305
55805	LRP2BP	0.24926	0.38264	0.38105	0.022761	0.57487	0.045336
30000	TNPO2	-0.14591	-0.26244	0.20995	0.00019857	-0.88193	0.045515
79654	HECTD3	-0.098546	-0.21741	0.38872	0.0073447	-0.63544	0.045664
56990	CDC42SE2	-0.34229	-0.24297	0.17527	0.095393	-0.57301	0.045664
677	ZFP36L1	0.5541	0.89219	0.17458	5.4595e-08	1.3635	0.045701
201254	CENPX	-0.13842	-0.1215	0.17972	0.086199	-0.57284	0.045727
4345	CD200	-0.38099	-0.31145	0.21035	0.06539	-0.5728	0.045792
55041	PLEKHB2	-0.14169	-0.24055	0.20858	0.00018857	-0.88489	0.045864
55729	ATF7IP	0.15309	0.14156	0.18245	0.083489	0.57247	0.045906
9853	RUSC2	-0.21069	-0.386	0.17458	4.3577e-07	-1.2458	0.045965
10178	TENM1	-0.23519	-0.43893	0.4342	0.013445	-0.58906	0.045981
4648	MYO7B	0.14331	0.097911	0.17458	0.21866	0.57442	0.045981
960	CD44	1.1892	1.7696	0.17458	2.2717e-06	1.1495	0.045981
338323	NLRP14	0.18057	0.13419	0.17458	0.13526	0.57212	0.046105
10367	MICU1	-0.12996	-0.26057	0.19211	0.00010529	-0.92096	0.046137
84310	C7orf50	-0.11166	-0.17015	0.32789	0.031185	-0.57268	0.046138
22999	RIMS1	-0.40053	-0.7038	0.17458	8.2749e-06	-1.0742	0.046194
27018	BEX3	-0.18625	-0.31041	0.17458	1.1371e-05	-1.0555	0.046194
8535	CBX4	-0.20971	-0.11686	0.17458	0.21031	-0.57241	0.046194
51361	HOOK1	-0.32419	-0.21038	0.17458	0.1357	-0.57183	0.046194
57152	SLURP1	0.21354	0.18606	0.17963	0.08824	0.57146	0.046194
23619	ZIM2	0.30977	0.28788	0.21626	0.063817	0.57174	0.046194
220002	CYB561A3	0.10225	0.16644	0.36184	0.026061	0.57255	0.046194
55421	NCBP3	0.16824	0.33126	0.35679	0.0045725	0.67015	0.046194
3931	LCAT	0.29864	0.55419	0.17458	1.6573e-05	1.0327	0.046194
83590	TMUB1	-0.11947	-0.16466	0.27199	0.044166	-0.57167	0.046291
100131816	UBE2DNL	0.20515	0.1545	0.17458	0.1245	0.57132	0.046291
6631	SNRPC	-0.090222	-0.11932	0.28434	0.041	-0.57165	0.046292
81488	POLR2M	0.18962	0.10623	0.17458	0.17616	0.57159	0.046292
348932	SLC6A18	0.17423	0.11637	0.17458	0.16961	0.5714	0.046357
57539	WDR35	0.13572	0.2737	0.26177	0.0007269	0.79655	0.046391
5595	MAPK3	-0.23586	-0.21862	0.19474	0.075621	-0.57056	0.046654
26228	STAP1	0.18985	0.10452	0.17458	0.193	0.57104	0.046664
81873	ARPC5L	-0.33088	-0.47528	0.17458	1.5043e-06	-1.1736	0.04674
23732	FRRS1L	-0.31257	-0.3152	0.24578	0.053426	-0.57043	0.046812
8848	TSC22D1	-0.084126	-0.14032	0.36114	0.02669	-0.57119	0.046824
128866	CHMP4B	-0.22501	-0.38678	0.17458	5.5055e-06	-1.0962	0.047043
26033	ATRNL1	-0.56182	-0.88561	0.18793	8.5445e-05	-0.93267	0.047043
144568	A2ML1	0.61676	0.27442	0.17458	0.20686	0.57038	0.047043
23020	SNRNP200	0.082214	0.14238	0.35999	0.026985	0.57081	0.047043
4927	NUP88	0.1077	0.21556	0.36579	0.0051317	0.66128	0.047043
2359	FPR3	0.43229	0.73937	0.17458	2.8812e-06	1.1343	0.047043
81542	TMX1	0.14916	0.28575	0.35407	0.0042789	0.67409	0.047175
79815	NIPAL2	-0.15511	-0.20419	0.2869	0.041302	-0.5698	0.047196
64771	ILRUN	-0.22259	-0.20311	0.23374	0.058651	-0.56935	0.047212
283948	NHLRC4	-0.20619	-0.16159	0.17458	0.11398	-0.56928	0.047212
116444	GRIN3B	0.18922	0.16061	0.17458	0.10508	0.56915	0.047212
8876	VNN1	0.13916	0.09828	0.17458	0.16354	0.6553	0.047212
8943	AP3D1	-0.19655	-0.18702	0.26392	0.04789	-0.56942	0.047232
64757	MTARC1	-0.12445	-0.20444	0.34627	0.029386	-0.56978	0.047354
56936	CCDC177	-0.25202	-0.44378	0.39325	0.0074742	-0.63285	0.047402
10866	HCP5	0.14887	0.12408	0.17458	0.12988	0.56883	0.047402
9044	BTAF1	0.094817	0.19348	0.44604	0.017637	0.57045	0.047402
2038	EPB42	0.1979	0.15498	0.17458	0.11793	0.56866	0.047426
339345	NANOS2	0.2168	0.17754	0.17629	0.096951	0.56858	0.04743
23089	PEG10	-0.46786	-0.43637	0.24084	0.056406	-0.56874	0.047432
8190	MIA	-0.16147	-0.31501	0.30548	0.0018034	-0.73518	0.047484
81553	CYRIA	-0.41173	-0.41529	0.24368	0.055528	-0.56862	0.047484
147906	DACT3	-0.099589	-0.18274	0.36785	0.026549	-0.56929	0.047579
6130	RPL7A	-0.091627	-0.12333	0.29833	0.039443	-0.56852	0.047653
1662	DDX10	-0.16959	-0.16351	0.20508	0.072322	-0.5681	0.047653
2923	PDIA3	-0.18712	-0.17989	0.19419	0.07875	-0.568	0.047653
23360	FNBP4	0.23895	0.12998	0.17458	0.1925	0.56854	0.047653
84892	POMGNT2	-0.29831	-0.18686	0.17458	0.15844	-0.56815	0.04768
55190	NUDT11	-0.44982	-0.29165	0.17458	0.1376	-0.56787	0.047765
79154	DHRS11	-0.20441	-0.30791	0.38623	0.024352	-0.56886	0.047807
114757	CYGB	-0.2664	-0.25057	0.22842	0.06216	-0.56758	0.047925
2805	GOT1	-0.49395	-0.2507	0.17458	0.16325	-0.56705	0.048372
27284	SULT1B1	0.11326	0.17508	0.31597	0.036163	0.56733	0.048419
56146	PCDHA2	0.17925	0.1062	0.17458	0.2136	0.56733	0.048422
80086	TUBA4B	-0.15067	-0.32247	0.31846	0.0022443	-0.71909	0.048512
56265	CPXM1	0.19078	0.18382	0.19878	0.076957	0.56643	0.048512
419	ART3	0.33272	0.31811	0.20208	0.075103	0.56648	0.048512
2104	ESRRG	-0.32087	-0.32678	0.29276	0.041673	-0.56679	0.048538
4605	MYBL2	-0.12801	-0.15031	0.1918	0.082366	-0.56631	0.048538
27133	KCNH5	-0.52075	-0.36364	0.24751	0.055827	-0.56617	0.048756
2550	GABBR1	-0.17891	-0.2281	0.34534	0.03093	-0.56678	0.048761
23598	PATZ1	0.07881	0.14469	0.39428	0.024103	0.56702	0.048832
375790	AGRN	-0.12232	-0.14023	0.25215	0.054312	-0.56587	0.048912
2798	GNRHR	0.20799	0.16248	0.17458	0.14574	0.56567	0.04897
3133	HLA-E	0.30969	0.33704	0.24986	0.055399	0.56561	0.049015
10493	VAT1	0.15545	0.28287	0.35309	0.0040005	0.67762	0.049015
10273	STUB1	-0.19806	-0.10433	0.17458	0.14231	-0.69339	0.049366
339201	ASB16-AS1	0.10431	0.10585	0.18048	0.093464	0.56481	0.04937
2188	FANCF	-0.13986	-0.17578	0.2484	0.056426	-0.56485	0.049473
63931	MRPS14	0.10193	0.21526	0.39738	0.0075572	0.63075	0.049574
6521	SLC4A1	-0.10108	-0.16863	0.31654	0.037312	-0.56487	0.049714
84898	PLXDC2	0.48704	0.80031	0.30766	0.0017756	0.73471	0.049721
1948	EFNB2	-0.36816	-0.176	0.17458	0.22975	-0.56478	0.04983
317662	FAM149B1	0.14089	0.28294	0.24037	0.00037635	0.83653	0.04983
1811	SLC26A3	0.15843	0.11593	0.17458	0.15778	0.56412	0.049851
5719	PSMD13	-0.12532	-0.15472	0.27655	0.047747	-0.56413	0.049931
90070	LACRT	0.19566	0.14239	0.17458	0.13026	0.56377	0.049947
1844	DUSP2	-0.40258	-0.62128	0.2205	0.00022126	-0.87105	0.049953
23508	TTC9	-0.34734	-0.19208	0.17458	0.18401	-0.56402	0.049953
3813	3813	0.21199	0.17615	0.17458	0.10987	0.56352	0.049953
6232	RPS27	0.16702	0.2768	0.45931	0.017978	0.56532	0.049953
64151	NCAPG	0.091592	0.23949	0.30405	0.0016257	0.74015	0.049953
51102	MECR	-0.31103	-0.50394	0.17458	8.2915e-07	-1.2037	0.050009
65988	ZNF747	-0.15874	-0.098451	0.17458	0.17329	-0.56369	0.050009
145567	TTC7B	-0.20037	-0.19163	0.19896	0.07997	-0.56335	0.050011
7253	TSHR	0.11211	0.07627	0.17458	0.16288	0.56348	0.050027
7022	TFAP2C	0.17856	0.36443	0.17458	2.43e-05	1.0065	0.050027
1261	CNGA3	0.5306	0.69191	0.17458	7.4024e-06	1.0763	0.050051
9793	CKAP5	-0.12429	-0.11747	0.19671	0.081806	-0.56309	0.050096
8310	ACOX3	-0.1347	-0.1673	0.26726	0.051143	-0.56329	0.05011
57509	MTUS1	0.33889	0.27864	0.23897	0.061546	0.56318	0.05011
599	BCL2L2	-0.15183	-0.21364	0.37335	0.028032	-0.56373	0.050297
84221	SPATC1L	-0.24483	-0.38689	0.43647	0.020633	-0.56366	0.05056
57699	CPNE5	-0.36165	-0.32977	0.19211	0.086487	-0.56211	0.05056
6660	SOX5	0.11329	0.13651	0.18646	0.090559	0.56216	0.05056
10345	TRDN	0.15725	0.11733	0.17458	0.14173	0.5622	0.05056
7570	ZNF22	0.13915	0.18514	0.3263	0.036422	0.56293	0.05056
26777	SNORA71A	0.18355	0.35877	0.17458	1.3327e-05	1.042	0.05056
5015	OTX2	0.18899	0.44736	0.17458	1.5281e-06	1.1682	0.05056
116138	KLHDC3	-0.33863	-0.5499	0.17458	5.086e-06	-1.0971	0.050747
144347	RFLNA	-0.11175	-0.26905	0.34215	0.0031988	-0.69246	0.050784
9722	NOS1AP	-0.13612	-0.2932	0.32859	0.0025352	-0.70917	0.050929
80323	CCDC68	-0.43375	-0.29011	0.25597	0.056095	-0.56164	0.050967
1734	DIO2	-1.3453	-0.55279	0.22485	0.068903	-0.56133	0.05104
8790	FPGT	0.23988	0.19235	0.17522	0.11103	0.56124	0.05104
84190	METTL25	0.1496	0.27563	0.41157	0.0237	0.56251	0.05105
25893	TRIM58	-0.24442	-0.42116	0.36166	0.0043419	-0.67036	0.051134
1581	CYP7A1	0.1521	0.1075	0.17458	0.17312	0.56124	0.051181
7874	USP7	-0.2949	-0.17143	0.19233	0.08768	-0.56084	0.051206
196410	METTL7B	0.37531	0.28426	0.18017	0.099079	0.56079	0.051206
6754	SSTR4	0.23483	0.1917	0.18017	0.099132	0.56082	0.051206
1600	DAB1	-0.30108	-0.46973	0.40145	0.025239	-0.5618	0.051343
5209	PFKFB3	0.1936	0.32238	0.38234	0.027665	0.56162	0.051348
3737	KCNA2	-0.28606	-0.53596	0.34027	0.0030637	-0.69527	0.051381
3692	EIF6	-0.22915	-0.11248	0.17458	0.20188	-0.56087	0.051381
8170	SLC14A2	0.096812	0.10577	0.17458	0.11483	0.56038	0.051381
7481	WNT11	0.14457	0.11601	0.17458	0.13594	0.5605	0.051381
401546	C9orf152	0.17829	0.099875	0.17458	0.22287	0.56096	0.051426
123606	NIPA1	-0.21049	-0.38133	0.19027	7.7013e-05	-0.93494	0.05148
63901	FAM111A	0.33564	0.54886	0.17458	2.6473e-08	1.3983	0.051541
5218	CDK14	-0.27044	-0.2499	0.21062	0.07727	-0.55984	0.051698
100137047	JMJD7	-0.14651	-0.22722	0.36287	0.031008	-0.56057	0.051758
7752	ZNF200	-0.14126	-0.17888	0.31945	0.039371	-0.56015	0.051758
56269	IRGC	0.18049	0.12668	0.17458	0.15695	0.55978	0.051758
65084	TMEM135	0.069877	0.15042	0.36006	0.031451	0.56053	0.051758
3122	HLA-DRA	1.1218	1.2495	0.23454	0.00030015	0.8496	0.051758
118672	PSTK	-0.1586	-0.28951	0.19403	8.9129e-05	-0.92577	0.051783
5966	REL	0.25924	0.21324	0.19403	0.087793	0.55943	0.051789
23229	ARHGEF9	-0.33602	-0.38161	0.31147	0.041426	-0.55974	0.05187
57526	PCDH19	-0.5485	-0.40952	0.18285	0.097997	-0.55914	0.05187
93668	HPYR1	0.17545	0.13986	0.17458	0.12267	0.55917	0.05187
7180	CRISP2	0.12857	0.10566	0.17458	0.16059	0.55936	0.05187
10346	TRIM22	0.39848	0.50935	0.33161	0.036884	0.55992	0.05187
161142	FAM71D	0.13086	0.088702	0.17458	0.20965	0.55944	0.052044
23627	PRND	0.14775	0.17909	0.235	0.066583	0.55893	0.052072
3036	HAS1	-0.28332	-0.19285	0.17458	0.1391	-0.55881	0.052083
2551	GABPA	0.19685	0.35334	0.1937	8.6509e-05	0.92724	0.052083
1001	CDH3	-0.20738	-0.26074	0.31991	0.039818	-0.5592	0.052155
9399	STOML1	-0.20258	-0.19129	0.18098	0.10076	-0.55845	0.052234
55013	MCUB	0.23754	0.4729	0.23129	0.00027059	0.85609	0.052378
138307	LCN8	0.05805	0.13421	0.40265	0.02611	0.55921	0.052523
255022	CALHM1	-0.22247	-0.42916	0.26215	0.00059234	-0.80483	0.052578
114131	UCN3	0.15907	0.13612	0.17527	0.11429	0.55789	0.052578
1997	ELF1	0.39857	0.2391	0.17458	0.1309	0.55789	0.052578
9326	ZNHIT3	-0.23423	-0.10051	0.17458	0.20553	-0.55818	0.052683
127703	C1orf216	-0.41601	-0.63722	0.17458	1.3234e-07	-1.306	0.052984
7411	VBP1	-0.12044	-0.10777	0.17713	0.1095	-0.55716	0.053011
9231	DLG5	0.17055	0.10434	0.17458	0.1662	0.55728	0.053066
170961	ANKRD24	-0.11686	-0.20707	0.37788	0.030125	-0.55753	0.053443
54875	CNTLN	0.15125	0.17057	0.24682	0.063783	0.5566	0.053492
90407	TMEM41A	-0.15984	-0.13595	0.17458	0.14494	-0.55646	0.053532
51274	KLF3	0.14859	0.17516	0.28211	0.051273	0.55666	0.053536
23523	CABIN1	-0.19545	-0.14439	0.17458	0.12964	-0.55631	0.053542
51371	POMP	-0.19339	-0.10394	0.13722	0.10945	-0.76456	0.05357
9910	RABGAP1L	-0.085182	-0.17259	0.39415	0.0066162	-0.63802	0.05357
1071	CETP	0.22151	0.16479	0.18017	0.10513	0.55612	0.05357
27153	ZNF777	-0.059182	-0.13338	0.37706	0.0051595	-0.65651	0.053735
481	ATP1B1	-0.14292	-0.15202	0.22322	0.075028	-0.55567	0.053928
5196	PF4	0.18699	0.16517	0.17645	0.11319	0.55549	0.053957
114991	ZNF618	0.11796	0.23538	0.44975	0.021456	0.55706	0.053957
862	RUNX1T1	-0.1654	-0.27919	0.42617	0.024027	-0.55672	0.054039
374887	YJEFN3	-0.33814	-0.2739	0.19819	0.089043	-0.5552	0.054143
4250	SCGB2A2	0.09423	0.070938	0.17458	0.22339	0.57908	0.054144
84844	PHF5A	0.074249	0.15758	0.47596	0.018945	0.55726	0.054153
64208	POPDC3	-0.24878	-0.33481	0.28937	0.05028	-0.55503	0.054469
[truncated: 15,527 more rows]
