# Supplementary material for: Characterization of Altered Molecular Pathways in the Entorhinal Cortex of Alzheimer’s Disease Patients and In Silico Prediction of Potential Repurposable Drugs
Source: Genes (Basel). 2022 Apr 15;13(4):703. doi: 10.3390/genes13040703 (PMC9028005; doi:10.3390/genes13040703)
Supplement: Supplementary file 1 [file genes-13-00703-s001.zip › Suppl Table S2.xlsx]

## Sheet: Annotation
Gene	original_id	DOWN	UP	Gene ID	Type	Tax ID	Homologene Gene ID	Homologene Gene Tax ID	Gene Symbol	Description	Biological Process (GO)	Kinase Class (UniProt)	Protein Function (Protein Atlas)	Subcellular Location (Protein Atlas)	Drug (DrugBank)	Canonical Pathways	Hallmark Gene Sets	R-HSA-112316 Neuronal System	GO:0099536 synaptic signaling	GO:0050804 modulation of chemical synapti	GO:0042391 regulation of membrane potenti	GO:0031175 neuron projection development	GO:0050808 synapse organization	GO:0043269 regulation of ion transport	hsa05022 Pathways of neurodegeneration	R-HSA-6794362 Protein-protein interactions a	R-HSA-9675108 Nervous system development	GO:0051668 localization within membrane	GO:0007610 behavior	hsa04728 Dopaminergic synapse	GO:0061024 membrane organization	GO:0007420 brain development	GO:0042176 regulation of protein cataboli	GO:0060627 regulation of vesicle-mediated	R-HSA-397014 Muscle contraction	GO:0007005 mitochondrion organization	R-HSA-382551 Transport of small molecules	TotalEvidenceCount
2779	GNAT1	0	1	2779	Gene_ID	H. sapiens	2779	H. sapiens	GNAT1	G protein subunit alpha transducin 1	GO:0051343 positive regulation of cyclic-nucleotide phosphodiesterase activity;GO:0016056 rhodopsin mediated signaling pathway;GO:0050917 sensory perception of umami taste		Human disease related genes:Nervous system diseases:Eye disease; Predicted intracellular proteins; Disease related genes		Cacodylic acid; Guanosine-5'-Diphosphate; Tetrafluoroaluminate Ion	(M204)PID RHODOPSIN PATHWAY		0	0	0	0	0	0	0	0	0	0	0	0	0	0	0	0	0	0	0	0	1
22997	MIR4697HG	1	0	22997	Gene_ID	H. sapiens	22997	H. sapiens	IGSF9B	immunoglobulin superfamily member 9B	GO:0007155 cell adhesion;GO:0022610 biological adhesion;GO:0007399 nervous system development		Predicted intracellular proteins	Cell Junctions;Golgi apparatus (Approved)				0	0	0	0	0	0	0	0	0	0	0	0	0	0	0	0	0	0	0	0	1
631	BFSP1	1	0	631	Gene_ID	H. sapiens	631	H. sapiens	BFSP1	beaded filament structural protein 1	GO:0070307 lens fiber cell development;GO:0070306 lens fiber cell differentiation;GO:0045109 intermediate filament organization		Human disease related genes:Nervous system diseases:Eye disease; Predicted intracellular proteins; Disease related genes	Cytosol;Plasma membrane (Supported)				0	0	0	0	0	0	0	0	0	0	0	0	0	0	0	0	0	0	0	0	1
91608	RASL10B	1	0	91608	Gene_ID	H. sapiens	91608	H. sapiens	RASL10B	RAS like family 10 member B	GO:0003050 regulation of systemic arterial blood pressure by atrial natriuretic peptide;GO:0001990 regulation of systemic arterial blood pressure by hormone;GO:0003044 regulation of systemic arterial blood pressure mediated by a chemical signal		Enzymes; ENZYME proteins:Hydrolases; Predicted intracellular proteins	Vesicles (Approved)				0	0	0	0	0	0	0	0	0	0	0	0	0	0	0	0	0	0	0	0	1
158833	AWAT1	0	1	158833	Gene_ID	H. sapiens	158833	H. sapiens	AWAT1	acyl-CoA wax alcohol acyltransferase 1	GO:0010025 wax biosynthetic process;GO:0010166 wax metabolic process;GO:1901570 fatty acid derivative biosynthetic process		Enzymes; ENZYME proteins:Transferases					0	0	0	0	0	0	0	0	0	0	0	0	0	0	0	0	0	0	0	0	1
64837	KLC2	1	0	64837	Gene_ID	H. sapiens	64837	H. sapiens	KLC2	kinesin light chain 2	GO:0032418 lysosome localization;GO:1990849 vacuolar localization;GO:0051640 organelle localization		Human disease related genes:Nervous system diseases:Eye disease; Predicted intracellular proteins; Disease related genes	Cytosol;Plasma membrane (Supported); Additional: Mitochondria;Nucleoplasm				0	0	0	0	0	0	0	1	0	0	0	0	0	0	0	0	0	0	0	0	1
55222	LRRC20	1	0	55222	Gene_ID	H. sapiens	55222	H. sapiens	LRRC20	leucine rich repeat containing 20			Predicted intracellular proteins	Nucleoplasm (Approved); Additional: Cytosol				0	0	0	0	0	0	0	0	0	0	0	0	0	0	0	0	0	0	0	0	1
10814	CPLX2	1	0	10814	Gene_ID	H. sapiens	10814	H. sapiens	CPLX2	complexin 2	GO:0031915 positive regulation of synaptic plasticity;GO:0031630 regulation of synaptic vesicle fusion to presynaptic active zone membrane;GO:1901632 regulation of synaptic vesicle membrane organization		Predicted intracellular proteins	Vesicles (Uncertain)				0	1	1	0	0	0	0	0	0	0	0	0	0	0	0	0	1	0	0	0	1
10368	CACNG3	1	0	10368	Gene_ID	H. sapiens	10368	H. sapiens	CACNG3	calcium voltage-gated channel auxiliary subunit gamma 3	GO:0099633 protein localization to postsynaptic specialization membrane;GO:0099645 neurotransmitter receptor localization to postsynaptic specialization membrane;GO:0098943 neurotransmitter receptor transport, postsynaptic endosome to lysosome		Transporters:Accessory Factors Involved in Transport; FDA approved drug targets:Small molecule drugs					1	0	1	1	0	0	1	0	0	0	1	0	1	0	0	0	0	1	0	0	1
29967	LRP12	1	0	29967	Gene_ID	H. sapiens	29967	H. sapiens	LRP12	LDL receptor related protein 12	GO:0001764 neuron migration;GO:0006897 endocytosis;GO:0031175 neuron projection development		Human disease related genes:Musculoskeletal diseases:Muscular diseases; Disease related genes	Mitochondria;Nucleoli fibrillar center;Plasma membrane (Approved)				0	0	0	0	1	0	0	0	0	0	0	0	0	0	0	0	0	0	0	0	1
7138	TNNT1	1	0	7138	Gene_ID	H. sapiens	7138	H. sapiens	TNNT1	troponin T1, slow skeletal type	GO:0031444 slow-twitch skeletal muscle fiber contraction;GO:0003010 voluntary skeletal muscle contraction;GO:0014721 twitch skeletal muscle contraction		Predicted intracellular proteins; Human disease related genes:Musculoskeletal diseases:Muscular diseases; Disease related genes	Cytosol;Golgi apparatus;Nucleoplasm (Approved)			(M5909)HALLMARK MYOGENESIS	0	0	0	0	1	0	0	0	0	0	0	0	0	0	0	0	0	1	0	0	1
64518	TEKT3	0	1	64518	Gene_ID	H. sapiens	64518	H. sapiens	TEKT3	tektin 3	GO:0060378 regulation of brood size;GO:0030317 flagellated sperm motility;GO:0097722 sperm motility		Predicted intracellular proteins	Plasma membrane (Approved); Additional: Nucleoplasm				0	0	0	0	0	0	0	0	0	0	0	0	0	0	0	0	0	0	0	0	1
257169	C9orf43	0	1	257169	Gene_ID	H. sapiens	257169	H. sapiens	C9orf43	chromosome 9 open reading frame 43			Predicted intracellular proteins	Cytosol (Approved)				0	0	0	0	0	0	0	0	0	0	0	0	0	0	0	0	0	0	0	0	1
339345	NANOS2	0	1	339345	Gene_ID	H. sapiens	339345	H. sapiens	NANOS2	nanos C2HC-type zinc finger 2	GO:0030718 germ-line stem cell population maintenance;GO:0045835 negative regulation of meiotic nuclear division;GO:1900153 positive regulation of nuclear-transcribed mRNA catabolic process, deadenylation-dependent decay		Predicted intracellular proteins					0	0	0	0	0	0	0	0	0	0	0	0	0	0	0	1	0	0	0	0	1
2584	GALK1	0	1	2584	Gene_ID	H. sapiens	2584	H. sapiens	GALK1	galactokinase 1	GO:0019402 galactitol metabolic process;GO:0061623 glycolytic process from galactose;GO:0006059 hexitol metabolic process		Human disease related genes:Congenital disorders of metabolism:Congenital disorders of carbohydrate metabolism; Disease related genes; Potential drug targets; Enzymes; Predicted intracellular proteins; ENZYME proteins:Transferases	Cytosol (Approved); Additional: Golgi apparatus	Phosphoaminophosphonic Acid-Adenylate Ester		(M5891)HALLMARK HYPOXIA; (M5937)HALLMARK GLYCOLYSIS	0	0	0	0	0	0	0	0	0	0	0	0	0	0	0	0	0	0	0	0	1
2038	EPB42	0	1	2038	Gene_ID	H. sapiens	2038	H. sapiens	EPB42	erythrocyte membrane protein band 4.2	GO:0020027 hemoglobin metabolic process;GO:0043249 erythrocyte maturation;GO:0048536 spleen development		Human disease related genes:Cardiovascular diseases:Hematologic diseases; Predicted intracellular proteins; Disease related genes	Cytosol;Nucleoplasm (Uncertain)			(M5945)HALLMARK HEME METABOLISM	0	0	0	0	0	0	0	0	0	0	0	0	0	0	0	0	0	0	0	0	1
150468	CKAP2L	0	1	150468	Gene_ID	H. sapiens	150468	H. sapiens	CKAP2L	cytoskeleton associated protein 2 like			Human disease related genes:Congenital malformations:Other congenital malformations; Predicted intracellular proteins; Disease related genes	Microtubules;Mitotic spindle (Supported); Additional: Cytosol				0	0	0	0	0	0	0	0	0	0	0	0	0	0	0	0	0	0	0	0	1
56936	CCDC177	1	0	56936	Gene_ID	H. sapiens	56936	H. sapiens	CCDC177	coiled-coil domain containing 177			Predicted intracellular proteins					0	0	0	0	0	0	0	0	0	0	0	0	0	0	0	0	0	0	0	0	1
93099	DMKN	0	1	93099	Gene_ID	H. sapiens	93099	H. sapiens	DMKN	dermokine	GO:1903575 cornified envelope assembly;GO:0071709 membrane assembly;GO:0044091 membrane biogenesis		Predicted secreted proteins; Predicted intracellular proteins	Cytosol;Nucleoplasm (Approved)				0	0	0	0	0	0	0	0	0	0	0	0	0	0	0	0	0	0	0	0	1
91966	EOLA1	1	0	91966	Gene_ID	H. sapiens	91966	H. sapiens	EOLA1	endothelium and lymphocyte associated ASCH domain 1	GO:0032675 regulation of interleukin-6 production;GO:0001817 regulation of cytokine production;GO:0051239 regulation of multicellular organismal process		Predicted intracellular proteins					0	0	0	0	0	0	0	0	0	0	0	0	0	0	0	0	0	0	0	0	1
9319	TRIP13	1	0	9319	Gene_ID	H. sapiens	9319	H. sapiens	TRIP13	thyroid hormone receptor interactor 13	GO:0051598 meiotic recombination checkpoint signaling;GO:0033313 meiotic cell cycle checkpoint signaling;GO:0045835 negative regulation of meiotic nuclear division		Human disease related genes:Other congenital disorders:Chromosomal abnormalities; Predicted intracellular proteins; Disease related genes; Human disease related genes:Reproductive system diseases:Reproductive system diseases	Nucleoplasm (Approved)			(M5925)HALLMARK E2F TARGETS	0	0	0	0	0	0	0	0	0	0	0	0	0	0	0	0	0	0	0	0	1
115557	ARHGEF25	1	0	115557	Gene_ID	H. sapiens	115557	H. sapiens	ARHGEF25	Rho guanine nucleotide exchange factor 25	GO:0035023 regulation of Rho protein signal transduction;GO:0046578 regulation of Ras protein signal transduction;GO:0007411 axon guidance		Predicted intracellular proteins			(M83)PID CDC42 REG PATHWAY; (M241)PID RAC1 REG PATHWAY; (M68)PID RHOA REG PATHWAY		0	0	0	0	1	0	0	0	0	0	0	0	0	0	0	0	0	0	0	0	1
56134	PCDHAC2	1	0	56134	Gene_ID	H. sapiens	56134	H. sapiens	PCDHAC2	protocadherin alpha subfamily C, 2	GO:0007156 homophilic cell adhesion via plasma membrane adhesion molecules;GO:0098742 cell-cell adhesion via plasma-membrane adhesion molecules;GO:0098609 cell-cell adhesion			Nucleoplasm (Approved); Additional: Mitochondria				0	0	0	0	0	0	0	0	0	0	0	0	0	0	0	0	0	0	0	0	1
1917	EEF1A2	1	0	1917	Gene_ID	H. sapiens	1917	H. sapiens	EEF1A2	eukaryotic translation elongation factor 1 alpha 2	GO:1904714 regulation of chaperone-mediated autophagy;GO:0090218 positive regulation of lipid kinase activity;GO:0006414 translational elongation		Predicted intracellular proteins; Human disease related genes:Nervous system diseases:Epilepsy; Human disease related genes:Other diseases:Mental and behavioural disorders; Disease related genes	Cytosol (Approved); Additional: Nucleoli				0	0	0	0	0	0	0	0	0	0	0	0	0	0	0	1	0	0	0	0	1
10669	CGREF1	1	0	10669	Gene_ID	H. sapiens	10669	H. sapiens	CGREF1	cell growth regulator with EF-hand domain 1	GO:0008285 negative regulation of cell population proliferation;GO:0007155 cell adhesion;GO:0022610 biological adhesion		Predicted secreted proteins; Predicted intracellular proteins	Golgi apparatus (Approved)				0	0	0	0	0	0	0	0	0	0	0	0	0	0	0	0	0	0	0	0	1
53358	SHC3	1	0	53358	Gene_ID	H. sapiens	53358	H. sapiens	SHC3	SHC adaptor protein 3	GO:0007173 epidermal growth factor receptor signaling pathway;GO:0038127 ERBB signaling pathway;GO:0007169 transmembrane receptor protein tyrosine kinase signaling pathway		RAS pathway related proteins; Predicted intracellular proteins	Nucleoplasm (Supported)		(M187)PID TRKR PATHWAY		0	0	0	0	0	0	0	0	0	1	0	0	0	0	0	0	0	0	0	0	1
10109	ARPC2	1	0	10109	Gene_ID	H. sapiens	10109	H. sapiens	ARPC2	actin related protein 2/3 complex subunit 2	GO:0070358 actin polymerization-dependent cell motility;GO:0034314 Arp2/3 complex-mediated actin nucleation;GO:0010592 positive regulation of lamellipodium assembly		Predicted intracellular proteins	Nucleoplasm (Supported)	N-[2-(2-methyl-1H-indol-3-yl)ethyl]thiophene-2-carboxamide; (2S)-2-(3-bromophenyl)-3-(5-chloro-2-hydroxyphenyl)-1,3-thiazolidin-4-one	(M278)PID RAC1 PATHWAY; (M81)PID CDC42 PATHWAY; (M164)PID ERBB1 DOWNSTREAM PATHWAY	(M5915)HALLMARK APICAL JUNCTION	0	0	0	0	1	0	0	0	0	1	0	0	0	0	0	0	0	0	0	0	1
10999	SLC27A4	1	0	10999	Gene_ID	H. sapiens	10999	H. sapiens	SLC27A4	solute carrier family 27 member 4	GO:0062002 regulation of all-trans-retinyl-ester hydrolase, 11-cis retinol forming activity;GO:0062003 negative regulation of all-trans-retinyl-ester hydrolase, 11-cis retinol forming activity;GO:0001579 medium-chain fatty acid transport		ENZYME proteins:Ligase; Transporters; Human disease related genes:Congenital malformations:Congenital malformations of skin; Disease related genes; Potential drug targets; Enzymes; Predicted intracellular proteins	Vesicles (Approved)				0	0	0	0	0	0	0	0	0	0	0	0	0	0	0	0	0	0	0	1	1
284018	C17orf58	1	0	284018	Gene_ID	H. sapiens	284018	H. sapiens	C17orf58	chromosome 17 open reading frame 58			Predicted intracellular proteins	Cytosol;Plasma membrane (Approved)		(M3468)NABA ECM REGULATORS; (M5885)NABA MATRISOME ASSOCIATED; (M5889)NABA MATRISOME		0	0	0	0	0	0	0	0	0	0	0	0	0	0	0	0	0	0	0	0	1
8050	PDHX	1	0	8050	Gene_ID	H. sapiens	8050	H. sapiens	PDHX	pyruvate dehydrogenase complex component X	GO:0061732 mitochondrial acetyl-CoA biosynthetic process from pyruvate;GO:0006086 acetyl-CoA biosynthetic process from pyruvate;GO:0006085 acetyl-CoA biosynthetic process		Human disease related genes:Congenital disorders of metabolism:Congenital disorders of carbohydrate metabolism; Predicted intracellular proteins; Disease related genes	Nucleoplasm;Plasma membrane (Approved); Additional: Mitochondria			(M5936)HALLMARK OXIDATIVE PHOSPHORYLATION	0	0	0	0	0	0	0	0	0	0	0	0	0	0	0	0	0	0	0	0	1
4780	NFE2L2	0	1	4780	Gene_ID	H. sapiens	4780	H. sapiens	NFE2L2	NFE2 like bZIP transcription factor 2	GO:1903788 positive regulation of glutathione biosynthetic process;GO:0009407 toxin catabolic process;GO:0043387 mycotoxin catabolic process		Human disease related genes:Cancers:Cancers of the digestive system; Cancer-related genes:Mutated cancer genes; Cancer-related genes:Mutational cancer driver genes; Transcription factors:Basic domains; Disease related genes; Predicted intracellular proteins	Nucleoplasm;Plasma membrane (Approved); Additional: Cytosol			(M5890)HALLMARK TNFA SIGNALING VIA NFKB	0	0	0	0	0	0	1	0	0	0	0	0	0	0	0	1	0	0	0	0	1
201254	CENPX	1	0	201254	Gene_ID	H. sapiens	201254	H. sapiens	CENPX	centromere protein X	GO:0051382 kinetochore assembly;GO:0000712 resolution of meiotic recombination intermediates;GO:0051383 kinetochore organization		Predicted intracellular proteins					0	0	0	0	0	0	0	0	0	0	0	0	0	0	0	0	0	0	0	0	1
253018	HCG27	0	1	253018	Gene_ID	H. sapiens	253018	H. sapiens	HCG27	HLA complex group 27								0	0	0	0	0	0	0	0	0	0	0	0	0	0	0	0	0	0	0	0	1
4838	NODAL	0	1	4838	Gene_ID	H. sapiens	4838	H. sapiens	NODAL	nodal growth differentiation factor	GO:0010085 polarity specification of proximal/distal axis;GO:0048321 axial mesodermal cell differentiation;GO:0048322 axial mesodermal cell fate commitment		Human disease related genes:Congenital malformations:Other congenital malformations; Predicted secreted proteins; Predicted intracellular proteins; Disease related genes			(M5883)NABA SECRETED FACTORS; (M5885)NABA MATRISOME ASSOCIATED; (M5889)NABA MATRISOME		0	0	0	0	1	0	0	0	0	0	0	0	0	0	0	1	0	0	0	0	1
23460	ABCA6	0	1	23460	Gene_ID	H. sapiens	23460	H. sapiens	ABCA6	ATP binding cassette subfamily A member 6	GO:0006869 lipid transport;GO:0010876 lipid localization;GO:0055085 transmembrane transport		Transporters:Primary Active Transporters; Predicted intracellular proteins	Nucleoplasm (Enhanced)			(M5948)HALLMARK BILE ACID METABOLISM	0	0	0	0	0	0	0	0	0	0	0	0	0	0	0	0	0	0	0	1	1
54472	TOLLIP	1	0	54472	Gene_ID	H. sapiens	54472	H. sapiens	TOLLIP	toll interacting protein	GO:0036010 protein localization to endosome;GO:0033235 positive regulation of protein sumoylation;GO:0070498 interleukin-1-mediated signaling pathway		Predicted intracellular proteins	Cytosol (Approved)		(M110)PID IL1 PATHWAY		0	0	0	0	0	0	0	0	0	0	0	0	0	0	0	0	0	0	0	0	1
339456	TMEM52	1	0	339456	Gene_ID	H. sapiens	339456	H. sapiens	TMEM52	transmembrane protein 52			Predicted intracellular proteins	Plasma membrane (Approved); Additional: Nucleoplasm				0	0	0	0	0	0	0	0	0	0	0	0	0	0	0	0	0	0	0	0	1
119	ADD2	1	0	119	Gene_ID	H. sapiens	119	H. sapiens	ADD2	adducin 2	GO:0051016 barbed-end actin filament capping;GO:0050901 leukocyte tethering or rolling;GO:0061756 leukocyte adhesion to vascular endothelial cell		Predicted intracellular proteins	Cytosol;Nucleoplasm (Approved); Additional: Plasma membrane			(M5945)HALLMARK HEME METABOLISM	0	0	0	0	0	1	0	0	0	0	0	0	0	0	0	0	0	0	0	1	1
79845	RNF122	1	0	79845	Gene_ID	H. sapiens	79845	H. sapiens	RNF122	ring finger protein 122	GO:0010917 negative regulation of mitochondrial membrane potential;GO:0045837 negative regulation of membrane potential;GO:0051865 protein autoubiquitination							0	0	0	1	0	0	0	0	0	0	0	0	0	0	0	0	0	0	0	0	1
285368	PRRT3	1	0	285368	Gene_ID	H. sapiens	285368	H. sapiens	PRRT3	proline rich transmembrane protein 3			Predicted intracellular proteins	Plasma membrane (Approved); Additional: Nucleoplasm				0	0	0	0	0	0	0	0	0	0	0	0	0	0	0	0	0	0	0	0	1
51512	GTSE1	0	1	51512	Gene_ID	H. sapiens	51512	H. sapiens	GTSE1	G2 and S-phase expressed 1	GO:0006977 DNA damage response, signal transduction by p53 class mediator resulting in cell cycle arrest;GO:0031571 mitotic G1 DNA damage checkpoint signaling;GO:0044819 mitotic G1/S transition checkpoint signaling		Predicted intracellular proteins	Centrosome (Approved); Additional: Plasma membrane				0	0	0	0	0	0	0	0	0	0	0	0	0	0	0	0	0	0	0	0	1
25758	KIAA1549L	1	0	25758	Gene_ID	H. sapiens	25758	H. sapiens	KIAA1549L	KIAA1549 like				Nucleoplasm (Approved); Additional: Vesicles				0	0	0	0	0	0	0	0	0	0	0	0	0	0	0	0	0	0	0	0	1
10459	MAD2L2	1	0	10459	Gene_ID	H. sapiens	10459	H. sapiens	MAD2L2	mitotic arrest deficient 2 like 2	GO:2000048 negative regulation of cell-cell adhesion mediated by cadherin;GO:0010944 negative regulation of transcription by competitive promoter binding;GO:0042276 error-prone translesion synthesis		Human disease related genes:Cardiovascular diseases:Hematologic diseases; Predicted intracellular proteins; Disease related genes; Cancer-related genes:Candidate cancer biomarkers	Cytosol (Supported); Additional: Nucleoli				0	0	0	0	0	0	0	0	0	0	0	0	1	0	0	1	0	0	0	0	1
9456	HOMER1	1	0	9456	Gene_ID	H. sapiens	9456	H. sapiens	HOMER1	homer scaffold protein 1	GO:0007206 phospholipase C-activating G protein-coupled glutamate receptor signaling pathway;GO:1902950 regulation of dendritic spine maintenance;GO:0048148 behavioral response to cocaine		Predicted intracellular proteins	Cytosol (Approved)			(M5937)HALLMARK GLYCOLYSIS	1	1	1	0	1	1	1	0	1	0	0	1	0	0	0	0	0	1	0	0	1
7507	XPA	0	1	7507	Gene_ID	H. sapiens	7507	H. sapiens	XPA	XPA, DNA damage recognition and repair factor	GO:0000715 nucleotide-excision repair, DNA damage recognition;GO:1901255 nucleotide-excision repair involved in interstrand cross-link repair;GO:0033683 nucleotide-excision repair, DNA incision		Cancer-related genes:Candidate cancer biomarkers; Human disease related genes:Congenital malformations:Congenital malformations of skin; Human disease related genes:Congenital malformations:Other congenital malformations; Disease related genes; Predicted intracellular proteins	Nucleoplasm (Approved); Additional: Cytokinetic bridge				0	0	0	0	0	0	0	0	0	0	0	0	0	0	0	0	0	0	0	0	1
203	AK1	0	1	203	Gene_ID	H. sapiens	203	H. sapiens	AK1	adenylate kinase 1	GO:0006172 ADP biosynthetic process;GO:0009180 purine ribonucleoside diphosphate biosynthetic process;GO:0009136 purine nucleoside diphosphate biosynthetic process		Human disease related genes:Cardiovascular diseases:Hematologic diseases; Disease related genes; Potential drug targets; Enzymes; Predicted intracellular proteins; ENZYME proteins:Transferases	Cytosol (Supported)	Bis(Adenosine)-5'-Pentaphosphate		(M5898)HALLMARK DNA REPAIR; (M5909)HALLMARK MYOGENESIS; (M5939)HALLMARK P53 PATHWAY	0	0	0	0	0	0	0	0	0	0	0	0	0	0	0	0	0	0	0	0	1
54780	NSMCE4A	0	1	54780	Gene_ID	H. sapiens	54780	H. sapiens	NSMCE4A	NSE4 homolog A, SMC5-SMC6 complex component	GO:2001022 positive regulation of response to DNA damage stimulus;GO:2001020 regulation of response to DNA damage stimulus;GO:0006281 DNA repair		Predicted intracellular proteins	Nucleoplasm (Enhanced)				0	0	0	0	0	0	0	0	0	0	0	0	0	0	0	0	0	0	0	0	1
6176	RPLP1	0	1	6176	Gene_ID	H. sapiens	6176	H. sapiens	RPLP1	ribosomal protein lateral stalk subunit P1	GO:0006414 translational elongation;GO:0002181 cytoplasmic translation;GO:0032147 activation of protein kinase activity		Ribosomal proteins; Predicted intracellular proteins	Cytosol;Endoplasmic reticulum (Supported)				0	0	0	0	0	0	0	0	0	0	0	0	0	0	0	0	0	0	0	0	1
148268	ZNF570	0	1	148268	Gene_ID	H. sapiens	148268	H. sapiens	ZNF570	zinc finger protein 570	GO:0006357 regulation of transcription by RNA polymerase II;GO:0006355 regulation of transcription, DNA-templated;GO:1903506 regulation of nucleic acid-templated transcription		Predicted intracellular proteins; Transcription factors:Zinc-coordinating DNA-binding domains	Nucleoplasm (Approved)				0	0	0	0	0	0	0	0	0	0	0	0	0	0	0	0	0	0	0	0	1
83690	CRISPLD1	0	1	83690	Gene_ID	H. sapiens	83690	H. sapiens	CRISPLD1	cysteine rich secretory protein LCCL domain containing 1	GO:0061484 hematopoietic stem cell homeostasis;GO:0060325 face morphogenesis;GO:0060323 head morphogenesis		Predicted secreted proteins; Predicted intracellular proteins			(M3008)NABA ECM GLYCOPROTEINS; (M5884)NABA CORE MATRISOME; (M5889)NABA MATRISOME		0	0	0	0	0	0	0	0	0	0	0	0	0	0	0	0	0	0	0	0	1
4665	NAB2	1	0	4665	Gene_ID	H. sapiens	4665	H. sapiens	NAB2	NGFI-A binding protein 2	GO:0016480 negative regulation of transcription by RNA polymerase III;GO:1902949 positive regulation of tau-protein kinase activity;GO:1902947 regulation of tau-protein kinase activity		Predicted intracellular proteins; Cancer-related genes	Cytosol;Nucleoplasm (Approved)			(M5907)HALLMARK ESTROGEN RESPONSE LATE	0	0	0	0	0	0	0	0	0	1	0	0	0	0	0	0	0	0	0	0	1
51554	ACKR4	0	1	51554	Gene_ID	H. sapiens	51554	H. sapiens	ACKR4	atypical chemokine receptor 4	GO:0070098 chemokine-mediated signaling pathway;GO:1990868 response to chemokine;GO:1990869 cellular response to chemokine		G-protein coupled receptors:GPCRs excl olfactory receptors; G-protein coupled receptors:Chemokines and chemotactic factors receptors	Mitochondria;Vesicles (Approved)				0	0	0	0	1	0	0	0	0	0	0	0	0	0	0	0	0	0	0	0	1
53822	FXYD7	1	0	53822	Gene_ID	H. sapiens	53822	H. sapiens	FXYD7	FXYD domain containing ion transport regulator 7	GO:2000649 regulation of sodium ion transmembrane transporter activity;GO:1902305 regulation of sodium ion transmembrane transport;GO:0002028 regulation of sodium ion transport		Transporters:Transporter channels and pores					0	0	0	0	0	0	1	0	0	0	0	0	0	0	0	0	0	1	0	1	1
29949	IL19	0	1	29949	Gene_ID	H. sapiens	29949	H. sapiens	IL19	interleukin 19	GO:0010989 negative regulation of low-density lipoprotein particle clearance;GO:0010985 negative regulation of lipoprotein particle clearance;GO:0010988 regulation of low-density lipoprotein particle clearance		Predicted secreted proteins			(M196)PID IL23 PATHWAY; (M5883)NABA SECRETED FACTORS; (M5885)NABA MATRISOME ASSOCIATED		0	0	0	0	0	0	0	0	0	0	0	0	0	0	0	0	0	0	0	0	1
151306	GPBAR1	0	1	151306	Gene_ID	H. sapiens	151306	H. sapiens	GPBAR1	G protein-coupled bile acid receptor 1	GO:0038184 cell surface bile acid receptor signaling pathway;GO:1904056 positive regulation of cholangiocyte proliferation;GO:1904054 regulation of cholangiocyte proliferation		G-protein coupled receptors:GPCRs excl olfactory receptors; Transporters		Cholic Acid; Deoxycholic acid; Chenodeoxycholic acid			0	0	0	0	0	0	0	0	0	0	0	0	0	0	0	0	0	0	0	0	1
80341	BPIFB2	0	1	80341	Gene_ID	H. sapiens	80341	H. sapiens	BPIFB2	BPI fold containing family B member 2			Predicted secreted proteins; Transporters:Transporter channels and pores	Vesicles (Approved)				0	0	0	0	0	0	0	0	0	0	0	0	0	0	0	0	0	0	0	0	1
9912	ARHGAP44	1	0	9912	Gene_ID	H. sapiens	9912	H. sapiens	ARHGAP44	Rho GTPase activating protein 44	GO:0098886 modification of dendritic spine;GO:0099152 regulation of neurotransmitter receptor transport, endosome to postsynaptic membrane;GO:0035021 negative regulation of Rac protein signal transduction		Predicted intracellular proteins					0	1	0	0	1	1	0	0	0	0	1	0	0	0	0	0	1	0	0	0	1
23466	CBX6	1	0	23466	Gene_ID	H. sapiens	23466	H. sapiens	CBX6	chromobox 6	GO:0006325 chromatin organization;GO:0051276 chromosome organization;GO:0000122 negative regulation of transcription by RNA polymerase II		Predicted intracellular proteins	Mitochondria;Nucleoplasm (Approved)				0	0	0	0	0	0	0	1	0	0	0	0	0	0	0	0	0	0	0	0	1
23046	KIF21B	1	0	23046	Gene_ID	H. sapiens	23046	H. sapiens	KIF21B	kinesin family member 21B	GO:0007018 microtubule-based movement;GO:0007017 microtubule-based process;GO:0006928 movement of cell or subcellular component		Predicted intracellular proteins	Plasma membrane (Approved); Additional: Cytosol;Mitotic spindle				0	0	0	0	0	0	0	0	0	0	0	0	0	0	0	0	0	0	0	0	1
322	APBB1	1	0	322	Gene_ID	H. sapiens	322	H. sapiens	APBB1	amyloid beta precursor protein binding family B member 1	GO:0006939 smooth muscle contraction;GO:0043967 histone H4 acetylation;GO:1902807 negative regulation of cell cycle G1/S phase transition		Predicted intracellular proteins	Plasma membrane (Supported)		(M200)PID ERA GENOMIC PATHWAY	(M5950)HALLMARK ALLOGRAFT REJECTION	0	0	0	0	1	0	0	1	0	0	0	0	0	0	0	0	0	0	0	0	1
7044	LEFTY2	0	1	7044	Gene_ID	H. sapiens	7044	H. sapiens	LEFTY2	left-right determination factor 2	GO:0010862 positive regulation of pathway-restricted SMAD protein phosphorylation;GO:0060395 SMAD protein signal transduction;GO:0060393 regulation of pathway-restricted SMAD protein phosphorylation		Predicted secreted proteins; Disease related genes			(M5883)NABA SECRETED FACTORS; (M5885)NABA MATRISOME ASSOCIATED; (M5889)NABA MATRISOME	(M5896)HALLMARK TGF BETA SIGNALING; (M5946)HALLMARK COAGULATION	0	0	0	0	0	0	0	0	0	0	0	0	0	0	0	0	0	0	0	0	1
339779	PRR30	0	1	339779	Gene_ID	H. sapiens	339779	H. sapiens	PRR30	proline rich 30			Predicted intracellular proteins					0	0	0	0	0	0	0	0	0	0	0	0	0	0	0	0	0	0	0	0	1
303	ANXA2P1	0	1	303	Gene_ID	H. sapiens	303	H. sapiens	ANXA2P1	annexin A2 pseudogene 1								0	0	0	0	0	0	0	0	0	0	0	0	0	0	0	0	0	0	0	0	1
6677	SPAM1	0	1	6677	Gene_ID	H. sapiens	6677	H. sapiens	SPAM1	sperm adhesion molecule 1	GO:0030214 hyaluronan catabolic process;GO:0007342 fusion of sperm to egg plasma membrane involved in single fertilization;GO:0030212 hyaluronan metabolic process		Enzymes; ENZYME proteins:Hydrolases; Predicted intracellular proteins			(M3468)NABA ECM REGULATORS; (M5885)NABA MATRISOME ASSOCIATED; (M5889)NABA MATRISOME		0	0	0	0	0	0	0	0	0	0	0	0	0	0	0	0	0	0	0	0	1
90678	LRSAM1	1	0	90678	Gene_ID	H. sapiens	90678	H. sapiens	LRSAM1	leucine rich repeat and sterile alpha motif containing 1	GO:0070086 ubiquitin-dependent endocytosis;GO:1904415 regulation of xenophagy;GO:1904417 positive regulation of xenophagy		Predicted intracellular proteins; Disease related genes; Potential drug targets; Enzymes; Human disease related genes:Nervous system diseases:Neurodegenerative diseases; ENZYME proteins:Transferases	Cytosol (Approved)				0	0	0	0	0	0	0	0	0	0	0	0	0	0	0	1	1	0	0	0	1
22847	ZNF507	0	1	22847	Gene_ID	H. sapiens	22847	H. sapiens	ZNF507	zinc finger protein 507	GO:0045944 positive regulation of transcription by RNA polymerase II;GO:0045893 positive regulation of transcription, DNA-templated;GO:1903508 positive regulation of nucleic acid-templated transcription		Predicted intracellular proteins; Transcription factors:Zinc-coordinating DNA-binding domains	Nucleoli (Supported); Additional: Cytosol				0	0	0	0	0	0	0	0	0	0	0	0	0	0	0	0	0	0	0	0	1
3756	KCNH1	1	0	3756	Gene_ID	H. sapiens	3756	H. sapiens	KCNH1	potassium voltage-gated channel subfamily H member 1	GO:0007520 myoblast fusion;GO:0000768 syncytium formation by plasma membrane fusion;GO:0140253 cell-cell fusion		Voltage-gated ion channels:Voltage-Gated Potassium Channels; Human disease related genes:Congenital malformations:Other congenital malformations; Disease related genes; Potential drug targets; Transporters:Transporter channels and pores; Predicted intracellular proteins	Vesicles (Supported)	Imipramine; Astemizole		(M5909)HALLMARK MYOGENESIS	1	0	0	1	0	0	1	0	0	0	0	0	0	0	0	0	0	0	0	0	1
57657	HCN3	1	0	57657	Gene_ID	H. sapiens	57657	H. sapiens	HCN3	hyperpolarization activated cyclic nucleotide gated potassium channel 3	GO:0072718 response to cisplatin;GO:0003254 regulation of membrane depolarization;GO:0071320 cellular response to cAMP		Voltage-gated ion channels:Cyclic Nucleotide-Regulated Channels					1	0	0	1	0	0	0	0	0	0	0	0	0	0	0	0	0	0	0	0	1
51361	HOOK1	1	0	51361	Gene_ID	H. sapiens	51361	H. sapiens	HOOK1	hook microtubule tethering protein 1	GO:1905198 manchette assembly;GO:1905719 protein localization to perinuclear region of cytoplasm;GO:0045022 early endosome to late endosome transport		Predicted intracellular proteins					0	0	0	0	0	0	0	0	0	0	0	0	0	1	0	0	0	0	0	0	1
5150	PDE7A	0	1	5150	Gene_ID	H. sapiens	5150	H. sapiens	PDE7A	phosphodiesterase 7A	GO:0006198 cAMP catabolic process;GO:0009214 cyclic nucleotide catabolic process;GO:0046058 cAMP metabolic process		Enzymes; ENZYME proteins:Hydrolases; Predicted intracellular proteins		3-isobutyl-1-methyl-7H-xanthine; 3-(2,6-difluorophenyl)-2-(methylthio)quinazolin-4(3H)-one			0	0	0	0	0	0	0	0	0	0	0	0	0	0	0	0	0	0	0	0	1
4111	MAGEA12	0	1	4111	Gene_ID	H. sapiens	4111	H. sapiens	MAGEA12	MAGE family member A12	GO:0000122 negative regulation of transcription by RNA polymerase II;GO:0045892 negative regulation of transcription, DNA-templated;GO:1903507 negative regulation of nucleic acid-templated transcription		Predicted intracellular proteins					0	0	0	0	0	0	0	0	0	0	0	0	0	0	0	0	0	0	0	0	1
23023	TMCC1	1	0	23023	Gene_ID	H. sapiens	23023	H. sapiens	TMCC1	transmembrane and coiled-coil domain family 1	GO:0097750 endosome membrane tubulation;GO:0140285 endosome fission;GO:0097749 membrane tubulation		Predicted intracellular proteins					0	0	0	0	0	0	0	0	0	0	0	0	0	1	0	0	0	0	0	0	1
283871	PGP	1	0	283871	Gene_ID	H. sapiens	283871	H. sapiens	PGP	phosphoglycolate phosphatase	GO:0006114 glycerol biosynthetic process;GO:0019401 alditol biosynthetic process;GO:0045721 negative regulation of gluconeogenesis		Enzymes; ENZYME proteins:Hydrolases; Predicted intracellular proteins	Nuclear bodies (Approved)				0	0	0	0	0	0	0	0	0	0	0	0	0	0	0	0	0	0	0	0	1
80759	KHDC1	1	0	80759	Gene_ID	H. sapiens	80759	H. sapiens	KHDC1	KH domain containing 1	GO:0006919 activation of cysteine-type endopeptidase activity involved in apoptotic process;GO:0043280 positive regulation of cysteine-type endopeptidase activity involved in apoptotic process;GO:2001056 positive regulation of cysteine-type endopeptidase activity		Predicted intracellular proteins	Cytosol;Mitochondria (Approved)				0	0	0	0	0	0	0	0	0	0	0	0	0	0	0	1	0	0	0	0	1
8704	B4GALT2	1	0	8704	Gene_ID	H. sapiens	8704	H. sapiens	B4GALT2	beta-1,4-galactosyltransferase 2	GO:0021680 cerebellar Purkinje cell layer development;GO:0008542 visual learning;GO:0007632 visual behavior		Enzymes; ENZYME proteins:Transferases	Golgi apparatus;Vesicles (Supported)			(M5937)HALLMARK GLYCOLYSIS	0	0	0	0	0	0	0	0	0	0	0	1	0	0	1	0	0	0	0	0	1
1173	AP2M1	1	0	1173	Gene_ID	H. sapiens	1173	H. sapiens	AP2M1	adaptor related protein complex 2 subunit mu 1	GO:1900244 positive regulation of synaptic vesicle endocytosis;GO:1903423 positive regulation of synaptic vesicle recycling;GO:0097494 regulation of vesicle size		Transporters; Human disease related genes:Other diseases:Mental and behavioural disorders; Disease related genes; Potential drug targets; Predicted intracellular proteins	Plasma membrane (Supported)		(M243)PID ARF 3PATHWAY	(M5910)HALLMARK PROTEIN SECRETION; (M5923)HALLMARK PI3K AKT MTOR SIGNALING	1	1	0	0	0	0	0	1	0	1	0	0	1	1	0	0	1	0	0	1	1
84630	TTBK1	1	0	84630	Gene_ID	H. sapiens	84630	H. sapiens	TTBK1	tau tubulin kinase 1	GO:0061890 positive regulation of astrocyte activation;GO:0061888 regulation of astrocyte activation;GO:1903980 positive regulation of microglial cell activation	CK1 Ser/Thr protein kinase family	Enzymes; Kinases:CK1 Ser/Thr protein kinases; Predicted intracellular proteins; ENZYME proteins:Transferases	Cytosol (Supported); Additional: Nucleoplasm				0	0	0	0	1	0	0	0	0	0	0	1	0	0	1	1	0	0	0	0	1
4547	MTTP	0	1	4547	Gene_ID	H. sapiens	4547	H. sapiens	MTTP	microsomal triglyceride transfer protein	GO:0034378 chylomicron assembly;GO:0034196 acylglycerol transport;GO:0034197 triglyceride transport		Human disease related genes:Congenital disorders of metabolism:Congenital disorders of lipid/glycolipid metabolism; FDA approved drug targets:Small molecule drugs; Predicted intracellular proteins; Disease related genes	Cytosol;Endoplasmic reticulum (Approved)	Hesperetin; Implitapide; SLx-4090; Lomitapide			0	0	0	0	0	0	0	0	0	0	0	0	0	0	0	0	0	0	0	1	1
57539	WDR35	0	1	57539	Gene_ID	H. sapiens	57539	H. sapiens	WDR35	WD repeat domain 35	GO:0035721 intraciliary retrograde transport;GO:0042073 intraciliary transport;GO:0061512 protein localization to cilium		Human disease related genes:Congenital malformations:Congenital malformations of the musculoskeletal system; Human disease related genes:Congenital malformations:Other congenital malformations; Predicted intracellular proteins; Disease related genes					0	0	0	0	0	0	0	0	0	0	0	0	0	0	0	0	0	0	0	0	1
6689	SPIB	0	1	6689	Gene_ID	H. sapiens	6689	H. sapiens	SPIB	Spi-B transcription factor	GO:0045944 positive regulation of transcription by RNA polymerase II;GO:0045893 positive regulation of transcription, DNA-templated;GO:1903508 positive regulation of nucleic acid-templated transcription		Transcription factors:Helix-turn-helix domains; Predicted intracellular proteins					0	0	0	0	0	0	0	0	0	0	0	0	0	0	0	0	0	0	0	0	1
5889	RAD51C	1	0	5889	Gene_ID	H. sapiens	5889	H. sapiens	RAD51C	RAD51 paralog C	GO:0000707 meiotic DNA recombinase assembly;GO:0007066 female meiosis sister chromatid cohesion;GO:0000730 DNA recombinase assembly		Human disease related genes:Cardiovascular diseases:Hematologic diseases; Predicted intracellular proteins; Disease related genes	Cytosol;Mitochondria;Nucleoplasm (Supported); Additional: Cell Junctions;Vesicles			(M5925)HALLMARK E2F TARGETS; (M5939)HALLMARK P53 PATHWAY	0	0	0	0	0	0	0	0	0	0	0	0	0	0	0	0	0	0	0	0	1
240	ALOX5	0	1	240	Gene_ID	H. sapiens	240	H. sapiens	ALOX5	arachidonate 5-lipoxygenase	GO:1901753 leukotriene A4 biosynthetic process;GO:1901751 leukotriene A4 metabolic process;GO:0002538 arachidonic acid metabolite production involved in inflammatory response		Enzymes; FDA approved drug targets:Small molecule drugs; Predicted intracellular proteins; ENZYME proteins:Oxidoreductases	Nucleoplasm (Supported)	Vitamin E; Masoprocol; Aminosalicylic acid; Mesalazine; Montelukast; Diethylcarbamazine; Zileuton; Sulfasalazine; Meclofenamic acid; Balsalazide; Minocycline; Hyperforin; Resveratrol; Licofelone; MLN-977; Morniflumate; Diacerein; Fostamatinib; Rhein; alpha-Tocopherol succinate; D-alpha-Tocopherol acetate			0	0	0	0	1	0	0	0	0	0	0	0	0	0	0	0	0	0	0	0	1
6718	AKR1D1	0	1	6718	Gene_ID	H. sapiens	6718	H. sapiens	AKR1D1	aldo-keto reductase family 1 member D1	GO:0030573 bile acid catabolic process;GO:0006707 cholesterol catabolic process;GO:0016127 sterol catabolic process		FDA approved drug targets:Small molecule drugs; ENZYME proteins:Oxidoreductases; Human disease related genes:Congenital disorders of metabolism:Congenital disorders of lipid/glycolipid metabolism; Disease related genes; Enzymes; Predicted intracellular proteins	Nucleoplasm (Approved); Additional: Cytosol	Azelaic acid; Finasteride; 5beta-dihydrotestosterone; 3,20-Pregnanedione		(M5948)HALLMARK BILE ACID METABOLISM	0	0	0	0	0	0	0	0	0	0	0	0	0	0	0	0	0	0	0	0	1
26716	OR2H1	0	1	26716	Gene_ID	H. sapiens	26716	H. sapiens	OR2H1	olfactory receptor family 2 subfamily H member 1	GO:0050911 detection of chemical stimulus involved in sensory perception of smell;GO:0007608 sensory perception of smell;GO:0050907 detection of chemical stimulus involved in sensory perception		G-protein coupled receptors:Odorant/olfactory and gustatory receptors					0	0	0	0	0	0	0	0	0	0	0	0	0	0	0	0	0	0	0	0	1
10633	RASL10A	1	0	10633	Gene_ID	H. sapiens	10633	H. sapiens	RASL10A	RAS like family 10 member A	GO:0007264 small GTPase mediated signal transduction;GO:0035556 intracellular signal transduction;GO:0007165 signal transduction		Enzymes; ENZYME proteins:Hydrolases; Predicted intracellular proteins					0	0	0	0	0	0	0	0	0	0	0	0	0	0	0	0	0	0	0	0	1
344405	PRORSD1P	0	1	344405	Gene_ID	H. sapiens	344405	H. sapiens	PRORSD1P	prolyl-tRNA synthetase associated domain containing 1, pseudogene	GO:0106074 aminoacyl-tRNA metabolism involved in translational fidelity;GO:0006450 regulation of translational fidelity;GO:0006399 tRNA metabolic process							0	0	0	0	0	0	0	0	0	0	0	0	0	0	0	0	0	0	0	0	1
7064	THOP1	1	0	7064	Gene_ID	H. sapiens	7064	H. sapiens	THOP1	thimet oligopeptidase 1	GO:0000209 protein polyubiquitination;GO:0006518 peptide metabolic process;GO:0016567 protein ubiquitination		Enzymes; ENZYME proteins:Hydrolases; Predicted intracellular proteins; Peptidases:Metallopeptidases	Cytosol (Supported)				0	0	0	0	0	0	0	0	0	0	0	0	0	0	0	0	0	0	0	0	1
1238	ACKR2	0	1	1238	Gene_ID	H. sapiens	1238	H. sapiens	ACKR2	atypical chemokine receptor 2	GO:0070098 chemokine-mediated signaling pathway;GO:1990868 response to chemokine;GO:1990869 cellular response to chemokine		G-protein coupled receptors:GPCRs excl olfactory receptors; G-protein coupled receptors:Chemokines and chemotactic factors receptors	Cytosol;Vesicles (Supported); Additional: Nucleoplasm				0	0	0	0	1	0	0	0	0	0	0	0	0	0	0	0	0	0	0	0	1
6620	SNCB	1	0	6620	Gene_ID	H. sapiens	6620	H. sapiens	SNCB	synuclein beta	GO:0042417 dopamine metabolic process;GO:0006584 catecholamine metabolic process;GO:0009712 catechol-containing compound metabolic process		Predicted intracellular proteins; Transporters:Transporter channels and pores; Human disease related genes:Nervous system diseases:Neurodegenerative diseases				(M5956)HALLMARK KRAS SIGNALING DN	0	1	0	0	0	1	0	1	0	0	0	0	0	0	0	0	0	0	0	0	1
26017	FAM32A	1	0	26017	Gene_ID	H. sapiens	26017	H. sapiens	FAM32A	family with sequence similarity 32 member A	GO:0006915 apoptotic process;GO:0012501 programmed cell death;GO:0008219 cell death		Predicted intracellular proteins	Nucleoli;Nucleoplasm (Supported)				0	0	0	0	0	0	0	0	0	0	0	0	0	0	0	0	0	0	0	0	1
6827	SUPT4H1	1	0	6827	Gene_ID	H. sapiens	6827	H. sapiens	SUPT4H1	SPT4 homolog, DSIF elongation factor subunit	GO:0034244 negative regulation of transcription elongation from RNA polymerase II promoter;GO:0032785 negative regulation of DNA-templated transcription, elongation;GO:0032786 positive regulation of DNA-templated transcription, elongation		Predicted intracellular proteins	Nucleoplasm (Approved)			(M5898)HALLMARK DNA REPAIR	0	0	0	0	0	0	0	0	0	0	0	0	0	0	0	0	0	0	0	0	1
10317	B3GALT5	0	1	10317	Gene_ID	H. sapiens	10317	H. sapiens	B3GALT5	beta-1,3-galactosyltransferase 5	GO:0009312 oligosaccharide biosynthetic process;GO:0009311 oligosaccharide metabolic process;GO:0016051 carbohydrate biosynthetic process		Predicted intracellular proteins					0	0	0	0	0	0	0	0	0	0	0	0	0	0	0	0	0	0	0	0	1
26256	CABYR	1	0	26256	Gene_ID	H. sapiens	26256	H. sapiens	CABYR	calcium binding tyrosine phosphorylation regulated	GO:0048240 sperm capacitation;GO:0003351 epithelial cilium movement involved in extracellular fluid movement;GO:0006858 extracellular transport		Predicted intracellular proteins	Cytosol;Nucleoplasm (Supported)				0	0	0	0	0	0	0	0	0	0	0	0	0	0	0	0	0	0	0	0	1
55885	LMO3	1	0	55885	Gene_ID	H. sapiens	55885	H. sapiens	LMO3	LIM domain only 3	GO:2000324 positive regulation of glucocorticoid receptor signaling pathway;GO:2000322 regulation of glucocorticoid receptor signaling pathway;GO:0035360 positive regulation of peroxisome proliferator activated receptor signaling pathway		Predicted intracellular proteins					0	0	0	0	0	0	0	0	0	0	0	0	0	0	0	0	0	0	0	0	1
143684	FAM76B	0	1	143684	Gene_ID	H. sapiens	143684	H. sapiens	FAM76B	family with sequence similarity 76 member B			Predicted intracellular proteins	Nucleoplasm (Approved); Additional: Nucleoli fibrillar center				0	0	0	0	0	0	0	0	0	0	0	0	0	0	0	0	0	0	0	0	1
23633	KPNA6	1	0	23633	Gene_ID	H. sapiens	23633	H. sapiens	KPNA6	karyopherin subunit alpha 6	GO:0075506 entry of viral genome into host nucleus through nuclear pore complex via importin;GO:0075732 viral penetration into host nucleus;GO:0075733 intracellular transport of virus		Transporters:Transporter channels and pores; Predicted intracellular proteins	Cytosol (Approved); Additional: Nucleoplasm				0	0	0	0	0	0	0	0	0	0	0	0	0	0	0	0	0	0	0	0	1
140597	TCEAL2	1	0	140597	Gene_ID	H. sapiens	140597	H. sapiens	TCEAL2	transcription elongation factor A like 2			Predicted intracellular proteins	Nuclear speckles (Approved); Additional: Cytosol				0	0	0	0	0	0	0	0	0	0	0	0	0	0	0	0	0	0	0	0	1
8775	NAPA	1	0	8775	Gene_ID	H. sapiens	8775	H. sapiens	NAPA	NSF attachment protein alpha	GO:0035494 SNARE complex disassembly;GO:0010807 regulation of synaptic vesicle priming;GO:0016082 synaptic vesicle priming		Predicted intracellular proteins	Cytosol (Uncertain)			(M5910)HALLMARK PROTEIN SECRETION	0	1	0	0	0	0	0	0	0	0	0	0	0	1	1	0	0	0	0	0	1
27351	DESI1	1	0	27351	Gene_ID	H. sapiens	27351	H. sapiens	DESI1	desumoylating isopeptidase 1	GO:0016926 protein desumoylation;GO:0006611 protein export from nucleus;GO:0051168 nuclear export		Predicted intracellular proteins	Cytosol (Approved); Additional: Cytokinetic bridge				0	0	0	0	0	0	0	0	0	0	0	0	0	0	0	1	0	0	0	0	1
5362	PLXNA2	1	0	5362	Gene_ID	H. sapiens	5362	H. sapiens	PLXNA2	plexin A2	GO:0021935 cerebellar granule cell precursor tangential migration;GO:0021934 hindbrain tangential cell migration;GO:0060174 limb bud formation					(M5880)NABA ECM AFFILIATED; (M5885)NABA MATRISOME ASSOCIATED; (M5889)NABA MATRISOME		0	0	0	0	1	0	0	0	0	1	0	0	0	0	1	0	0	0	0	0	1
6835	SURF2	1	0	6835	Gene_ID	H. sapiens	6835	H. sapiens	SURF2	surfeit 2	GO:0008150 biological_process		Predicted intracellular proteins	Nucleoli;Nucleoli rim (Enhanced); Additional: Nucleoplasm				0	0	0	0	0	0	0	0	0	0	0	0	0	0	0	0	0	0	0	0	1
55159	RFWD3	0	1	55159	Gene_ID	H. sapiens	55159	H. sapiens	RFWD3	ring finger and WD repeat domain 3	GO:0031049 programmed DNA elimination;GO:0031052 chromosome breakage;GO:2000001 regulation of DNA damage checkpoint		Human disease related genes:Cardiovascular diseases:Hematologic diseases; Disease related genes; Potential drug targets; Enzymes; Predicted intracellular proteins; ENZYME proteins:Transferases	Nucleoplasm (Enhanced); Additional: Cytosol				0	0	0	0	0	0	0	0	0	0	0	0	0	0	0	0	0	0	0	0	1
10525	HYOU1	1	0	10525	Gene_ID	H. sapiens	10525	H. sapiens	HYOU1	hypoxia up-regulated 1	GO:1903381 regulation of endoplasmic reticulum stress-induced neuron intrinsic apoptotic signaling pathway;GO:1903382 negative regulation of endoplasmic reticulum stress-induced neuron intrinsic apoptotic signaling pathway;GO:1903297 regulation of hypoxia-induced intrinsic apoptotic signaling pathway		Transporters:Primary Active Transporters; Predicted intracellular proteins; Disease related genes; Potential drug targets				(M5922)HALLMARK UNFOLDED PROTEIN RESPONSE	0	0	0	0	0	0	0	1	0	0	0	0	0	0	0	0	0	0	0	0	1
51209	RAB9B	1	0	51209	Gene_ID	H. sapiens	51209	H. sapiens	RAB9B	RAB9B, member RAS oncogene family	GO:0032482 Rab protein signal transduction;GO:0042147 retrograde transport, endosome to Golgi;GO:0016482 cytosolic transport		Predicted intracellular proteins					0	0	0	0	0	0	0	0	0	0	0	0	0	0	0	0	0	0	0	0	1
6751	SSTR1	1	0	6751	Gene_ID	H. sapiens	6751	H. sapiens	SSTR1	somatostatin receptor 1	GO:0038169 somatostatin receptor signaling pathway;GO:0038170 somatostatin signaling pathway;GO:0071392 cellular response to estradiol stimulus		G-protein coupled receptors:GPCRs excl olfactory receptors; FDA approved drug targets:Small molecule drugs	Vesicles (Uncertain)	Pasireotide; Somatostatin; Lutetium Lu 177 dotatate; Edotreotide gallium Ga-68			0	0	0	0	0	0	0	0	0	0	0	0	1	0	1	0	0	0	0	0	1
126370	OR1I1	0	1	126370	Gene_ID	H. sapiens	126370	H. sapiens	OR1I1	olfactory receptor family 1 subfamily I member 1	GO:0050911 detection of chemical stimulus involved in sensory perception of smell;GO:0007608 sensory perception of smell;GO:0050907 detection of chemical stimulus involved in sensory perception		G-protein coupled receptors:Odorant/olfactory and gustatory receptors					0	0	0	0	0	0	0	0	0	0	0	0	0	0	0	0	0	0	0	0	1
200010	SLC5A9	0	1	200010	Gene_ID	H. sapiens	200010	H. sapiens	SLC5A9	solute carrier family 5 member 9	GO:1904659 glucose transmembrane transport;GO:0008645 hexose transmembrane transport;GO:0015749 monosaccharide transmembrane transport		Transporters:Electrochemical Potential-driven transporters	Actin filaments (Approved); Additional: Cytosol				0	0	0	1	0	0	0	0	0	0	0	0	0	0	0	0	0	0	0	1	1
10344	CCL26	0	1	10344	Gene_ID	H. sapiens	10344	H. sapiens	CCL26	C-C motif chemokine ligand 26	GO:0010818 T cell chemotaxis;GO:0048245 eosinophil chemotaxis;GO:0072677 eosinophil migration		Predicted secreted proteins; Human disease related genes:Immune system diseases:Allergies and autoimmune diseases			(M28)PID IL4 2PATHWAY; (M5883)NABA SECRETED FACTORS; (M5885)NABA MATRISOME ASSOCIATED		0	0	0	0	1	0	0	0	0	0	0	0	0	0	0	0	0	0	0	0	1
2637	GBX2	0	1	2637	Gene_ID	H. sapiens	2637	H. sapiens	GBX2	gastrulation brain homeobox 2	GO:0021568 rhombomere 2 development;GO:0021555 midbrain-hindbrain boundary morphogenesis;GO:0021534 cell proliferation in hindbrain		Transcription factors:Helix-turn-helix domains; Predicted intracellular proteins	Nucleoplasm (Approved)				0	0	0	0	1	0	0	0	0	0	0	0	0	0	1	0	0	0	0	0	1
255082	CASC2	0	1	255082	Gene_ID	H. sapiens	255082	H. sapiens	CASC2	cancer susceptibility 2	GO:0002357 defense response to tumor cell;GO:0002347 response to tumor cell;GO:0043280 positive regulation of cysteine-type endopeptidase activity involved in apoptotic process							0	0	0	0	0	0	0	0	0	0	0	0	0	0	0	1	0	0	0	0	1
192683	SCAMP5	1	0	192683	Gene_ID	H. sapiens	192683	H. sapiens	SCAMP5	secretory carrier membrane protein 5	GO:0045956 positive regulation of calcium ion-dependent exocytosis;GO:0017158 regulation of calcium ion-dependent exocytosis;GO:1903307 positive regulation of regulated secretory pathway		Transporters:Accessory Factors Involved in Transport; Predicted intracellular proteins					0	1	0	0	0	0	0	0	0	0	0	0	0	0	0	0	1	0	0	0	1
7508	XPC	0	1	7508	Gene_ID	H. sapiens	7508	H. sapiens	XPC	XPC complex subunit, DNA damage recognition and repair factor	GO:1990731 UV-damage excision repair, DNA incision;GO:0000720 pyrimidine dimer repair by nucleotide-excision repair;GO:0006290 pyrimidine dimer repair		Cancer-related genes:Candidate cancer biomarkers; Human disease related genes:Congenital malformations:Congenital malformations of skin; Human disease related genes:Congenital malformations:Other congenital malformations; Disease related genes; Predicted intracellular proteins	Nucleoplasm (Enhanced); Additional: Plasma membrane			(M5898)HALLMARK DNA REPAIR; (M5939)HALLMARK P53 PATHWAY	0	0	0	0	0	0	0	0	0	0	0	0	0	0	0	0	0	0	0	0	1
7738	ZNF184	1	0	7738	Gene_ID	H. sapiens	7738	H. sapiens	ZNF184	zinc finger protein 184	GO:0006357 regulation of transcription by RNA polymerase II;GO:0006355 regulation of transcription, DNA-templated;GO:1903506 regulation of nucleic acid-templated transcription		Predicted intracellular proteins; Transcription factors:Zinc-coordinating DNA-binding domains	Nucleoplasm (Supported)				0	0	0	0	0	0	0	0	0	0	0	0	0	0	0	0	0	0	0	0	1
3769	KCNJ13	0	1	3769	Gene_ID	H. sapiens	3769	H. sapiens	KCNJ13	potassium inwardly rectifying channel subfamily J member 13	GO:1990573 potassium ion import across plasma membrane;GO:0098659 inorganic cation import across plasma membrane;GO:0099587 inorganic ion import across plasma membrane		Voltage-gated ion channels:Inwardly Rectifying Potassium Channels; Human disease related genes:Nervous system diseases:Eye disease; Disease related genes; Potential drug targets; Transporters:Transporter channels and pores	Nuclear membrane (Approved)				0	0	0	1	0	0	0	0	0	0	0	0	0	0	0	0	0	0	0	0	1
1742	DLG4	1	0	1742	Gene_ID	H. sapiens	1742	H. sapiens	DLG4	discs large MAGUK scaffold protein 4	GO:1901628 positive regulation of postsynaptic membrane organization;GO:1904719 positive regulation of AMPA glutamate receptor clustering;GO:1901626 regulation of postsynaptic membrane organization		Transporters:Accessory Factors Involved in Transport; Predicted intracellular proteins; Disease related genes; Potential drug targets		Guanidine; Guanosine-5'-Monophosphate	(M13)PID ERBB4 PATHWAY	(M5949)HALLMARK PEROXISOME; (M5941)HALLMARK UV RESPONSE UP	1	1	1	1	1	1	1	1	1	1	1	1	0	1	0	0	1	1	0	0	1
4603	MYBL1	0	1	4603	Gene_ID	H. sapiens	4603	H. sapiens	MYBL1	MYB proto-oncogene like 1	GO:1990511 piRNA biosynthetic process;GO:0034587 piRNA metabolic process;GO:0010528 regulation of transposition		Transcription factors:Helix-turn-helix domains; Predicted intracellular proteins	Nucleoplasm (Supported)		(M28)PID IL4 2PATHWAY	(M5906)HALLMARK ESTROGEN RESPONSE EARLY	0	0	0	0	0	0	0	0	0	0	0	0	0	0	0	0	0	0	0	0	1
1954	MEGF8	1	0	1954	Gene_ID	H. sapiens	1954	H. sapiens	MEGF8	multiple EGF like domains 8	GO:0055113 epiboly involved in gastrulation with mouth forming second;GO:0097155 fasciculation of sensory neuron axon;GO:0060971 embryonic heart tube left/right pattern formation		Human disease related genes:Congenital malformations:Other congenital malformations; Predicted intracellular proteins; Disease related genes			(M5883)NABA SECRETED FACTORS; (M5885)NABA MATRISOME ASSOCIATED; (M5889)NABA MATRISOME		0	0	0	0	1	0	0	0	0	0	0	0	0	0	0	0	0	0	0	0	1
8834	TMEM11	1	0	8834	Gene_ID	H. sapiens	8834	H. sapiens	TMEM11	transmembrane protein 11	GO:0007007 inner mitochondrial membrane organization;GO:0007006 mitochondrial membrane organization;GO:0007005 mitochondrion organization			Mitochondria (Supported)				0	0	0	0	0	0	0	0	0	0	0	0	0	1	0	0	0	0	1	0	1
55964	SEPTIN3	1	0	55964	Gene_ID	H. sapiens	55964	H. sapiens	SEPTIN3	septin 3	GO:0061640 cytoskeleton-dependent cytokinesis;GO:0000910 cytokinesis;GO:0051301 cell division		Predicted intracellular proteins	Nucleoplasm;Plasma membrane (Approved); Additional: Actin filaments				0	0	0	0	0	0	0	0	0	0	0	0	0	0	0	0	0	0	0	0	1
440590	ZYG11A	0	1	440590	Gene_ID	H. sapiens	440590	H. sapiens	ZYG11A	zyg-11 family member A, cell cycle regulator			Predicted intracellular proteins	Nucleoplasm (Approved)				0	0	0	0	0	0	0	0	0	0	0	0	0	0	0	0	0	0	0	0	1
8477	GPR65	0	1	8477	Gene_ID	H. sapiens	8477	H. sapiens	GPR65	G protein-coupled receptor 65	GO:0010447 response to acidic pH;GO:0051482 positive regulation of cytosolic calcium ion concentration involved in phospholipase C-activating G protein-coupled signaling pathway;GO:0035025 positive regulation of Rho protein signal transduction		G-protein coupled receptors:GPCRs excl olfactory receptors; G-protein coupled receptors:Lysolipids receptors	Vesicles (Approved); Additional: Cytosol;Nucleoli			(M5947)HALLMARK IL2 STAT5 SIGNALING; (M5950)HALLMARK ALLOGRAFT REJECTION	0	0	0	0	0	0	0	0	0	0	0	0	0	0	0	0	0	0	0	0	1
50651	SLC45A1	1	0	50651	Gene_ID	H. sapiens	50651	H. sapiens	SLC45A1	solute carrier family 45 member 1	GO:0015766 disaccharide transport;GO:0015770 sucrose transport;GO:0015772 oligosaccharide transport		Transporters:Electrochemical Potential-driven transporters; Human disease related genes:Other diseases:Mental and behavioural disorders; Disease related genes; Potential drug targets					0	0	0	0	0	0	0	0	0	0	0	0	0	0	0	0	0	0	0	0	1
286514	MAGEB18	0	1	286514	Gene_ID	H. sapiens	286514	H. sapiens	MAGEB18	MAGE family member B18	GO:0000122 negative regulation of transcription by RNA polymerase II;GO:0045892 negative regulation of transcription, DNA-templated;GO:1903507 negative regulation of nucleic acid-templated transcription		Predicted intracellular proteins					0	0	0	0	0	0	0	0	0	0	0	0	0	0	0	0	0	0	0	0	1
1392	CRH	1	0	1392	Gene_ID	H. sapiens	1392	H. sapiens	CRH	corticotropin releasing hormone	GO:0042322 negative regulation of circadian sleep/wake cycle, REM sleep;GO:0010841 positive regulation of circadian sleep/wake cycle, wakefulness;GO:0042321 negative regulation of circadian sleep/wake cycle, sleep		Predicted secreted proteins		Corticotropin; D-Phenylalanine; 2-aminoisobutyric acid			0	1	0	0	0	0	1	0	0	0	0	1	1	0	0	0	0	1	0	0	1
399947	C11orf87	1	0	399947	Gene_ID	H. sapiens	399947	H. sapiens	C11orf87	chromosome 11 open reading frame 87								0	0	0	0	0	0	0	0	0	0	0	0	0	0	0	0	0	0	0	0	1
84262	PSMG3	1	0	84262	Gene_ID	H. sapiens	84262	H. sapiens	PSMG3	proteasome assembly chaperone 3	GO:0043248 proteasome assembly;GO:0051131 chaperone-mediated protein complex assembly;GO:0034622 cellular protein-containing complex assembly		Predicted intracellular proteins					0	0	0	0	0	0	0	0	0	0	0	0	0	0	0	0	0	0	0	0	1
6585	SLIT1	1	0	6585	Gene_ID	H. sapiens	6585	H. sapiens	SLIT1	slit guidance ligand 1	GO:0033563 dorsal/ventral axon guidance;GO:0051964 negative regulation of synapse assembly;GO:0048846 axon extension involved in axon guidance		Predicted secreted proteins	Plasma membrane (Approved)		(M142)PID AJDISS 2PATHWAY; (M3008)NABA ECM GLYCOPROTEINS; (M5884)NABA CORE MATRISOME	(M5919)HALLMARK HEDGEHOG SIGNALING	0	0	0	0	1	0	0	0	0	1	0	0	0	0	1	0	0	0	0	0	1
51130	ASB3	0	1	51130	Gene_ID	H. sapiens	51130	H. sapiens	ASB3	ankyrin repeat and SOCS box containing 3	GO:0036371 protein localization to T-tubule;GO:0055117 regulation of cardiac muscle contraction;GO:0006942 regulation of striated muscle contraction		Predicted intracellular proteins					0	0	0	0	0	0	0	0	0	0	1	0	0	0	0	0	0	1	0	0	1
57586	SYT13	1	0	57586	Gene_ID	H. sapiens	57586	H. sapiens	SYT13	synaptotagmin 13	GO:0014059 regulation of dopamine secretion;GO:0017158 regulation of calcium ion-dependent exocytosis;GO:0017156 calcium-ion regulated exocytosis		Predicted intracellular proteins	Vesicles (Supported)			(M5957)HALLMARK PANCREAS BETA CELLS	0	1	0	0	0	0	1	0	0	0	0	0	0	1	0	0	1	0	0	0	1
11102	RPP14	1	0	11102	Gene_ID	H. sapiens	11102	H. sapiens	RPP14	ribonuclease P/MRP subunit p14	GO:0001682 tRNA 5'-leader removal;GO:0099116 tRNA 5'-end processing;GO:0034471 ncRNA 5'-end processing		Enzymes; ENZYME proteins:Hydrolases; Predicted intracellular proteins	Cytosol;Nucleoplasm (Approved)				0	0	0	0	0	0	0	0	0	0	0	0	0	0	0	0	0	0	0	0	1
23096	IQSEC2	1	0	23096	Gene_ID	H. sapiens	23096	H. sapiens	IQSEC2	IQ motif and Sec7 domain ArfGEF 2	GO:0098696 regulation of neurotransmitter receptor localization to postsynaptic specialization membrane;GO:1902683 regulation of receptor localization to synapse;GO:0032012 regulation of ARF protein signal transduction		Predicted intracellular proteins; Human disease related genes:Other diseases:Mental and behavioural disorders; Disease related genes	Lipid droplets;Vesicles (Approved)				0	0	1	0	0	0	0	0	0	0	0	0	0	0	0	0	0	0	0	0	1
57109	REXO4	1	0	57109	Gene_ID	H. sapiens	57109	H. sapiens	REXO4	REX4 homolog, 3'-5' exonuclease	GO:0000738 DNA catabolic process, exonucleolytic;GO:0000737 DNA catabolic process, endonucleolytic;GO:0006308 DNA catabolic process		Predicted intracellular proteins	Nucleoli;Nucleoplasm (Supported)				0	0	0	0	0	0	0	0	0	0	0	0	0	0	0	0	0	0	0	0	1
27075	TSPAN13	1	0	27075	Gene_ID	H. sapiens	27075	H. sapiens	TSPAN13	tetraspanin 13	GO:1903169 regulation of calcium ion transmembrane transport;GO:0051924 regulation of calcium ion transport;GO:1904062 regulation of cation transmembrane transport			Nucleoplasm (Uncertain)			(M5907)HALLMARK ESTROGEN RESPONSE LATE; (M5953)HALLMARK KRAS SIGNALING UP	0	0	0	0	0	0	1	0	0	0	0	0	0	0	0	0	0	0	0	0	1
3736	KCNA1	1	0	3736	Gene_ID	H. sapiens	3736	H. sapiens	KCNA1	potassium voltage-gated channel subfamily A member 1	GO:0050976 detection of mechanical stimulus involved in sensory perception of touch;GO:0050975 sensory perception of touch;GO:0099505 regulation of presynaptic membrane potential		FDA approved drug targets:Small molecule drugs; Voltage-gated ion channels:Voltage-Gated Potassium Channels; Transporters:Accessory Factors Involved in Transport; Predicted intracellular proteins; Disease related genes; Transporters:Transporter channels and pores; Human disease related genes:Nervous system diseases:Neurodegenerative diseases		Amitriptyline; Isoflurane; Methoxyflurane; Desflurane; Dalfampridine; Tetraethylammonium; Amifampridine			1	1	0	1	0	0	1	0	0	0	0	0	0	0	1	0	0	1	0	0	1
5297	PI4KA	1	0	5297	Gene_ID	H. sapiens	5297	H. sapiens	PI4KA	phosphatidylinositol 4-kinase alpha	GO:0046786 viral replication complex formation and maintenance;GO:0044803 multi-organism membrane organization;GO:0039694 viral RNA genome replication		Human disease related genes:Congenital malformations:Congenital malformations of the nervous system; Disease related genes; Potential drug targets; Enzymes; Predicted intracellular proteins; ENZYME proteins:Transferases	Nucleoplasm (Approved); Additional: Plasma membrane		(M160)PID AVB3 INTEGRIN PATHWAY		0	0	0	0	0	0	0	0	0	0	0	0	0	1	0	0	0	0	0	0	1
54847	SIDT1	1	0	54847	Gene_ID	H. sapiens	54847	H. sapiens	SIDT1	SID1 transmembrane family member 1	GO:0050657 nucleic acid transport;GO:0050658 RNA transport;GO:0051236 establishment of RNA localization		Transporters:Transporter channels and pores				(M5956)HALLMARK KRAS SIGNALING DN	0	0	0	0	0	0	0	0	0	0	0	0	0	0	0	0	0	0	0	0	1
53916	RAB4B	1	0	53916	Gene_ID	H. sapiens	53916	H. sapiens	RAB4B	RAB4B, member RAS oncogene family	GO:0032482 Rab protein signal transduction;GO:0046323 glucose import;GO:1904659 glucose transmembrane transport		Enzymes; ENZYME proteins:Hydrolases; Predicted intracellular proteins					0	0	0	0	0	0	0	0	0	0	0	0	0	0	0	0	1	0	0	0	1
57468	SLC12A5	1	0	57468	Gene_ID	H. sapiens	57468	H. sapiens	SLC12A5	solute carrier family 12 member 5	GO:0040040 thermosensory behavior;GO:0030320 cellular monovalent inorganic anion homeostasis;GO:0030644 cellular chloride ion homeostasis		Human disease related genes:Nervous system diseases:Epilepsy; FDA approved drug targets:Small molecule drugs; Disease related genes; Transporters:Electrochemical Potential-driven transporters; Predicted intracellular proteins		Potassium chloride; Bumetanide			0	1	0	1	1	0	0	0	0	0	0	1	0	0	0	0	0	0	0	1	1
321	APBA2	1	0	321	Gene_ID	H. sapiens	321	H. sapiens	APBA2	amyloid beta precursor protein binding family A member 2	GO:0007268 chemical synaptic transmission;GO:0098916 anterograde trans-synaptic signaling;GO:0099537 trans-synaptic signaling		Transporters:Accessory Factors Involved in Transport; Predicted intracellular proteins	Golgi apparatus (Enhanced)				1	1	0	0	0	0	0	0	1	0	0	0	0	0	0	0	0	0	0	0	1
136853	SSC4D	1	0	136853	Gene_ID	H. sapiens	136853	H. sapiens	SSC4D	scavenger receptor cysteine rich family member with 4 domains	GO:0006897 endocytosis;GO:0016192 vesicle-mediated transport;GO:0006810 transport		Predicted secreted proteins					0	0	0	0	0	0	0	0	0	0	0	0	0	0	0	0	0	0	0	0	1
11330	CTRC	0	1	11330	Gene_ID	H. sapiens	11330	H. sapiens	CTRC	chymotrypsin C	GO:0009235 cobalamin metabolic process;GO:0033013 tetrapyrrole metabolic process;GO:0006767 water-soluble vitamin metabolic process		Human disease related genes:Digestive system diseases:Pancreas diseases; ENZYME proteins:Hydrolases; Predicted secreted proteins; Disease related genes; Potential drug targets; Enzymes; Peptidases:Serine-type peptidases			(M174)PID UPA UPAR PATHWAY		0	0	0	0	0	0	0	0	0	0	0	0	0	0	0	0	0	0	0	0	1
146713	RBFOX3	1	0	146713	Gene_ID	H. sapiens	146713	H. sapiens	RBFOX3	RNA binding fox-1 homolog 3	GO:0000381 regulation of alternative mRNA splicing, via spliceosome;GO:0048024 regulation of mRNA splicing, via spliceosome;GO:0050684 regulation of mRNA processing		Predicted intracellular proteins	Nucleoplasm (Supported)				0	0	0	0	0	0	0	0	0	0	0	0	0	0	0	0	0	0	0	0	1
51411	BIN2	0	1	51411	Gene_ID	H. sapiens	51411	H. sapiens	BIN2	bridging integrator 2	GO:0071800 podosome assembly;GO:0097320 plasma membrane tubulation;GO:0006911 phagocytosis, engulfment		Predicted intracellular proteins	Plasma membrane (Enhanced)				0	0	0	0	1	0	0	0	0	0	0	0	0	0	0	0	0	0	0	0	1
158358	KIAA2026	0	1	158358	Gene_ID	H. sapiens	158358	H. sapiens	KIAA2026	KIAA2026			Predicted intracellular proteins	Cytosol;Vesicles (Approved); Additional: Nucleoplasm				0	0	0	0	0	0	0	0	0	0	0	0	0	0	0	0	0	0	0	0	1
1345	COX6C	1	0	1345	Gene_ID	H. sapiens	1345	H. sapiens	COX6C	cytochrome c oxidase subunit 6C	GO:0006091 generation of precursor metabolites and energy;GO:0044237 cellular metabolic process;GO:0008152 metabolic process			Mitochondria (Supported)	Cholic Acid; N-Formylmethionine		(M5907)HALLMARK ESTROGEN RESPONSE LATE; (M5936)HALLMARK OXIDATIVE PHOSPHORYLATION	0	0	0	0	0	0	0	1	0	0	0	0	0	0	0	0	0	0	0	0	1
22915	MMRN1	0	1	22915	Gene_ID	H. sapiens	22915	H. sapiens	MMRN1	multimerin 1	GO:1901731 positive regulation of platelet aggregation;GO:0034112 positive regulation of homotypic cell-cell adhesion;GO:0090330 regulation of platelet aggregation		Predicted secreted proteins; Predicted intracellular proteins; Disease related genes	Endoplasmic reticulum (Approved)		(M3008)NABA ECM GLYCOPROTEINS; (M5884)NABA CORE MATRISOME; (M5889)NABA MATRISOME		0	0	0	0	0	0	0	0	0	0	0	0	0	0	0	0	0	0	0	0	1
4239	MFAP4	0	1	4239	Gene_ID	H. sapiens	4239	H. sapiens	MFAP4	microfibril associated protein 4	GO:0071493 cellular response to UV-B;GO:0001867 complement activation, lectin pathway;GO:0048251 elastic fiber assembly		Predicted secreted proteins	Endoplasmic reticulum (Approved)		(M3008)NABA ECM GLYCOPROTEINS; (M5884)NABA CORE MATRISOME; (M5889)NABA MATRISOME		0	0	0	0	0	0	0	0	0	0	0	0	0	0	0	0	0	0	0	0	1
1295	COL8A1	0	1	1295	Gene_ID	H. sapiens	1295	H. sapiens	COL8A1	collagen type VIII alpha 1 chain	GO:0035987 endodermal cell differentiation;GO:0001706 endoderm formation;GO:0007492 endoderm development		Predicted secreted proteins	Vesicles (Supported)		(M3005)NABA COLLAGENS; (M198)PID SYNDECAN 1 PATHWAY; (M160)PID AVB3 INTEGRIN PATHWAY		0	0	0	0	0	0	0	0	0	0	0	0	0	0	0	0	0	0	0	0	1
4069	LYZ	0	1	4069	Gene_ID	H. sapiens	4069	H. sapiens	LYZ	lysozyme	GO:0019835 cytolysis;GO:0031640 killing of cells of other organism;GO:0001895 retina homeostasis		ENZYME proteins:Hydrolases; Predicted secreted proteins; Disease related genes; Potential drug targets; Enzymes; Human disease related genes:Nervous system diseases:Neurodegenerative diseases	Actin filaments;Golgi apparatus (Approved); Additional: Nucleoplasm	Aspartic acid; (R)-Propylene glycol; 4-methyl-umbelliferyl-N-acetyl-chitobiose; Sucrose; Arsanilic acid; N-acetyl-beta-D-glucosaminyl-(1->4)-N-acetyl-beta-D-glucosamine; p-Toluenesulfonic acid; Propyl alcohol; Cu-Cyclam; (S)-Aspartimide; Dodecyl sulfate; Triacetylchitotriose; Methylumbelliferyl chitotriose; UNDECA-3,7-DIENE-1,3,7,11-TETRACARBALDEHYDE	(M195)PID CMYB PATHWAY		0	0	0	0	0	0	0	0	0	0	0	0	0	0	0	0	0	0	0	0	1
100170841	EPOP	1	0	100170841	Gene_ID	H. sapiens	100170841	H. sapiens	EPOP	elongin BC and polycomb repressive complex 2 associated protein	GO:0035616 histone H2B conserved C-terminal lysine deubiquitination;GO:0016578 histone deubiquitination;GO:0048663 neuron fate commitment		Predicted intracellular proteins	Nucleoplasm (Supported); Additional: Cytoplasmic bodies;Cytosol				0	0	0	0	0	0	0	0	0	0	0	0	0	0	0	0	0	0	0	0	1
51307	FAM53C	1	0	51307	Gene_ID	H. sapiens	51307	H. sapiens	FAM53C	family with sequence similarity 53 member C	GO:0006606 protein import into nucleus;GO:0051170 import into nucleus;GO:0017038 protein import		Predicted intracellular proteins					0	0	0	0	0	0	0	0	0	0	0	0	0	0	0	0	0	0	0	0	1
4644	MYO5A	1	0	4644	Gene_ID	H. sapiens	4644	H. sapiens	MYO5A	myosin VA	GO:0030050 vesicle transport along actin filament;GO:0099515 actin filament-based transport;GO:0032402 melanosome transport		Human disease related genes:Immune system diseases:Primary immunodeficiency; Predicted intracellular proteins; Cancer-related genes; Disease related genes	Centriolar satellite;Focal adhesion sites (Approved)				0	0	0	0	0	0	0	0	0	0	1	0	0	0	0	0	0	0	0	0	1
64753	CCDC136	1	0	64753	Gene_ID	H. sapiens	64753	H. sapiens	CCDC136	coiled-coil domain containing 136	GO:0001675 acrosome assembly;GO:0033363 secretory granule organization;GO:0010927 cellular component assembly involved in morphogenesis		Predicted intracellular proteins	Golgi apparatus;Vesicles (Approved); Additional: Nuclear membrane;Plasma membrane				0	0	0	0	1	0	0	0	0	0	0	0	0	1	0	0	0	0	0	0	1
7978	MTERF1	1	0	7978	Gene_ID	H. sapiens	7978	H. sapiens	MTERF1	mitochondrial transcription termination factor 1	GO:0006393 termination of mitochondrial transcription;GO:0006390 mitochondrial transcription;GO:0006353 DNA-templated transcription, termination		Predicted intracellular proteins	Mitochondria (Supported)				0	0	0	0	0	0	0	0	0	0	0	0	0	0	0	0	0	0	0	0	1
9256	TSPOAP1	1	0	9256	Gene_ID	H. sapiens	9256	H. sapiens	TSPOAP1	TSPO associated protein 1	GO:0099509 regulation of presynaptic cytosolic calcium ion concentration;GO:0070050 neuron cellular homeostasis;GO:0060249 anatomical structure homeostasis		Predicted intracellular proteins					1	0	0	0	0	0	0	0	0	0	0	0	0	0	0	0	0	0	0	0	1
340069	FAM170A	0	1	340069	Gene_ID	H. sapiens	340069	H. sapiens	FAM170A	family with sequence similarity 170 member A	GO:0009566 fertilization;GO:0006366 transcription by RNA polymerase II;GO:0006351 transcription, DNA-templated		Predicted intracellular proteins					0	0	0	0	0	0	0	0	0	0	0	0	0	0	0	0	0	0	0	0	1
58512	DLGAP3	1	0	58512	Gene_ID	H. sapiens	58512	H. sapiens	DLGAP3	DLG associated protein 3	GO:0099563 modification of synaptic structure;GO:0098962 regulation of postsynaptic neurotransmitter receptor activity;GO:0099601 regulation of neurotransmitter receptor activity		Predicted intracellular proteins	Endoplasmic reticulum (Approved); Additional: Midbody;Plasma membrane				1	0	1	0	0	1	0	0	1	0	0	0	0	0	0	0	0	1	0	0	1
1369	CPN1	0	1	1369	Gene_ID	H. sapiens	1369	H. sapiens	CPN1	carboxypeptidase N subunit 1	GO:0010815 bradykinin catabolic process;GO:0043171 peptide catabolic process;GO:0051384 response to glucocorticoid		Human disease related genes:Immune system diseases:Other immune system diseases; ENZYME proteins:Hydrolases; Predicted secreted proteins; Peptidases:Metallopeptidases; Disease related genes; Potential drug targets; Enzymes; Predicted intracellular proteins		Zinc; ORE-1001; Zinc acetate; Zinc chloride; Zinc sulfate, unspecified form		(M5946)HALLMARK COAGULATION	0	0	0	0	0	0	0	0	0	0	0	0	0	0	0	0	0	0	0	0	1
3241	HPCAL1	1	0	3241	Gene_ID	H. sapiens	3241	H. sapiens	HPCAL1	hippocalcin like 1			Predicted intracellular proteins					0	0	0	0	0	0	0	0	0	0	0	0	0	0	0	0	0	0	0	0	1
57455	REXO1	1	0	57455	Gene_ID	H. sapiens	57455	H. sapiens	REXO1	RNA exonuclease 1 homolog	GO:0090305 nucleic acid phosphodiester bond hydrolysis;GO:0090304 nucleic acid metabolic process;GO:0006139 nucleobase-containing compound metabolic process		Predicted intracellular proteins	Nucleoplasm (Supported); Additional: Nuclear bodies				0	0	0	0	0	0	0	0	0	0	0	0	0	0	0	0	0	0	0	0	1
80052	RPS2P45	0	1	80052	Gene_ID	H. sapiens	80052	H. sapiens	RPS2P45	ribosomal protein S2 pseudogene 45								0	0	0	0	0	0	0	0	0	0	0	0	0	0	0	0	0	0	0	0	1
260293	CYP4X1	1	0	260293	Gene_ID	H. sapiens	260293	H. sapiens	CYP4X1	cytochrome P450 family 4 subfamily X member 1	GO:0006629 lipid metabolic process;GO:0044238 primary metabolic process;GO:0071704 organic substance metabolic process							0	0	0	0	0	0	0	0	0	0	0	0	0	0	0	0	0	0	0	0	1
9853	RUSC2	1	0	9853	Gene_ID	H. sapiens	9853	H. sapiens	RUSC2	RUN and SH3 domain containing 2	GO:0008150 biological_process		Predicted intracellular proteins; Human disease related genes:Other diseases:Mental and behavioural disorders; Disease related genes					0	0	0	0	0	0	0	0	0	0	0	0	0	0	0	0	0	0	0	0	1
283638	CEP170B	1	0	283638	Gene_ID	H. sapiens	283638	H. sapiens	CEP170B	centrosomal protein 170B			Predicted intracellular proteins	Cytosol (Approved); Additional: Centrosome;Microtubules				0	0	0	0	0	0	0	0	0	0	0	0	0	0	0	0	0	0	0	0	1
59269	HIVEP3	1	0	59269	Gene_ID	H. sapiens	59269	H. sapiens	HIVEP3	HIVEP zinc finger 3	GO:0035914 skeletal muscle cell differentiation;GO:0007519 skeletal muscle tissue development;GO:0060538 skeletal muscle organ development		Predicted intracellular proteins; Transcription factors:Zinc-coordinating DNA-binding domains	Nucleoplasm (Supported)				0	0	0	0	0	0	0	0	0	0	0	0	0	0	0	0	0	0	0	0	1
54953	ODR4	0	1	54953	Gene_ID	H. sapiens	54953	H. sapiens	ODR4	odr-4 GPCR localization factor homolog	GO:0008104 protein localization;GO:0033036 macromolecule localization;GO:0051179 localization			Nucleoplasm;Plasma membrane (Approved)				0	0	0	0	0	0	0	0	0	0	0	0	0	0	0	0	0	0	0	0	1
6197	RPS6KA3	1	0	6197	Gene_ID	H. sapiens	6197	H. sapiens	RPS6KA3	ribosomal protein S6 kinase A3	GO:0043555 regulation of translation in response to stress;GO:0043620 regulation of DNA-templated transcription in response to stress;GO:0002224 toll-like receptor signaling pathway	AGC Ser/Thr protein kinase family	Human disease related genes:Other diseases:Mental and behavioural disorders; Cancer-related genes:Candidate cancer biomarkers; Human disease related genes:Congenital malformations:Other congenital malformations; Disease related genes; Potential drug targets; Enzymes; Kinases:AGC Ser/Thr protein kinases; Predicted intracellular proteins; ENZYME proteins:Transferases	Nucleoplasm (Supported); Additional: Cytosol;Nucleoli	Acetylsalicylic acid; Fostamatinib	(M17200)SA B CELL RECEPTOR COMPLEXES; (M1315)SIG PIP3 SIGNALING IN B LYMPHOCYTES; (M7955)SIG INSULIN RECEPTOR PATHWAY IN CARDIAC MYOCYTES	(M5910)HALLMARK PROTEIN SECRETION; (M5908)HALLMARK ANDROGEN RESPONSE; (M5923)HALLMARK PI3K AKT MTOR SIGNALING	1	1	0	0	0	0	0	1	0	1	0	0	1	0	0	1	0	0	0	0	1
84330	ZNF414	0	1	84330	Gene_ID	H. sapiens	84330	H. sapiens	ZNF414	zinc finger protein 414			Predicted intracellular proteins; Transcription factors:Zinc-coordinating DNA-binding domains	Nucleoplasm (Approved); Additional: Cytosol				0	0	0	0	0	0	0	0	0	0	0	0	0	0	0	0	0	0	0	0	1
10528	NOP56	1	0	10528	Gene_ID	H. sapiens	10528	H. sapiens	NOP56	NOP56 ribonucleoprotein	GO:0006364 rRNA processing;GO:0016072 rRNA metabolic process;GO:0042254 ribosome biogenesis		Predicted intracellular proteins; Human disease related genes:Nervous system diseases:Neurodegenerative diseases; Disease related genes	Nucleoli fibrillar center (Enhanced)			(M5928)HALLMARK MYC TARGETS V2; (M5922)HALLMARK UNFOLDED PROTEIN RESPONSE; (M5925)HALLMARK E2F TARGETS	0	0	0	0	0	0	0	1	0	0	0	0	0	0	0	0	0	0	0	0	1
79176	FBXL15	1	0	79176	Gene_ID	H. sapiens	79176	H. sapiens	FBXL15	F-box and leucine rich repeat protein 15	GO:0030513 positive regulation of BMP signaling pathway;GO:0031146 SCF-dependent proteasomal ubiquitin-dependent protein catabolic process;GO:0030282 bone mineralization		Predicted intracellular proteins					0	0	0	0	0	0	0	0	0	0	0	0	0	0	0	0	0	0	0	0	1
5899	RALB	1	0	5899	Gene_ID	H. sapiens	5899	H. sapiens	RALB	RAS like proto-oncogene B	GO:0001928 regulation of exocyst assembly;GO:0060178 regulation of exocyst localization;GO:0106020 regulation of vesicle docking		Enzymes; ENZYME proteins:Hydrolases; RAS pathway related proteins; Predicted intracellular proteins			(M76)PID P38 ALPHA BETA PATHWAY; (M136)PID FOXO PATHWAY; (M124)PID CXCR4 PATHWAY	(M5923)HALLMARK PI3K AKT MTOR SIGNALING	0	0	0	0	0	0	0	0	0	0	0	0	0	0	0	1	0	0	0	0	1
134829	CLVS2	1	0	134829	Gene_ID	H. sapiens	134829	H. sapiens	CLVS2	clavesin 2	GO:0007040 lysosome organization;GO:0080171 lytic vacuole organization;GO:0007033 vacuole organization		Predicted intracellular proteins					0	0	0	0	0	0	0	0	0	0	0	0	0	0	0	0	0	0	0	0	1
195814	SDR16C5	1	0	195814	Gene_ID	H. sapiens	195814	H. sapiens	SDR16C5	short chain dehydrogenase/reductase family 16C member 5	GO:0043616 keratinocyte proliferation;GO:0035067 negative regulation of histone acetylation;GO:0042574 retinal metabolic process		Enzymes; ENZYME proteins:Oxidoreductases					0	0	0	0	0	0	0	0	0	0	0	0	0	0	0	0	0	0	0	0	1
7710	ZNF154	0	1	7710	Gene_ID	H. sapiens	7710	H. sapiens	ZNF154	zinc finger protein 154	GO:0006357 regulation of transcription by RNA polymerase II;GO:0006355 regulation of transcription, DNA-templated;GO:1903506 regulation of nucleic acid-templated transcription		Predicted intracellular proteins; Transcription factors:Zinc-coordinating DNA-binding domains	Nucleoli fibrillar center;Nucleoplasm (Approved)				0	0	0	0	0	0	0	0	0	0	0	0	0	0	0	0	0	0	0	0	1
283948	NHLRC4	1	0	283948	Gene_ID	H. sapiens	283948	H. sapiens	NHLRC4	NHL repeat containing 4	GO:0070936 protein K48-linked ubiquitination;GO:0000209 protein polyubiquitination;GO:0016567 protein ubiquitination		Predicted intracellular proteins	Mitochondria (Approved)				0	0	0	0	0	0	0	0	0	0	0	0	0	0	0	0	0	0	0	0	1
440603	BCL2L15	0	1	440603	Gene_ID	H. sapiens	440603	H. sapiens	BCL2L15	BCL2 like 15	GO:0006915 apoptotic process;GO:0012501 programmed cell death;GO:0008219 cell death		Predicted intracellular proteins					0	0	0	0	0	0	0	0	0	0	0	0	0	0	0	0	0	0	0	0	1
29844	TFPT	1	0	29844	Gene_ID	H. sapiens	29844	H. sapiens	TFPT	TCF3 fusion partner	GO:0060382 regulation of DNA strand elongation;GO:0042766 nucleosome mobilization;GO:0006275 regulation of DNA replication		Predicted intracellular proteins; Disease related genes	Nucleoplasm (Supported)				0	0	0	0	0	0	0	0	0	0	0	0	0	0	0	0	0	0	0	0	1
93145	OLFM2	1	0	93145	Gene_ID	H. sapiens	93145	H. sapiens	OLFM2	olfactomedin 2	GO:1905174 regulation of vascular associated smooth muscle cell dedifferentiation;GO:0051152 positive regulation of smooth muscle cell differentiation;GO:0051150 regulation of smooth muscle cell differentiation		Predicted secreted proteins; Predicted intracellular proteins	Nucleoplasm (Approved)				0	1	0	0	0	0	0	0	0	0	0	0	0	0	0	0	0	0	0	0	1
7432	VIP	1	0	7432	Gene_ID	H. sapiens	7432	H. sapiens	VIP	vasoactive intestinal peptide	GO:0048242 epinephrine secretion;GO:0050432 catecholamine secretion;GO:0032812 positive regulation of epinephrine secretion		Predicted secreted proteins; Predicted intracellular proteins; Cancer-related genes:Candidate cancer biomarkers	Endoplasmic reticulum (Approved)			(M5932)HALLMARK INFLAMMATORY RESPONSE	0	1	0	0	0	0	1	0	0	0	0	1	1	0	0	1	0	1	0	0	1
55884	WSB2	1	0	55884	Gene_ID	H. sapiens	55884	H. sapiens	WSB2	WD repeat and SOCS box containing 2	GO:0016567 protein ubiquitination;GO:0032446 protein modification by small protein conjugation;GO:0070647 protein modification by small protein conjugation or removal		Predicted intracellular proteins					0	0	0	0	0	0	0	0	0	0	0	0	0	0	0	0	0	0	0	0	1
286464	170063	0	1	286464	Gene_ID	H. sapiens	286464	H. sapiens	CFAP47	cilia and flagella associated protein 47	GO:0007288 sperm axoneme assembly;GO:0120316 sperm flagellum assembly;GO:0044458 motile cilium assembly		Predicted intracellular proteins					0	0	0	0	0	0	0	0	0	0	0	0	0	0	0	0	0	0	0	0	1
3516	RBPJ	0	1	3516	Gene_ID	H. sapiens	3516	H. sapiens	RBPJ	recombination signal binding protein for immunoglobulin kappa J region	GO:1901189 positive regulation of ephrin receptor signaling pathway;GO:1901297 positive regulation of canonical Wnt signaling pathway involved in cardiac muscle cell fate commitment;GO:1905068 positive regulation of canonical Wnt signaling pathway involved in heart development		Human disease related genes:Congenital malformations:Other congenital malformations; Transcription factors:Immunoglobulin fold; Predicted intracellular proteins; Disease related genes	Nucleoplasm (Supported)		(M70)PID PS1 PATHWAY; (M288)PID HES HEY PATHWAY; (M17)PID NOTCH PATHWAY	(M5895)HALLMARK WNT BETA CATENIN SIGNALING; (M5891)HALLMARK HYPOXIA	0	0	0	0	0	0	0	0	0	0	0	0	0	0	1	0	0	0	0	0	1
440279	UNC13C	1	0	440279	Gene_ID	H. sapiens	440279	H. sapiens	UNC13C	unc-13 homolog C	GO:0031914 negative regulation of synaptic plasticity;GO:0061789 dense core granule priming;GO:0099011 neuronal dense core vesicle exocytosis		Predicted intracellular proteins					0	1	1	0	0	1	0	0	0	0	0	0	0	0	0	0	0	0	0	0	1
10962	MLLT11	1	0	10962	Gene_ID	H. sapiens	10962	H. sapiens	MLLT11	MLLT11 transcription factor 7 cofactor	GO:0051901 positive regulation of mitochondrial depolarization;GO:1904181 positive regulation of membrane depolarization;GO:0051900 regulation of mitochondrial depolarization		Predicted intracellular proteins; Disease related genes; Cancer-related genes:Candidate cancer biomarkers	Cytosol;Nucleoplasm (Supported)			(M5924)HALLMARK MTORC1 SIGNALING	0	0	0	1	0	0	0	0	0	0	0	0	0	0	0	0	0	0	0	0	1
6326	SCN2A	1	0	6326	Gene_ID	H. sapiens	6326	H. sapiens	SCN2A	sodium voltage-gated channel alpha subunit 2	GO:0008627 intrinsic apoptotic signaling pathway in response to osmotic stress;GO:0086010 membrane depolarization during action potential;GO:0019228 neuronal action potential		Human disease related genes:Nervous system diseases:Epilepsy; FDA approved drug targets:Small molecule drugs; Voltage-gated ion channels:Voltage-Gated Sodium Channels; Disease related genes; Transporters:Transporter channels and pores		Tramadol; Phenytoin; Propofol; Zonisamide; Tetrodotoxin; Metergoline; Amylmetacresol			0	0	0	1	0	0	1	0	0	1	0	1	0	0	0	0	0	1	0	0	1
23400	ATP13A2	1	0	23400	Gene_ID	H. sapiens	23400	H. sapiens	ATP13A2	ATPase cation transporting 13A2	GO:1902047 polyamine transmembrane transport;GO:1903710 spermine transmembrane transport;GO:0018217 peptidyl-aspartic acid phosphorylation		Human disease related genes:Nervous system diseases:Other nervous and sensory system diseases; Predicted intracellular proteins; Disease related genes; Potential drug targets; Transporters:Primary Active Transporters; Human disease related genes:Nervous system diseases:Neurodegenerative diseases					0	0	0	1	0	0	0	0	0	0	0	0	0	1	0	1	1	0	0	1	1
10609	P3H4	1	0	10609	Gene_ID	H. sapiens	10609	H. sapiens	P3H4	prolyl 3-hydroxylase family member 4 (inactive)	GO:0032964 collagen biosynthetic process;GO:0017185 peptidyl-lysine hydroxylation;GO:0007130 synaptonemal complex assembly		Predicted intracellular proteins	Endoplasmic reticulum;Vesicles (Supported)				0	0	0	0	0	0	0	0	0	0	0	0	0	0	0	0	0	0	0	0	1
9917	FAM20B	1	0	9917	Gene_ID	H. sapiens	9917	H. sapiens	FAM20B	FAM20B glycosaminoglycan xylosylkinase	GO:0030166 proteoglycan biosynthetic process;GO:0006029 proteoglycan metabolic process;GO:0009101 glycoprotein biosynthetic process		Predicted intracellular proteins	Golgi apparatus (Supported); Additional: Nucleoplasm		(M3468)NABA ECM REGULATORS; (M5885)NABA MATRISOME ASSOCIATED; (M5889)NABA MATRISOME		0	0	0	0	0	0	0	0	0	0	0	0	0	0	0	0	0	0	0	0	1
22999	RIMS1	1	0	22999	Gene_ID	H. sapiens	22999	H. sapiens	RIMS1	regulating synaptic membrane exocytosis 1	GO:0097151 positive regulation of inhibitory postsynaptic potential;GO:0098828 modulation of inhibitory postsynaptic potential;GO:0060478 acrosomal vesicle exocytosis		Human disease related genes:Nervous system diseases:Eye disease; Predicted intracellular proteins; Disease related genes					1	1	1	1	0	0	0	0	0	0	0	0	0	1	0	0	0	1	0	0	1
55750	AGK	1	0	55750	Gene_ID	H. sapiens	55750	H. sapiens	AGK	acylglycerol kinase	GO:0045039 protein insertion into mitochondrial inner membrane;GO:0046834 lipid phosphorylation;GO:0051204 protein insertion into mitochondrial membrane		Human disease related genes:Nervous system diseases:Eye disease; Disease related genes; Potential drug targets; Enzymes; Predicted intracellular proteins; ENZYME proteins:Transferases; Human disease related genes:Congenital disorders of metabolism:Mitochondrial diseases	Mitochondria (Supported); Additional: Vesicles				0	0	0	0	0	0	0	0	0	0	1	0	0	1	0	0	0	0	1	0	1
8927	BSN	1	0	8927	Gene_ID	H. sapiens	8927	H. sapiens	BSN	bassoon presynaptic cytomatrix protein	GO:0098928 presynaptic signal transduction;GO:0099526 presynapse to nucleus signaling pathway;GO:1904071 presynaptic active zone assembly		Predicted intracellular proteins					0	1	0	0	0	1	0	0	0	0	0	0	0	0	0	0	1	0	0	0	1
84258	SYT3	1	0	84258	Gene_ID	H. sapiens	84258	H. sapiens	SYT3	synaptotagmin 3	GO:1903861 positive regulation of dendrite extension;GO:1903859 regulation of dendrite extension;GO:0014059 regulation of dopamine secretion							0	1	0	0	0	0	1	0	0	0	0	0	0	0	0	0	1	0	0	0	1
22870	PPP6R1	1	0	22870	Gene_ID	H. sapiens	22870	H. sapiens	PPP6R1	protein phosphatase 6 regulatory subunit 1	GO:0043666 regulation of phosphoprotein phosphatase activity;GO:0010921 regulation of phosphatase activity;GO:0035304 regulation of protein dephosphorylation		Predicted intracellular proteins	Cytosol (Enhanced)				0	0	0	0	0	0	0	0	0	0	0	0	0	0	0	0	0	0	0	0	1
79567	RIPOR1	1	0	79567	Gene_ID	H. sapiens	79567	H. sapiens	RIPOR1	RHO family interacting cell polarization regulator 1	GO:0051683 establishment of Golgi localization;GO:0051645 Golgi localization;GO:0034067 protein localization to Golgi apparatus		Predicted intracellular proteins	Cytosol;Golgi apparatus (Approved)				0	0	0	0	0	0	0	0	0	0	0	0	0	0	0	0	0	0	0	0	1
29102	DROSHA	1	0	29102	Gene_ID	H. sapiens	29102	H. sapiens	DROSHA	drosha ribonuclease III	GO:0031053 primary miRNA processing;GO:2000628 regulation of miRNA metabolic process;GO:0031054 pre-miRNA processing		Enzymes; ENZYME proteins:Hydrolases; Predicted intracellular proteins; Cancer-related genes	Nucleoplasm (Supported); Additional: Cytosol		(M145)PID P53 DOWNSTREAM PATHWAY		0	0	0	0	0	0	0	0	0	0	0	0	0	0	0	0	0	0	0	0	1
5700	PSMC1	1	0	5700	Gene_ID	H. sapiens	5700	H. sapiens	PSMC1	proteasome 26S subunit, ATPase 1	GO:1901800 positive regulation of proteasomal protein catabolic process;GO:1903052 positive regulation of proteolysis involved in cellular protein catabolic process;GO:1903364 positive regulation of cellular protein catabolic process		Predicted intracellular proteins	Cytosol;Nucleoplasm (Enhanced)				0	0	0	0	0	0	0	1	0	1	0	0	0	0	0	1	0	0	0	1	1
132332	TMEM155	1	0	132332	Gene_ID	H. sapiens	132332	H. sapiens	SMIM43	small integral membrane protein 43			Predicted intracellular proteins					0	0	0	0	0	0	0	0	0	0	0	0	0	0	0	0	0	0	0	0	1
165631	PARP15	0	1	165631	Gene_ID	H. sapiens	165631	H. sapiens	PARP15	poly(ADP-ribose) polymerase family member 15	GO:0070212 protein poly-ADP-ribosylation;GO:0140289 protein mono-ADP-ribosylation;GO:0006471 protein ADP-ribosylation		Predicted intracellular proteins	Mitochondria (Approved)	N~2~,N~2~-DIMETHYL-N~1~-(6-OXO-5,6-DIHYDROPHENANTHRIDIN-2-YL)GLYCINAMIDE			0	0	0	0	0	0	0	0	0	0	0	0	0	0	0	0	0	0	0	0	1
1620	BRINP1	1	0	1620	Gene_ID	H. sapiens	1620	H. sapiens	BRINP1	BMP/retinoic acid inducible neural specific 1	GO:0042711 maternal behavior;GO:0007614 short-term memory;GO:0060746 parental behavior		Transporters:Transporter channels and pores; Predicted intracellular proteins	Microtubules (Uncertain)				0	0	0	0	1	0	0	0	0	0	0	1	0	0	0	0	0	0	0	0	1
23349	PHF24	1	0	23349	Gene_ID	H. sapiens	23349	H. sapiens	PHF24	PHD finger protein 24	GO:0050966 detection of mechanical stimulus involved in sensory perception of pain;GO:0062149 detection of stimulus involved in sensory perception of pain;GO:0007214 gamma-aminobutyric acid signaling pathway		Predicted intracellular proteins					0	0	1	0	0	0	0	0	0	0	0	0	0	0	0	0	0	0	0	0	1
100130889	PSORS1C3	0	1	100130889	Gene_ID	H. sapiens	100130889	H. sapiens	PSORS1C3	psoriasis susceptibility 1 candidate 3								0	0	0	0	0	0	0	0	0	0	0	0	0	0	0	0	0	0	0	0	1
2027	ENO3	0	1	2027	Gene_ID	H. sapiens	2027	H. sapiens	ENO3	enolase 3	GO:0006096 glycolytic process;GO:0006757 ATP generation from ADP;GO:0046031 ADP metabolic process		Candidate cardiovascular disease genes; Human disease related genes:Congenital disorders of metabolism:Congenital disorders of carbohydrate metabolism; ENZYME proteins:Lyases; Disease related genes; Potential drug targets; Enzymes; Predicted intracellular proteins	Cytosol;Plasma membrane (Supported)	2-phospho-D-glyceric acid; Phosphoenolpyruvate; 2-Phosphoglycolic Acid; Phosphonoacetohydroxamic Acid		(M5935)HALLMARK FATTY ACID METABOLISM; (M5947)HALLMARK IL2 STAT5 SIGNALING; (M5891)HALLMARK HYPOXIA	0	0	0	0	0	0	0	0	0	0	0	0	0	0	0	0	0	0	0	0	1
27006	FGF22	0	1	27006	Gene_ID	H. sapiens	27006	H. sapiens	FGF22	fibroblast growth factor 22	GO:0008543 fibroblast growth factor receptor signaling pathway;GO:0044344 cellular response to fibroblast growth factor stimulus;GO:0071774 response to fibroblast growth factor		RAS pathway related proteins; Predicted secreted proteins			(M5883)NABA SECRETED FACTORS; (M5885)NABA MATRISOME ASSOCIATED; (M5889)NABA MATRISOME	(M5923)HALLMARK PI3K AKT MTOR SIGNALING; (M5956)HALLMARK KRAS SIGNALING DN	0	0	0	0	0	0	0	0	0	0	0	0	1	0	0	0	0	0	0	0	1
3987	LIMS1	0	1	3987	Gene_ID	H. sapiens	3987	H. sapiens	LIMS1	LIM zinc finger domain containing 1	GO:2001046 positive regulation of integrin-mediated signaling pathway;GO:2001044 regulation of integrin-mediated signaling pathway;GO:0051894 positive regulation of focal adhesion assembly		Predicted intracellular proteins	Cytosol (Approved); Additional: Focal adhesion sites		(M71)PID ILK PATHWAY		0	0	0	0	1	0	0	0	0	0	0	0	0	0	0	0	0	0	0	0	1
23360	FNBP4	0	1	23360	Gene_ID	H. sapiens	23360	H. sapiens	FNBP4	formin binding protein 4			Predicted intracellular proteins	Nuclear speckles (Enhanced)				0	0	0	0	0	0	0	0	0	0	0	0	0	0	0	0	0	0	0	0	1
777	CACNA1E	1	0	777	Gene_ID	H. sapiens	777	H. sapiens	CACNA1E	calcium voltage-gated channel subunit alpha1 E	GO:0070509 calcium ion import;GO:0070588 calcium ion transmembrane transport;GO:0006816 calcium ion transport		Voltage-gated ion channels:Voltage-Gated Calcium Channels; Human disease related genes:Nervous system diseases:Epilepsy; FDA approved drug targets:Small molecule drugs; Disease related genes; Predicted intracellular proteins	Plasma membrane (Approved); Additional: Actin filaments;Cytosol	Topiramate; Lamotrigine			1	1	0	1	0	0	1	0	0	0	0	0	1	0	0	0	0	0	0	0	1
10740	RFPL1S	1	0	10740	Gene_ID	H. sapiens	10740	H. sapiens	RFPL1S	RFPL1 antisense RNA 1								0	0	0	0	0	0	0	0	0	0	0	0	0	0	0	0	0	0	0	0	1
283130	SLC25A45	1	0	283130	Gene_ID	H. sapiens	283130	H. sapiens	SLC25A45	solute carrier family 25 member 45	GO:1902616 acyl carnitine transmembrane transport;GO:0006844 acyl carnitine transport;GO:0015697 quaternary ammonium group transport		Transporters:Electrochemical Potential-driven transporters; Predicted intracellular proteins	Cytosol (Approved)				0	0	0	0	0	0	0	0	0	0	0	0	0	0	0	0	0	0	0	0	1
8428	STK24	1	0	8428	Gene_ID	H. sapiens	8428	H. sapiens	STK24	serine/threonine kinase 24	GO:0048680 positive regulation of axon regeneration;GO:0070572 positive regulation of neuron projection regeneration;GO:0008631 intrinsic apoptotic signaling pathway in response to oxidative stress	STE Ser/Thr protein kinase family	Enzymes; Kinases:STE Ser/Thr protein kinases; Predicted intracellular proteins; ENZYME proteins:Transferases	Cytosol;Nucleoli (Supported)	Fostamatinib			0	0	0	0	1	0	0	0	0	0	0	0	0	0	0	0	0	0	0	0	1
7125	TNNC2	1	0	7125	Gene_ID	H. sapiens	7125	H. sapiens	TNNC2	troponin C2, fast skeletal type	GO:0003009 skeletal muscle contraction;GO:0050879 multicellular organismal movement;GO:0050881 musculoskeletal movement		Predicted intracellular proteins	Nucleoplasm (Approved); Additional: Vesicles	Felodipine; Calcium; Octylphenoxy polyethoxyethanol		(M5909)HALLMARK MYOGENESIS	0	0	0	0	0	0	0	0	0	0	0	0	1	0	0	0	0	1	0	0	1
5999	RGS4	1	0	5999	Gene_ID	H. sapiens	5999	H. sapiens	RGS4	regulator of G protein signaling 4	GO:1900923 regulation of glycine import across plasma membrane;GO:1900924 negative regulation of glycine import across plasma membrane;GO:0060160 negative regulation of dopamine receptor signaling pathway		Predicted intracellular proteins; Disease related genes	Cytosol (Approved)			(M5942)HALLMARK UV RESPONSE DN; (M5930)HALLMARK EPITHELIAL MESENCHYMAL TRANSITION	0	0	1	1	0	0	1	0	0	0	0	0	1	0	1	0	0	1	0	0	1
22994	CEP131	0	1	22994	Gene_ID	H. sapiens	22994	H. sapiens	CEP131	centrosomal protein 131	GO:1990953 intramanchette transport;GO:1905198 manchette assembly;GO:0035735 intraciliary transport involved in cilium assembly		Predicted intracellular proteins	Microtubules (Supported); Additional: Centriolar satellite;Cytokinetic bridge			(M5893)HALLMARK MITOTIC SPINDLE	0	0	0	0	0	0	0	0	0	0	0	0	0	0	0	0	0	0	0	0	1
25906	ANAPC15	1	0	25906	Gene_ID	H. sapiens	25906	H. sapiens	ANAPC15	anaphase promoting complex subunit 15	GO:0090231 regulation of spindle checkpoint;GO:0090266 regulation of mitotic cell cycle spindle assembly checkpoint;GO:1903504 regulation of mitotic spindle checkpoint		Predicted intracellular proteins	Nucleoplasm (Approved); Additional: Vesicles				0	0	0	0	0	0	0	1	0	0	0	0	1	0	0	0	0	0	0	0	1
1174	AP1S1	1	0	1174	Gene_ID	H. sapiens	1174	H. sapiens	AP1S1	adaptor related protein complex 1 subunit sigma 1	GO:0006898 receptor-mediated endocytosis;GO:0009615 response to virus;GO:0006897 endocytosis		Transporters; Human disease related genes:Congenital malformations:Congenital malformations of skin; Disease related genes; Potential drug targets; Predicted intracellular proteins	Golgi apparatus;Vesicles (Supported)				0	0	0	0	0	0	0	0	0	0	0	0	0	0	0	0	0	0	0	0	1
93974	ATP5IF1	1	0	93974	Gene_ID	H. sapiens	93974	H. sapiens	ATP5IF1	ATP synthase inhibitory factor subunit 1	GO:0051882 mitochondrial depolarization;GO:1901030 positive regulation of mitochondrial outer membrane permeabilization involved in apoptotic signaling pathway;GO:1904925 positive regulation of autophagy of mitochondrion in response to mitochondrial depolarization		Predicted intracellular proteins	Mitochondria (Enhanced)				0	0	0	1	0	0	0	0	0	0	0	0	0	1	0	1	0	0	1	0	1
9677	PPIP5K1	1	0	9677	Gene_ID	H. sapiens	9677	H. sapiens	PPIP5K1	diphosphoinositol pentakisphosphate kinase 1	GO:0006020 inositol metabolic process;GO:0032958 inositol phosphate biosynthetic process;GO:0043647 inositol phosphate metabolic process		Enzymes; Predicted intracellular proteins; ENZYME proteins:Transferases	Cytosol;Plasma membrane (Supported)				0	0	0	0	0	0	0	0	0	0	0	0	0	0	0	0	0	0	0	0	1
140564	APOBEC3D	1	0	140564	Gene_ID	H. sapiens	140564	H. sapiens	APOBEC3D	apolipoprotein B mRNA editing enzyme catalytic subunit 3D	GO:0070383 DNA cytosine deamination;GO:0006216 cytidine catabolic process;GO:0009972 cytidine deamination		Enzymes; ENZYME proteins:Hydrolases; Predicted intracellular proteins					0	0	0	0	0	0	0	0	0	0	0	0	0	0	0	0	0	0	0	0	1
1146	CHRNG	0	1	1146	Gene_ID	H. sapiens	1146	H. sapiens	CHRNG	cholinergic receptor nicotinic gamma subunit	GO:0007271 synaptic transmission, cholinergic;GO:0060079 excitatory postsynaptic potential;GO:0099565 chemical synaptic transmission, postsynaptic		Human disease related genes:Congenital malformations:Other congenital malformations; Transporters:Transporter channels and pores; Disease related genes; Potential drug targets				(M5909)HALLMARK MYOGENESIS; (M5956)HALLMARK KRAS SIGNALING DN	0	0	0	0	0	0	0	0	0	0	0	0	0	0	0	0	0	0	0	0	1
171017	ZNF384	1	0	171017	Gene_ID	H. sapiens	171017	H. sapiens	ZNF384	zinc finger protein 384	GO:0045944 positive regulation of transcription by RNA polymerase II;GO:0045893 positive regulation of transcription, DNA-templated;GO:1903508 positive regulation of nucleic acid-templated transcription		Transcription factors:Zinc-coordinating DNA-binding domains; Predicted intracellular proteins; Cancer-related genes	Nucleoplasm (Approved)				0	0	0	0	0	0	0	0	0	0	0	0	0	0	0	0	0	0	0	0	1
79154	DHRS11	1	0	79154	Gene_ID	H. sapiens	79154	H. sapiens	DHRS11	dehydrogenase/reductase 11	GO:0006703 estrogen biosynthetic process;GO:0120178 steroid hormone biosynthetic process;GO:0008210 estrogen metabolic process		Enzymes; Predicted secreted proteins; Predicted intracellular proteins; ENZYME proteins:Oxidoreductases	Cytosol (Approved); Additional: Golgi apparatus	Nicotinamide adenine dinucleotide phosphate			0	0	0	0	0	0	0	0	0	0	0	0	0	0	0	0	0	0	0	0	1
284119	CAVIN1	0	1	284119	Gene_ID	H. sapiens	284119	H. sapiens	CAVIN1	caveolae associated protein 1	GO:0006363 termination of RNA polymerase I transcription;GO:0006361 transcription initiation from RNA polymerase I promoter;GO:0006353 DNA-templated transcription, termination		Predicted intracellular proteins; Disease related genes; Human disease related genes:Congenital disorders of metabolism:Other congenital disorders of metabolism	Plasma membrane (Supported); Additional: Vesicles			(M5891)HALLMARK HYPOXIA; (M5905)HALLMARK ADIPOGENESIS	0	0	0	0	0	0	0	0	0	0	0	0	0	0	0	0	0	0	0	0	1
4638	MYLK	0	1	4638	Gene_ID	H. sapiens	4638	H. sapiens	MYLK	myosin light chain kinase	GO:0060414 aorta smooth muscle tissue morphogenesis;GO:0071476 cellular hypotonic response;GO:0032060 bleb assembly	CAMK Ser/Thr protein kinase family	Human disease related genes:Cardiovascular diseases:Vascular diseases; Kinases:CAMK Ser/Thr protein kinases; Disease related genes; Potential drug targets; Enzymes; Predicted intracellular proteins; ENZYME proteins:Transferases	Actin filaments (Enhanced); Additional: Plasma membrane	Fostamatinib	(M16801)SIG REGULATION OF THE ACTIN CYTOSKELETON BY RHO GTPASES; (M14)PID AURORA B PATHWAY; (M5193)SIG CHEMOTAXIS	(M5905)HALLMARK ADIPOGENESIS; (M5909)HALLMARK MYOGENESIS; (M5930)HALLMARK EPITHELIAL MESENCHYMAL TRANSITION	0	0	0	0	0	0	1	0	0	0	0	0	1	0	0	0	0	0	0	0	1
2104	ESRRG	1	0	2104	Gene_ID	H. sapiens	2104	H. sapiens	ESRRG	estrogen related receptor gamma	GO:0048384 retinoic acid receptor signaling pathway;GO:0043401 steroid hormone mediated signaling pathway;GO:0120162 positive regulation of cold-induced thermogenesis		FDA approved drug targets:Small molecule drugs; Predicted intracellular proteins; Transcription factors:Zinc-coordinating DNA-binding domains; Nuclear receptors	Nucleoplasm (Approved)	Troglitazone; Diethylstilbestrol; Tamoxifen; Cholic Acid; Afimoxifene; 4-HYDROXY-N'-(4-ISOPROPYLBENZYL)BENZOHYDRAZIDE; p-Cumylphenol; Bisphenol A; Bisphenol Z; Estradiol acetate; Estradiol benzoate; Estradiol cypionate; Estradiol dienanthate; Estradiol valerate			0	0	0	0	0	0	0	0	0	0	0	0	0	0	0	0	0	0	0	0	1
5575	PRKAR1B	1	0	5575	Gene_ID	H. sapiens	5575	H. sapiens	PRKAR1B	protein kinase cAMP-dependent type I regulatory subunit beta	GO:0098693 regulation of synaptic vesicle cycle;GO:2000480 negative regulation of cAMP-dependent protein kinase activity;GO:2000479 regulation of cAMP-dependent protein kinase activity		Predicted intracellular proteins			(M277)PID INTEGRIN A4B1 PATHWAY		1	0	1	0	0	0	0	0	0	0	0	1	1	0	0	0	1	0	0	1	1
4358	MPV17	1	0	4358	Gene_ID	H. sapiens	4358	H. sapiens	MPV17	mitochondrial inner membrane protein MPV17	GO:1901858 regulation of mitochondrial DNA metabolic process;GO:0032836 glomerular basement membrane development;GO:0000002 mitochondrial genome maintenance		Transporters; Predicted intracellular proteins; Disease related genes; Potential drug targets; Human disease related genes:Nervous system diseases:Neurodegenerative diseases; Human disease related genes:Congenital disorders of metabolism:Mitochondrial diseases					0	0	0	0	0	0	0	0	0	0	0	0	0	0	0	0	0	0	1	0	1
3283	HSD3B1	0	1	3283	Gene_ID	H. sapiens	3283	H. sapiens	HSD3B1	hydroxy-delta-5-steroid dehydrogenase, 3 beta- and steroid delta-isomerase 1	GO:0006702 androgen biosynthetic process;GO:0006703 estrogen biosynthetic process;GO:0051412 response to corticosterone		FDA approved drug targets:Small molecule drugs; ENZYME proteins:Oxidoreductases; Enzymes; ENZYME proteins:Isomerase; Predicted intracellular proteins	Endoplasmic reticulum;Nucleoli (Approved); Additional: Cytokinetic bridge	NADH; Trilostane; Androstenedione; Hydrocortisone aceponate; Hydrocortisone acetate; Hydrocortisone butyrate; Hydrocortisone cypionate; Hydrocortisone phosphate; Hydrocortisone probutate; Hydrocortisone valerate		(M5948)HALLMARK BILE ACID METABOLISM	0	0	0	0	0	0	0	0	0	0	0	0	0	0	1	0	0	0	0	0	1
23020	SNRNP200	0	1	23020	Gene_ID	H. sapiens	23020	H. sapiens	SNRNP200	small nuclear ribonucleoprotein U5 subunit 200	GO:0000388 spliceosome conformational change to release U4 (or U4atac) and U1 (or U11);GO:0000354 cis assembly of pre-catalytic spliceosome;GO:0000393 spliceosomal conformational changes to generate catalytic conformation		ENZYME proteins:Hydrolases; Human disease related genes:Nervous system diseases:Eye disease; Disease related genes; Potential drug targets; Enzymes; Predicted intracellular proteins	Nucleoplasm (Supported)				0	0	0	0	0	0	0	0	0	0	0	0	0	0	0	0	0	0	0	0	1
9344	TAOK2	1	0	9344	Gene_ID	H. sapiens	9344	H. sapiens	TAOK2	TAO kinase 2	GO:0150018 basal dendrite development;GO:0150019 basal dendrite morphogenesis;GO:0150020 basal dendrite arborization	STE Ser/Thr protein kinase family	Enzymes; Kinases:STE Ser/Thr protein kinases; Predicted intracellular proteins; ENZYME proteins:Transferases	Cytosol;Nucleoplasm (Approved); Additional: Nucleoli	Dexfosfoserine; Fostamatinib	(M20)PID P38 MKK3 6PATHWAY	(M5893)HALLMARK MITOTIC SPINDLE; (M5915)HALLMARK APICAL JUNCTION	0	0	0	0	1	1	0	0	0	0	1	0	0	0	0	0	0	0	0	0	1
3805	KIR2DL4	0	1	3805	Gene_ID	H. sapiens	3805	H. sapiens	KIR2DL4	killer cell immunoglobulin like receptor, two Ig domains and long cytoplasmic tail 4	GO:0002729 positive regulation of natural killer cell cytokine production;GO:0002727 regulation of natural killer cell cytokine production;GO:2000774 positive regulation of cellular senescence		Predicted intracellular proteins; CD markers					0	0	0	0	0	0	0	0	0	0	0	0	0	0	0	0	0	0	0	0	1
8453	CUL2	1	0	8453	Gene_ID	H. sapiens	8453	H. sapiens	CUL2	cullin 2	GO:0031146 SCF-dependent proteasomal ubiquitin-dependent protein catabolic process;GO:0000082 G1/S transition of mitotic cell cycle;GO:0044843 cell cycle G1/S phase transition		Predicted intracellular proteins; Cancer-related genes:Candidate cancer biomarkers	Nucleoplasm (Enhanced)		(M180)PID HIF1A PATHWAY		0	0	0	0	0	0	0	1	0	1	0	0	0	0	0	0	0	0	0	0	1
284346	ZNF575	1	0	284346	Gene_ID	H. sapiens	284346	H. sapiens	ZNF575	zinc finger protein 575	GO:0006357 regulation of transcription by RNA polymerase II;GO:0006355 regulation of transcription, DNA-templated;GO:1903506 regulation of nucleic acid-templated transcription		Predicted intracellular proteins; Transcription factors:Zinc-coordinating DNA-binding domains	Nucleoplasm (Approved); Additional: Cytosol;Nucleoli fibrillar center				0	0	0	0	0	0	0	0	0	0	0	0	0	0	0	0	0	0	0	0	1
26038	CHD5	1	0	26038	Gene_ID	H. sapiens	26038	H. sapiens	CHD5	chromodomain helicase DNA binding protein 5	GO:0098532 histone H3-K27 trimethylation;GO:0035093 spermatogenesis, exchange of chromosomal proteins;GO:0070734 histone H3-K27 methylation		ENZYME proteins:Hydrolases; Disease related genes; Potential drug targets; Enzymes; Predicted intracellular proteins	Nuclear speckles;Nucleoplasm (Supported); Additional: Cytosol				0	0	0	0	0	0	0	0	0	0	0	0	0	0	1	0	0	0	0	0	1
8193	DPF1	1	0	8193	Gene_ID	H. sapiens	8193	H. sapiens	DPF1	double PHD fingers 1	GO:0006915 apoptotic process;GO:0012501 programmed cell death;GO:0008219 cell death		Predicted intracellular proteins	Cytosol;Nucleoplasm (Approved); Additional: Mitochondria				0	0	0	0	0	0	0	0	0	0	0	0	0	0	0	0	0	0	0	0	1
55114	ARHGAP17	0	1	55114	Gene_ID	H. sapiens	55114	H. sapiens	ARHGAP17	Rho GTPase activating protein 17	GO:0035020 regulation of Rac protein signal transduction;GO:0017156 calcium-ion regulated exocytosis;GO:0045055 regulated exocytosis		Predicted intracellular proteins	Cytosol;Plasma membrane (Supported)		(M83)PID CDC42 REG PATHWAY; (M241)PID RAC1 REG PATHWAY		0	1	0	0	0	0	0	0	0	0	0	0	0	0	0	0	0	0	0	0	1
10907	TXNL4A	1	0	10907	Gene_ID	H. sapiens	10907	H. sapiens	TXNL4A	thioredoxin like 4A	GO:0000245 spliceosomal complex assembly;GO:0022618 ribonucleoprotein complex assembly;GO:0071826 ribonucleoprotein complex subunit organization		Human disease related genes:Congenital malformations:Other congenital malformations; Predicted intracellular proteins; Disease related genes	Nuclear membrane;Nucleoplasm (Approved); Additional: Cytosol			(M5926)HALLMARK MYC TARGETS V1	0	0	0	0	0	0	0	0	0	0	0	0	0	0	0	0	0	0	0	0	1
55273	TMEM100	1	0	55273	Gene_ID	H. sapiens	55273	H. sapiens	TMEM100	transmembrane protein 100	GO:0060842 arterial endothelial cell differentiation;GO:0060837 blood vessel endothelial cell differentiation;GO:2001214 positive regulation of vasculogenesis			Nucleoplasm (Uncertain)			(M5953)HALLMARK KRAS SIGNALING UP	0	0	0	0	0	0	0	0	0	0	0	0	0	0	0	0	0	1	0	0	1
10242	KCNMB2	1	0	10242	Gene_ID	H. sapiens	10242	H. sapiens	KCNMB2	potassium calcium-activated channel subfamily M regulatory beta subunit 2	GO:0005513 detection of calcium ion;GO:0019228 neuronal action potential;GO:0019226 transmission of nerve impulse		Transporters:Accessory Factors Involved in Transport; FDA approved drug targets:Small molecule drugs		(2R,3R,4S,5R)-2-acetamido-3,4-dihydroxy-5-hydroxymethyl-piperidine		(M5932)HALLMARK INFLAMMATORY RESPONSE	1	0	0	1	0	0	0	0	0	0	0	0	1	0	0	0	0	1	0	0	1
4145	MATK	1	0	4145	Gene_ID	H. sapiens	4145	H. sapiens	MATK	megakaryocyte-associated tyrosine kinase	GO:0018108 peptidyl-tyrosine phosphorylation;GO:0018212 peptidyl-tyrosine modification;GO:0006468 protein phosphorylation	Tyr protein kinase family	Cancer-related genes:Mutational cancer driver genes; Kinases:Tyr protein kinases; Enzymes; Predicted intracellular proteins; ENZYME proteins:Transferases	Microtubules (Approved); Additional: Centriolar satellite;Cytokinetic bridge;Cytosol;Mitotic spindle	Fostamatinib	(M231)PID KIT PATHWAY; (M187)PID TRKR PATHWAY		0	0	0	0	0	0	0	0	0	0	0	0	0	0	0	0	0	0	0	0	1
7314	UBB	1	0	7314	Gene_ID	H. sapiens	7314	H. sapiens	UBB	ubiquitin B	GO:1902527 positive regulation of protein monoubiquitination;GO:1902525 regulation of protein monoubiquitination;GO:0021886 hypothalamus gonadotrophin-releasing hormone neuron differentiation		Predicted intracellular proteins		(4s)-5-Fluoro-L-Leucine			0	0	0	1	1	0	0	1	0	1	0	0	0	0	1	1	0	0	0	1	1
80213	TM2D3	1	0	80213	Gene_ID	H. sapiens	80213	H. sapiens	TM2D3	TM2 domain containing 3	GO:0045168 cell-cell signaling involved in cell fate commitment;GO:0046331 lateral inhibition;GO:0045747 positive regulation of Notch signaling pathway		Predicted intracellular proteins	Nucleoplasm (Approved); Additional: Cytosol				0	0	0	0	0	0	0	0	0	0	0	0	0	0	0	0	0	0	0	0	1
144404	TMEM120B	0	1	144404	Gene_ID	H. sapiens	144404	H. sapiens	TMEM120B	transmembrane protein 120B	GO:0051291 protein heterooligomerization;GO:0045444 fat cell differentiation;GO:0051259 protein complex oligomerization		Predicted intracellular proteins	Nucleoli fibrillar center (Approved); Additional: Cytosol				0	0	0	0	0	0	0	0	0	0	0	0	0	0	0	0	0	0	0	0	1
1519	CTSO	0	1	1519	Gene_ID	H. sapiens	1519	H. sapiens	CTSO	cathepsin O	GO:0051603 proteolysis involved in cellular protein catabolic process;GO:0044257 cellular protein catabolic process;GO:0030163 protein catabolic process		Enzymes; ENZYME proteins:Hydrolases; Predicted intracellular proteins; Peptidases:Cysteine-type peptidases			(M3468)NABA ECM REGULATORS; (M5885)NABA MATRISOME ASSOCIATED; (M5889)NABA MATRISOME	(M5946)HALLMARK COAGULATION; (M5921)HALLMARK COMPLEMENT	0	0	0	0	0	0	0	0	0	0	0	0	0	0	0	0	0	0	0	0	1
79085	SLC25A23	1	0	79085	Gene_ID	H. sapiens	79085	H. sapiens	SLC25A23	solute carrier family 25 member 23	GO:0097274 urea homeostasis;GO:1900069 regulation of cellular hyperosmotic salinity response;GO:1901000 regulation of response to salt stress		Transporters:Electrochemical Potential-driven transporters; Predicted intracellular proteins	Mitochondria (Supported)			(M5956)HALLMARK KRAS SIGNALING DN	0	0	0	1	0	0	0	0	0	0	0	0	0	0	0	0	0	0	0	0	1
65003	MRPL11	1	0	65003	Gene_ID	H. sapiens	65003	H. sapiens	MRPL11	mitochondrial ribosomal protein L11	GO:0006412 translation;GO:0043043 peptide biosynthetic process;GO:0043604 amide biosynthetic process		Ribosomal proteins; Predicted intracellular proteins	Mitochondria (Supported)			(M5936)HALLMARK OXIDATIVE PHOSPHORYLATION	0	0	0	0	0	0	0	0	0	0	0	0	0	0	0	0	0	0	0	0	1
154865	IQUB	0	1	154865	Gene_ID	H. sapiens	154865	H. sapiens	IQUB	IQ motif and ubiquitin domain containing	GO:0007224 smoothened signaling pathway;GO:0060271 cilium assembly;GO:0044782 cilium organization		Predicted intracellular proteins	Nuclear speckles (Approved); Additional: Cytosol;Intermediate filaments;Nucleoplasm				0	0	0	0	0	0	0	0	0	0	0	0	0	0	0	0	0	0	0	0	1
9791	PTDSS1	1	0	9791	Gene_ID	H. sapiens	9791	H. sapiens	PTDSS1	phosphatidylserine synthase 1	GO:0006659 phosphatidylserine biosynthetic process;GO:0006658 phosphatidylserine metabolic process;GO:0042398 cellular modified amino acid biosynthetic process		Human disease related genes:Congenital malformations:Congenital malformations of the musculoskeletal system; Disease related genes; Potential drug targets; Enzymes; ENZYME proteins:Transferases	Endoplasmic reticulum (Approved); Additional: Nucleoplasm	Phosphatidyl serine			0	0	0	0	0	0	0	0	0	0	0	0	0	0	0	0	0	0	0	0	1
11254	SLC6A14	0	1	11254	Gene_ID	H. sapiens	11254	H. sapiens	SLC6A14	solute carrier family 6 member 14	GO:0032328 alanine transport;GO:0089718 amino acid import across plasma membrane;GO:0043090 amino acid import		Transporters:Electrochemical Potential-driven transporters; Human disease related genes:Endocrine and metabolic diseases:Other endocrine and metabolic diseases; Disease related genes; Potential drug targets	Vesicles (Approved)	Proline		(M5956)HALLMARK KRAS SIGNALING DN	0	0	0	1	0	0	0	0	0	0	0	0	0	0	0	0	0	0	0	1	1
132112	RTP1	1	0	132112	Gene_ID	H. sapiens	132112	H. sapiens	RTP1	receptor transporter protein 1	GO:0001580 detection of chemical stimulus involved in sensory perception of bitter taste;GO:0050913 sensory perception of bitter taste;GO:0050912 detection of chemical stimulus involved in sensory perception of taste							0	0	0	0	0	0	0	0	0	0	1	0	0	1	0	0	0	0	0	0	1
55651	NHP2	1	0	55651	Gene_ID	H. sapiens	55651	H. sapiens	NHP2	NHP2 ribonucleoprotein	GO:0031120 snRNA pseudouridine synthesis;GO:0000454 snoRNA guided rRNA pseudouridine synthesis;GO:0040031 snRNA modification		Ribosomal proteins; Predicted intracellular proteins; Disease related genes; Human disease related genes:Other congenital disorders:Ribosomopathies				(M5922)HALLMARK UNFOLDED PROTEIN RESPONSE; (M5926)HALLMARK MYC TARGETS V1	0	0	0	0	0	0	0	0	0	0	0	0	0	0	0	0	0	0	0	0	1
7070	THY1	1	0	7070	Gene_ID	H. sapiens	7070	H. sapiens	THY1	Thy-1 cell surface antigen	GO:2000298 regulation of Rho-dependent protein serine/threonine kinase activity;GO:0042670 retinal cone cell differentiation;GO:0046549 retinal cone cell development		Predicted intracellular proteins; CD markers	Nucleoplasm (Approved); Additional: Plasma membrane		(M169)PID INTEGRIN2 PATHWAY; (M159)PID AMB2 NEUTROPHILS PATHWAY; (M53)PID INTEGRIN3 PATHWAY	(M5919)HALLMARK HEDGEHOG SIGNALING; (M5916)HALLMARK APICAL SURFACE; (M5915)HALLMARK APICAL JUNCTION	0	0	0	0	1	1	1	0	0	0	1	0	0	0	0	0	0	0	0	0	1
266812	NAP1L5	1	0	266812	Gene_ID	H. sapiens	266812	H. sapiens	NAP1L5	nucleosome assembly protein 1 like 5	GO:0006334 nucleosome assembly;GO:0031497 chromatin assembly;GO:0034728 nucleosome organization		Predicted intracellular proteins	Nucleoplasm (Approved); Additional: Cytosol				0	0	0	0	0	0	0	0	0	0	0	0	0	0	0	0	0	0	0	0	1
5992	RFX4	0	1	5992	Gene_ID	H. sapiens	5992	H. sapiens	RFX4	regulatory factor X4	GO:0021914 negative regulation of smoothened signaling pathway involved in ventral spinal cord patterning;GO:0021513 spinal cord dorsal/ventral patterning;GO:0021511 spinal cord patterning		Transcription factors:Helix-turn-helix domains; Predicted intracellular proteins	Nucleoplasm (Approved)				0	0	0	0	0	0	0	0	0	0	0	0	0	0	1	1	0	0	0	0	1
51266	CLEC1B	0	1	51266	Gene_ID	H. sapiens	51266	H. sapiens	CLEC1B	C-type lectin domain family 1 member B	GO:0030220 platelet formation;GO:0036344 platelet morphogenesis;GO:0030099 myeloid cell differentiation		Predicted intracellular proteins			(M5880)NABA ECM AFFILIATED; (M5885)NABA MATRISOME ASSOCIATED; (M5889)NABA MATRISOME		0	0	0	0	0	0	0	0	0	0	0	0	0	0	0	0	0	0	0	0	1
157697	ERICH1	0	1	157697	Gene_ID	H. sapiens	157697	H. sapiens	ERICH1	glutamate rich 1			Predicted intracellular proteins	Nucleoli fibrillar center (Approved); Additional: Cytosol;Nucleoplasm				0	0	0	0	0	0	0	0	0	0	0	0	0	0	0	0	0	0	0	0	1
10066	SCAMP2	0	1	10066	Gene_ID	H. sapiens	10066	H. sapiens	SCAMP2	secretory carrier membrane protein 2	GO:0006892 post-Golgi vesicle-mediated transport;GO:0048193 Golgi vesicle transport;GO:0015031 protein transport		Transporters:Accessory Factors Involved in Transport	Golgi apparatus;Vesicles (Supported)		(M67)PID ARF6 TRAFFICKING PATHWAY		0	0	0	0	0	0	0	0	0	0	0	0	0	0	0	0	0	0	0	0	1
9518	GDF15	0	1	9518	Gene_ID	H. sapiens	9518	H. sapiens	GDF15	growth differentiation factor 15	GO:0060400 negative regulation of growth hormone receptor signaling pathway;GO:0060398 regulation of growth hormone receptor signaling pathway;GO:0002023 reduction of food intake in response to dietary excess		Predicted secreted proteins; Predicted intracellular proteins; Disease related genes; Cancer-related genes:Candidate cancer biomarkers	Golgi apparatus (Enhanced)		(M256)PID TAP63 PATHWAY; (M19)PID P73PATHWAY; (M145)PID P53 DOWNSTREAM PATHWAY		0	0	0	0	0	0	0	0	0	0	0	0	0	0	0	0	0	0	0	0	1
1741	DLG3	1	0	1741	Gene_ID	H. sapiens	1741	H. sapiens	DLG3	discs large MAGUK scaffold protein 3	GO:0001736 establishment of planar polarity;GO:0007164 establishment of tissue polarity;GO:0099072 regulation of postsynaptic membrane neurotransmitter receptor levels		Predicted intracellular proteins; Human disease related genes:Other diseases:Mental and behavioural disorders; Disease related genes	Nucleoli;Nucleoplasm (Approved)				1	0	0	0	0	0	0	0	1	1	1	0	0	0	0	0	0	0	0	0	1
55061	SUSD4	1	0	55061	Gene_ID	H. sapiens	55061	H. sapiens	SUSD4	sushi domain containing 4	GO:0045957 negative regulation of complement activation, alternative pathway;GO:0030451 regulation of complement activation, alternative pathway;GO:0045959 negative regulation of complement activation, classical pathway		Predicted intracellular proteins	Vesicles (Approved)				0	0	0	0	0	0	0	0	0	0	0	0	0	0	0	0	0	0	0	0	1
8568	RRP1	1	0	8568	Gene_ID	H. sapiens	8568	H. sapiens	RRP1	ribosomal RNA processing 1	GO:0006364 rRNA processing;GO:0016072 rRNA metabolic process;GO:0042254 ribosome biogenesis		Predicted intracellular proteins	Mitotic chromosome;Nucleoli (Enhanced)				0	0	0	0	0	0	0	0	0	0	0	0	0	0	0	0	0	0	0	0	1
5126	PCSK2	1	0	5126	Gene_ID	H. sapiens	5126	H. sapiens	PCSK2	proprotein convertase subtilisin/kexin type 2	GO:0034231 islet amyloid polypeptide processing;GO:0034230 enkephalin processing;GO:0030070 insulin processing		ENZYME proteins:Hydrolases; Predicted secreted proteins; Enzymes; Predicted intracellular proteins; Peptidases:Serine-type peptidases	Vesicles (Approved)	Insulin pork		(M5957)HALLMARK PANCREAS BETA CELLS	0	0	0	0	0	0	0	0	0	0	0	0	0	0	0	0	0	0	0	0	1
114569	MAL2	1	0	114569	Gene_ID	H. sapiens	114569	H. sapiens	MAL2	mal, T cell differentiation protein 2	GO:0045056 transcytosis;GO:0042552 myelination;GO:0007272 ensheathment of neurons						(M5892)HALLMARK CHOLESTEROL HOMEOSTASIS	0	0	0	0	0	0	0	0	0	0	0	0	0	0	0	0	0	0	0	0	1
51133	KCTD3	0	1	51133	Gene_ID	H. sapiens	51133	H. sapiens	KCTD3	potassium channel tetramerization domain containing 3	GO:0051260 protein homooligomerization;GO:0051259 protein complex oligomerization;GO:0065003 protein-containing complex assembly		Predicted intracellular proteins	Cytosol (Approved)				0	0	0	0	0	0	0	0	0	0	0	0	0	0	0	0	0	0	0	0	1
282974	STK32C	1	0	282974	Gene_ID	H. sapiens	282974	H. sapiens	STK32C	serine/threonine kinase 32C	GO:0018105 peptidyl-serine phosphorylation;GO:0018209 peptidyl-serine modification;GO:0006468 protein phosphorylation	Other	Enzymes; Kinases; Predicted intracellular proteins; ENZYME proteins:Transferases					0	0	0	0	0	0	0	0	0	0	0	0	0	0	0	0	0	0	0	0	1
5004	ORM1	0	1	5004	Gene_ID	H. sapiens	5004	H. sapiens	ORM1	orosomucoid 1	GO:0006953 acute-phase response;GO:0032731 positive regulation of interleukin-1 beta production;GO:0032715 negative regulation of interleukin-6 production		Predicted secreted proteins; Candidate cardiovascular disease genes; Cancer-related genes:Candidate cancer biomarkers	Vesicles (Approved); Additional: Golgi apparatus	Amsacrine; Lidocaine; Progesterone; Chlorpromazine; Dipyridamole; Thalidomide		(M5905)HALLMARK ADIPOGENESIS	0	0	0	0	0	0	0	0	0	0	0	0	0	0	0	0	0	0	0	0	1
117154	DACH2	1	0	117154	Gene_ID	H. sapiens	117154	H. sapiens	DACH2	dachshund family transcription factor 2	GO:0046545 development of primary female sexual characteristics;GO:0046660 female sex differentiation;GO:0045137 development of primary sexual characteristics		Predicted intracellular proteins	Nucleoplasm (Approved)				0	0	0	0	0	0	0	0	0	0	0	0	0	0	0	0	0	0	0	0	1
27284	SULT1B1	0	1	27284	Gene_ID	H. sapiens	27284	H. sapiens	SULT1B1	sulfotransferase family 1B member 1	GO:0006068 ethanol catabolic process;GO:0034310 primary alcohol catabolic process;GO:0009812 flavonoid metabolic process		Predicted intracellular proteins	Golgi apparatus (Approved); Additional: Nucleoplasm	Adenosine 3',5'-diphosphate		(M5948)HALLMARK BILE ACID METABOLISM	0	0	0	0	0	0	0	0	0	0	0	0	0	0	0	0	0	0	0	0	1
238	ALK	1	0	238	Gene_ID	H. sapiens	238	H. sapiens	ALK	ALK receptor tyrosine kinase	GO:0090648 response to environmental enrichment;GO:0036269 swimming behavior;GO:0060159 regulation of dopamine receptor signaling pathway	Tyr protein kinase family	FDA approved drug targets:Small molecule drugs; Cancer-related genes:Mutated cancer genes; CD markers; Human disease related genes:Cancers:Cancers of haematopoietic and lymphoid tissues; Kinases:Tyr protein kinases; Disease related genes; Enzymes; Human disease related genes:Cancers:Cancers of the lung and pleura; Predicted intracellular proteins; ENZYME proteins:Transferases	Plasma membrane (Supported)	ATP; Crizotinib; Ceritinib; Alectinib; Fostamatinib; Lorlatinib; Gilteritinib; Brigatinib			0	0	0	0	1	0	0	0	0	0	0	1	0	0	1	0	0	0	0	0	1
54535	CCHCR1	1	0	54535	Gene_ID	H. sapiens	54535	H. sapiens	CCHCR1	coiled-coil alpha-helical rod protein 1	GO:0006611 protein export from nucleus;GO:0051168 nuclear export;GO:0006913 nucleocytoplasmic transport		Predicted intracellular proteins	Cytosol (Supported)				0	0	0	0	0	0	0	0	0	0	0	0	0	0	0	0	0	0	0	0	1
8139	GAN	0	1	8139	Gene_ID	H. sapiens	8139	H. sapiens	GAN	gigaxonin	GO:0016567 protein ubiquitination;GO:0032446 protein modification by small protein conjugation;GO:0070647 protein modification by small protein conjugation or removal		Predicted intracellular proteins; Human disease related genes:Nervous system diseases:Neurodegenerative diseases; Disease related genes	Microtubules (Supported)				0	0	0	0	0	0	0	0	0	0	0	0	0	0	0	0	0	0	0	0	1
2161	F12	1	0	2161	Gene_ID	H. sapiens	2161	H. sapiens	F12	coagulation factor XII	GO:0002542 Factor XII activation;GO:0002254 kinin cascade;GO:0002353 plasma kallikrein-kinin cascade		Human disease related genes:Cardiovascular diseases:Vascular diseases; Candidate cardiovascular disease genes; ENZYME proteins:Hydrolases; Human disease related genes:Cardiovascular diseases:Hematologic diseases; Predicted secreted proteins; FDA approved drug targets:Biotech drugs; Disease related genes; Enzymes; Peptidases:Serine-type peptidases		Zinc; Human C1-esterase inhibitor; Ethanolamine oleate; Conestat alfa; Nafamostat; Zinc acetate	(M3468)NABA ECM REGULATORS; (M5885)NABA MATRISOME ASSOCIATED; (M5889)NABA MATRISOME	(M5946)HALLMARK COAGULATION	0	0	0	0	0	0	0	0	0	0	0	0	0	0	0	1	0	0	0	0	1
80235	PIGZ	1	0	80235	Gene_ID	H. sapiens	80235	H. sapiens	PIGZ	phosphatidylinositol glycan anchor biosynthesis class Z	GO:0016254 preassembly of GPI anchor in ER membrane;GO:0006506 GPI anchor biosynthetic process;GO:0006505 GPI anchor metabolic process		Predicted intracellular proteins					0	0	0	0	0	0	0	0	0	0	0	0	0	0	0	0	0	0	0	0	1
83538	TTC25	0	1	83538	Gene_ID	H. sapiens	83538	H. sapiens	ODAD4	outer dynein arm docking complex subunit 4	GO:0120229 protein localization to motile cilium;GO:0120197 mucociliary clearance;GO:0060287 epithelial cilium movement involved in determination of left/right asymmetry		Predicted intracellular proteins; Human disease related genes:Respiratory diseases:Tracheobronchial diseases; Disease related genes	Centrosome (Uncertain); Additional: Vesicles				0	0	0	0	0	0	0	0	0	0	0	0	0	0	0	0	0	0	0	0	1
23416	KCNH3	1	0	23416	Gene_ID	H. sapiens	23416	H. sapiens	KCNH3	potassium voltage-gated channel subfamily H member 3	GO:0071805 potassium ion transmembrane transport;GO:0006813 potassium ion transport;GO:0042391 regulation of membrane potential		Transporters:Transporter channels and pores; Voltage-gated ion channels:Voltage-Gated Potassium Channels	Mitochondria;Nucleoplasm (Approved)				1	0	0	1	0	0	1	0	0	0	0	0	0	0	0	0	0	0	0	0	1
23450	SF3B3	1	0	23450	Gene_ID	H. sapiens	23450	H. sapiens	SF3B3	splicing factor 3b subunit 3	GO:0035521 monoubiquitinated histone deubiquitination;GO:0035522 monoubiquitinated histone H2A deubiquitination;GO:0035520 monoubiquitinated protein deubiquitination		Predicted intracellular proteins	Nucleoli;Nucleoli rim;Nucleoplasm (Supported)	Quercetin		(M5926)HALLMARK MYC TARGETS V1	0	0	0	0	0	0	0	0	0	0	0	0	0	0	0	1	0	0	0	0	1
650	BMP2	0	1	650	Gene_ID	H. sapiens	650	H. sapiens	BMP2	bone morphogenetic protein 2	GO:0051042 negative regulation of calcium-independent cell-cell adhesion;GO:0060804 positive regulation of Wnt signaling pathway by BMP signaling pathway;GO:0003129 heart induction		Cancer-related genes:Candidate cancer biomarkers; Predicted secreted proteins; Human disease related genes:Congenital malformations:Congenital malformations of the musculoskeletal system; Human disease related genes:Congenital malformations:Other congenital malformations; Disease related genes	Vesicles (Enhanced)		(M181)PID BMP PATHWAY; (M5883)NABA SECRETED FACTORS; (M5885)NABA MATRISOME ASSOCIATED	(M5896)HALLMARK TGF BETA SIGNALING; (M5941)HALLMARK UV RESPONSE UP; (M5902)HALLMARK APOPTOSIS	0	0	0	0	1	0	0	0	0	0	0	0	0	0	1	0	0	0	0	0	1
7136	TNNI2	0	1	7136	Gene_ID	H. sapiens	7136	H. sapiens	TNNI2	troponin I2, fast skeletal type	GO:0003009 skeletal muscle contraction;GO:0050879 multicellular organismal movement;GO:0050881 musculoskeletal movement		Human disease related genes:Congenital malformations:Other congenital malformations; Predicted intracellular proteins; Disease related genes	Plasma membrane (Approved); Additional: Intermediate filaments			(M5909)HALLMARK MYOGENESIS	0	0	0	0	0	0	0	0	0	0	0	0	0	0	0	0	0	1	0	0	1
22941	SHANK2	1	0	22941	Gene_ID	H. sapiens	22941	H. sapiens	SHANK2	SH3 and multiple ankyrin repeat domains 2	GO:0099562 maintenance of postsynaptic density structure;GO:0098880 maintenance of postsynaptic specialization structure;GO:0035331 negative regulation of hippo signaling		Predicted intracellular proteins; Human disease related genes:Other diseases:Mental and behavioural disorders; Disease related genes	Plasma membrane;Vesicles (Approved); Additional: Nuclear speckles				1	0	1	0	0	1	0	0	1	0	0	1	0	0	1	0	0	0	0	0	1
56890	MDM1	0	1	56890	Gene_ID	H. sapiens	56890	H. sapiens	MDM1	Mdm1 nuclear protein	GO:0046600 negative regulation of centriole replication;GO:0010826 negative regulation of centrosome duplication;GO:0046606 negative regulation of centrosome cycle		Predicted intracellular proteins	Centriolar satellite (Supported); Additional: Cytosol				0	0	0	0	0	0	0	0	0	0	0	0	0	0	0	0	0	0	0	0	1
2802	GOLGA3	1	0	2802	Gene_ID	H. sapiens	2802	H. sapiens	GOLGA3	golgin A3	GO:0007283 spermatogenesis;GO:0048232 male gamete generation;GO:0007276 gamete generation		Predicted intracellular proteins	Golgi apparatus (Supported); Additional: Nucleoplasm				0	0	0	0	0	0	0	0	0	0	0	0	0	0	0	0	0	0	0	0	1
91603	ZNF830	1	0	91603	Gene_ID	H. sapiens	91603	H. sapiens	ZNF830	zinc finger protein 830	GO:0001546 preantral ovarian follicle growth;GO:0048162 multi-layer follicle stage;GO:0060729 intestinal epithelial structure maintenance		Predicted intracellular proteins	Nucleoplasm (Enhanced)				0	0	0	0	0	0	0	0	0	0	0	0	0	0	0	0	0	0	0	0	1
63931	MRPS14	0	1	63931	Gene_ID	H. sapiens	63931	H. sapiens	MRPS14	mitochondrial ribosomal protein S14	GO:0032543 mitochondrial translation;GO:0140053 mitochondrial gene expression;GO:0006412 translation		Ribosomal proteins; Predicted intracellular proteins; Disease related genes; Human disease related genes:Congenital disorders of metabolism:Mitochondrial diseases	Mitochondria (Supported); Additional: Nuclear membrane				0	0	0	0	0	0	0	0	0	0	0	0	0	0	0	0	0	0	0	0	1
138311	DIPK1B	1	0	138311	Gene_ID	H. sapiens	138311	H. sapiens	DIPK1B	divergent protein kinase domain 1B			Predicted intracellular proteins	Nuclear bodies (Approved); Additional: Nucleoplasm;Vesicles				0	0	0	0	0	0	0	0	0	0	0	0	0	0	0	0	0	0	0	0	1
51285	RASL12	0	1	51285	Gene_ID	H. sapiens	51285	H. sapiens	RASL12	RAS like family 12	GO:0007165 signal transduction;GO:0023052 signaling;GO:0007154 cell communication		Enzymes; ENZYME proteins:Hydrolases; Predicted intracellular proteins					0	0	0	0	0	0	0	0	0	0	0	0	0	0	0	0	0	0	0	0	1
57101	ANO2	0	1	57101	Gene_ID	H. sapiens	57101	H. sapiens	ANO2	anoctamin 2	GO:1902476 chloride transmembrane transport;GO:0098661 inorganic anion transmembrane transport;GO:0006821 chloride transport		Transporters:Transporter channels and pores; Predicted intracellular proteins	Plasma membrane (Supported); Additional: Nucleoplasm				0	0	0	0	0	0	0	0	0	0	0	0	0	0	0	0	0	0	0	1	1
3730	ANOS1	0	1	3730	Gene_ID	H. sapiens	3730	H. sapiens	ANOS1	anosmin 1	GO:0007411 axon guidance;GO:0097485 neuron projection guidance;GO:0010951 negative regulation of endopeptidase activity		Human disease related genes:Endocrine and metabolic diseases:Hypothalamus and pituitary gland diseases; Predicted secreted proteins; Disease related genes			(M3008)NABA ECM GLYCOPROTEINS; (M5884)NABA CORE MATRISOME; (M5889)NABA MATRISOME		0	0	0	0	1	0	0	0	0	0	0	0	0	0	0	1	0	0	0	0	1
11183	MAP4K5	0	1	11183	Gene_ID	H. sapiens	11183	H. sapiens	MAP4K5	mitogen-activated protein kinase kinase kinase kinase 5	GO:0000165 MAPK cascade;GO:0006468 protein phosphorylation;GO:0016310 phosphorylation	STE Ser/Thr protein kinase family	Enzymes; Kinases:STE Ser/Thr protein kinases; Predicted intracellular proteins; ENZYME proteins:Transferases	Cytosol (Approved); Additional: Plasma membrane	Fostamatinib	(M128)PID TNF PATHWAY		0	0	0	0	0	0	0	0	0	0	0	0	0	0	0	0	0	0	0	0	1
79098	C1orf116	0	1	79098	Gene_ID	H. sapiens	79098	H. sapiens	C1orf116	chromosome 1 open reading frame 116	GO:0008150 biological_process		Predicted intracellular proteins	Cytosol;Plasma membrane (Enhanced)				0	0	0	0	0	0	0	0	0	0	0	0	0	0	0	0	0	0	0	0	1
10584	COLEC10	0	1	10584	Gene_ID	H. sapiens	10584	H. sapiens	COLEC10	collectin subfamily member 10	GO:1903028 positive regulation of opsonization;GO:1903027 regulation of opsonization;GO:0001867 complement activation, lectin pathway		Human disease related genes:Congenital malformations:Other congenital malformations; Predicted secreted proteins; Disease related genes			(M5880)NABA ECM AFFILIATED; (M5885)NABA MATRISOME ASSOCIATED; (M5889)NABA MATRISOME		0	0	0	0	1	0	0	0	0	0	0	0	0	0	0	0	1	0	0	0	1
7480	WNT10B	1	0	7480	Gene_ID	H. sapiens	7480	H. sapiens	WNT10B	Wnt family member 10B	GO:0014835 myoblast differentiation involved in skeletal muscle regeneration;GO:0051885 positive regulation of timing of anagen;GO:0051884 regulation of timing of anagen		Human disease related genes:Congenital malformations:Congenital malformations of the musculoskeletal system; Predicted secreted proteins; Human disease related genes:Digestive system diseases:Mouth and dental diseases; Disease related genes	Golgi apparatus (Approved)		(M5883)NABA SECRETED FACTORS; (M5885)NABA MATRISOME ASSOCIATED; (M5889)NABA MATRISOME		0	0	0	0	0	0	0	1	0	0	0	0	0	0	0	1	0	0	0	0	1
161176	79686	0	1	161176	Gene_ID	H. sapiens	161176	H. sapiens	SYNE3	spectrin repeat containing nuclear envelope family member 3	GO:0007097 nuclear migration;GO:0051647 nucleus localization;GO:0008360 regulation of cell shape		Predicted intracellular proteins	Nuclear membrane (Supported)				0	0	0	0	0	0	0	0	0	0	0	0	0	0	0	0	0	0	0	0	1
388882	FAM230I	0	1	388882	Gene_ID	H. sapiens	388882	H. sapiens	FAM230I	family with sequence similarity 230 member I								0	0	0	0	0	0	0	0	0	0	0	0	0	0	0	0	0	0	0	0	1
93436	ARMC6	1	0	93436	Gene_ID	H. sapiens	93436	H. sapiens	ARMC6	armadillo repeat containing 6	GO:0002244 hematopoietic progenitor cell differentiation;GO:0030097 hemopoiesis;GO:0048534 hematopoietic or lymphoid organ development		Predicted intracellular proteins	Cytosol (Enhanced)				0	0	0	0	0	0	0	0	0	0	0	0	0	0	0	0	0	0	0	0	1
5704	PSMC4	1	0	5704	Gene_ID	H. sapiens	5704	H. sapiens	PSMC4	proteasome 26S subunit, ATPase 4	GO:0001824 blastocyst development;GO:1901800 positive regulation of proteasomal protein catabolic process;GO:1903052 positive regulation of proteolysis involved in cellular protein catabolic process		Predicted intracellular proteins	Cytosol;Nucleoplasm (Supported)			(M5924)HALLMARK MTORC1 SIGNALING; (M5926)HALLMARK MYC TARGETS V1; (M5937)HALLMARK GLYCOLYSIS	0	0	0	0	0	0	0	1	0	1	0	0	0	0	0	1	0	0	0	1	1
6545	SLC7A4	1	0	6545	Gene_ID	H. sapiens	6545	H. sapiens	SLC7A4	solute carrier family 7 member 4	GO:1990822 basic amino acid transmembrane transport;GO:0015802 basic amino acid transport;GO:0003333 amino acid transmembrane transport		Transporters:Electrochemical Potential-driven transporters; Predicted intracellular proteins		L-Lysine; Arginine			0	0	0	0	0	0	0	0	0	0	0	0	0	0	0	0	0	0	0	0	1
4201	MEA1	1	0	4201	Gene_ID	H. sapiens	4201	H. sapiens	MEA1	male-enhanced antigen 1	GO:0008584 male gonad development;GO:0046546 development of primary male sexual characteristics;GO:0046661 male sex differentiation		Predicted intracellular proteins	Cytosol;Nucleoplasm (Approved)				0	0	0	0	0	0	0	0	0	0	0	0	0	0	0	0	0	0	0	0	1
4591	TRIM37	1	0	4591	Gene_ID	H. sapiens	4591	H. sapiens	TRIM37	tripartite motif containing 37	GO:0070842 aggresome assembly;GO:0046600 negative regulation of centriole replication;GO:0070841 inclusion body assembly		Human disease related genes:Congenital malformations:Other congenital malformations; Disease related genes; Potential drug targets; Enzymes; Predicted intracellular proteins; ENZYME proteins:Transferases					0	0	0	0	0	0	0	0	0	0	0	0	0	0	0	0	0	0	0	0	1
5251	PHEX	0	1	5251	Gene_ID	H. sapiens	5251	H. sapiens	PHEX	phosphate regulating endopeptidase homolog X-linked	GO:1990418 response to insulin-like growth factor stimulus;GO:1904383 response to sodium phosphate;GO:0071374 cellular response to parathyroid hormone stimulus		Human disease related genes:Congenital disorders of metabolism:Congenital disorders of ion transport and metabolism; Peptidases:Metallopeptidases; Disease related genes; Potential drug targets; Enzymes				(M5921)HALLMARK COMPLEMENT	0	0	0	0	0	0	0	0	0	0	0	0	0	0	0	0	0	0	0	0	1
10855	HPSE	0	1	10855	Gene_ID	H. sapiens	10855	H. sapiens	HPSE	heparanase	GO:0030200 heparan sulfate proteoglycan catabolic process;GO:0030167 proteoglycan catabolic process;GO:0061042 vascular wound healing		Enzymes; ENZYME proteins:Hydrolases; Predicted secreted proteins	Nucleoplasm (Supported); Additional: Vesicles		(M198)PID SYNDECAN 1 PATHWAY; (M3468)NABA ECM REGULATORS; (M5885)NABA MATRISOME ASSOCIATED		0	0	0	0	0	0	0	0	0	0	0	0	0	0	0	0	0	0	0	0	1
8543	LMO4	1	0	8543	Gene_ID	H. sapiens	8543	H. sapiens	LMO4	LIM domain only 4	GO:0021527 spinal cord association neuron differentiation;GO:0042659 regulation of cell fate specification;GO:0021514 ventral spinal cord interneuron differentiation		Predicted intracellular proteins	Nucleoplasm (Supported); Additional: Midbody ring		(M183)PID IL6 7 PATHWAY; (M100)PID SHP2 PATHWAY; (M200)PID ERA GENOMIC PATHWAY		0	0	0	0	0	0	0	0	0	0	0	0	0	0	0	0	0	0	0	0	1
3175	ONECUT1	0	1	3175	Gene_ID	H. sapiens	3175	H. sapiens	ONECUT1	one cut homeobox 1	GO:0048536 spleen development;GO:0031018 endocrine pancreas development;GO:0031016 pancreas development		Transcription factors:Helix-turn-helix domains; Predicted intracellular proteins			(M176)PID FOXM1 PATHWAY	(M5941)HALLMARK UV RESPONSE UP	0	0	0	0	0	0	0	0	0	0	0	0	0	0	0	0	0	0	0	0	1
5874	RAB27B	1	0	5874	Gene_ID	H. sapiens	5874	H. sapiens	RAB27B	RAB27B, member RAS oncogene family	GO:0099640 axo-dendritic protein transport;GO:0099641 anterograde axonal protein transport;GO:1905383 protein localization to presynapse		Enzymes; ENZYME proteins:Hydrolases; Predicted intracellular proteins	Golgi apparatus;Plasma membrane (Approved); Additional: Cytosol				0	1	0	0	0	0	0	0	0	0	0	0	1	0	0	0	1	0	0	0	1
9581	PREPL	1	0	9581	Gene_ID	H. sapiens	9581	H. sapiens	PREPL	prolyl endopeptidase like	GO:0043001 Golgi to plasma membrane protein transport;GO:0061951 establishment of protein localization to plasma membrane;GO:0006893 Golgi to plasma membrane transport		Human disease related genes:Nervous system diseases:Other nervous and sensory system diseases; Disease related genes; Potential drug targets; Enzymes; Predicted intracellular proteins; Peptidases:Serine-type peptidases					0	1	1	0	0	0	0	0	0	0	1	0	0	0	0	0	1	0	0	0	1
374977	MROH7	0	1	374977	Gene_ID	H. sapiens	374977	H. sapiens	MROH7	maestro heat like repeat family member 7			Predicted intracellular proteins					0	0	0	0	0	0	0	0	0	0	0	0	0	0	0	0	0	0	0	0	1
51103	NDUFAF1	1	0	51103	Gene_ID	H. sapiens	51103	H. sapiens	NDUFAF1	NADH:ubiquinone oxidoreductase complex assembly factor 1	GO:0051131 chaperone-mediated protein complex assembly;GO:0006120 mitochondrial electron transport, NADH to ubiquinone;GO:0010257 NADH dehydrogenase complex assembly		Predicted intracellular proteins; Disease related genes; Human disease related genes:Congenital disorders of metabolism:Mitochondrial diseases	Cytosol;Mitochondria (Approved)				0	0	0	0	0	0	0	0	0	0	0	0	0	0	0	0	0	0	1	0	1
57731	SPTBN4	1	0	57731	Gene_ID	H. sapiens	57731	H. sapiens	SPTBN4	spectrin beta, non-erythrocytic 4	GO:0045162 clustering of voltage-gated sodium channels;GO:0045161 neuronal ion channel clustering;GO:0010459 negative regulation of heart rate		Predicted intracellular proteins; Disease related genes	Nucleoli (Approved); Additional: Nucleoplasm				0	0	0	0	1	0	1	0	0	1	1	1	0	1	0	0	0	1	0	0	1
50808	AK3	0	1	50808	Gene_ID	H. sapiens	50808	H. sapiens	AK3	adenylate kinase 3	GO:0046041 ITP metabolic process;GO:0006172 ADP biosynthetic process;GO:0009180 purine ribonucleoside diphosphate biosynthetic process		Enzymes; Predicted intracellular proteins; ENZYME proteins:Transferases	Mitochondria (Supported)			(M5898)HALLMARK DNA REPAIR; (M5937)HALLMARK GLYCOLYSIS	0	0	0	0	0	0	0	0	0	0	0	0	0	0	0	0	0	0	0	0	1
1109	AKR1C4	0	1	1109	Gene_ID	H. sapiens	1109	H. sapiens	AKR1C4	aldo-keto reductase family 1 member C4	GO:0009753 response to jasmonic acid;GO:0071395 cellular response to jasmonic acid stimulus;GO:0044597 daunorubicin metabolic process		Human disease related genes:Reproductive system diseases:Reproductive system diseases; ENZYME proteins:Oxidoreductases; Disease related genes; Potential drug targets; Enzymes; Predicted intracellular proteins	Cytosol;Nucleoplasm (Approved); Additional: Endoplasmic reticulum;Nucleoli fibrillar center	NADH			0	0	0	0	0	0	0	0	0	0	0	0	0	0	0	0	0	0	0	0	1
134701	RIPPLY2	1	0	134701	Gene_ID	H. sapiens	134701	H. sapiens	RIPPLY2	ripply transcriptional repressor 2	GO:0032525 somite rostral/caudal axis specification;GO:0036342 post-anal tail morphogenesis;GO:0000578 embryonic axis specification		Human disease related genes:Congenital malformations:Congenital malformations of the musculoskeletal system; Predicted intracellular proteins; Disease related genes					0	0	0	0	0	0	0	0	0	0	0	0	0	0	0	0	0	0	0	0	1
6474	SHOX2	0	1	6474	Gene_ID	H. sapiens	6474	H. sapiens	SHOX2	short stature homeobox 2	GO:0003172 sinoatrial valve development;GO:0003213 cardiac right atrium morphogenesis;GO:0060931 sinoatrial node cell development		Transcription factors:Helix-turn-helix domains; Predicted intracellular proteins				(M5941)HALLMARK UV RESPONSE UP; (M5956)HALLMARK KRAS SIGNALING DN	0	0	0	0	1	0	0	0	0	0	0	0	0	0	0	0	0	1	0	0	1
124590	USH1G	0	1	124590	Gene_ID	H. sapiens	124590	H. sapiens	USH1G	USH1 protein network component sans	GO:0050957 equilibrioception;GO:0060122 inner ear receptor cell stereocilium organization;GO:0045494 photoreceptor cell maintenance		Human disease related genes:Nervous system diseases:Eye disease; Predicted intracellular proteins; Disease related genes					0	0	0	0	0	0	0	0	0	0	0	0	0	0	0	0	0	0	0	0	1
146754	DNAH2	0	1	146754	Gene_ID	H. sapiens	146754	H. sapiens	DNAH2	dynein axonemal heavy chain 2	GO:0036159 inner dynein arm assembly;GO:0070286 axonemal dynein complex assembly;GO:0035082 axoneme assembly		Predicted intracellular proteins	Microtubules (Approved)				0	0	0	0	0	0	0	0	0	0	0	0	0	0	0	0	0	0	0	0	1
80128	TRIM46	1	0	80128	Gene_ID	H. sapiens	80128	H. sapiens	TRIM46	tripartite motif containing 46	GO:1901951 regulation of anterograde dense core granule transport;GO:1901953 positive regulation of anterograde dense core granule transport;GO:1904809 regulation of dense core granule transport		Predicted intracellular proteins					0	0	0	0	1	0	0	0	0	0	0	0	0	0	0	0	0	0	0	0	1
4919	ROR1	0	1	4919	Gene_ID	H. sapiens	4919	H. sapiens	ROR1	receptor tyrosine kinase like orphan receptor 1	GO:0014002 astrocyte development;GO:0060071 Wnt signaling pathway, planar cell polarity pathway;GO:0035567 non-canonical Wnt signaling pathway	Tyr protein kinase family	Human disease related genes:Nervous system diseases:Ear disease; Kinases:Tyr protein kinases; Disease related genes; Potential drug targets; Enzymes; Predicted intracellular proteins					0	0	0	0	0	0	0	0	0	0	0	0	0	0	0	0	0	0	0	0	1
112479	ERI2	0	1	112479	Gene_ID	H. sapiens	112479	H. sapiens	ERI2	ERI1 exoribonuclease family member 2	GO:0000459 exonucleolytic trimming involved in rRNA processing;GO:0000467 exonucleolytic trimming to generate mature 3'-end of 5.8S rRNA from tricistronic rRNA transcript (SSU-rRNA, 5.8S rRNA, LSU-rRNA);GO:0031125 rRNA 3'-end processing		Predicted intracellular proteins	Golgi apparatus;Nucleoplasm (Supported)				0	0	0	0	0	0	0	0	0	0	0	0	0	0	0	0	0	0	0	0	1
493869	GPX8	0	1	493869	Gene_ID	H. sapiens	493869	H. sapiens	GPX8	glutathione peroxidase 8 (putative)	GO:0098869 cellular oxidant detoxification;GO:1990748 cellular detoxification;GO:0097237 cellular response to toxic substance		Enzymes; Predicted intracellular proteins; ENZYME proteins:Oxidoreductases	Cytosol;Plasma membrane (Approved); Additional: Actin filaments			(M5892)HALLMARK CHOLESTEROL HOMEOSTASIS	0	0	0	0	0	0	0	0	0	0	0	0	0	0	0	0	0	0	0	0	1
4605	MYBL2	1	0	4605	Gene_ID	H. sapiens	4605	H. sapiens	MYBL2	MYB proto-oncogene like 2	GO:0090307 mitotic spindle assembly;GO:0043525 positive regulation of neuron apoptotic process;GO:1901216 positive regulation of neuron death		Transcription factors:Helix-turn-helix domains; Predicted intracellular proteins; Cancer-related genes:Candidate cancer biomarkers	Nucleoplasm (Supported); Additional: Cytosol		(M40)PID E2F PATHWAY	(M5901)HALLMARK G2M CHECKPOINT; (M5925)HALLMARK E2F TARGETS	0	0	0	0	0	0	0	0	0	0	0	0	0	0	0	0	0	0	0	0	1
100130449	LOC100130449	1	0	100130449	Gene_ID	H. sapiens	100130449	H. sapiens	LOC100130449	uncharacterized LOC100130449								0	0	0	0	0	0	0	0	0	0	0	0	0	0	0	0	0	0	0	0	1
56521	DNAJC12	1	0	56521	Gene_ID	H. sapiens	56521	H. sapiens	DNAJC12	DnaJ heat shock protein family (Hsp40) member C12			Predicted intracellular proteins; Disease related genes				(M5907)HALLMARK ESTROGEN RESPONSE LATE	0	0	0	0	0	0	0	0	0	0	0	0	0	0	0	0	0	0	0	0	1
2184	FAH	0	1	2184	Gene_ID	H. sapiens	2184	H. sapiens	FAH	fumarylacetoacetate hydrolase	GO:1901999 homogentisate metabolic process;GO:1902000 homogentisate catabolic process;GO:0006572 tyrosine catabolic process		ENZYME proteins:Hydrolases; Human disease related genes:Congenital disorders of metabolism:Congenital disorders of amino acid metabolism; Disease related genes; Potential drug targets; Enzymes; Predicted intracellular proteins	Cytosol (Approved); Additional: Nucleoplasm	Fumaric Acid; Acetoacetic acid; 4-[Hydroxy-[Methyl-Phosphinoyl]]-3-Oxo-Butanoic Acid		(M5947)HALLMARK IL2 STAT5 SIGNALING; (M5905)HALLMARK ADIPOGENESIS; (M5934)HALLMARK XENOBIOTIC METABOLISM	0	0	0	0	0	0	0	0	0	0	0	0	0	0	0	0	0	0	0	0	1
26166	RGS22	0	1	26166	Gene_ID	H. sapiens	26166	H. sapiens	RGS22	regulator of G protein signaling 22	GO:0009968 negative regulation of signal transduction;GO:0010648 negative regulation of cell communication;GO:0023057 negative regulation of signaling		Predicted intracellular proteins	Nucleoli fibrillar center (Supported); Additional: Actin filaments;Cytosol				0	0	0	0	0	0	0	0	0	0	0	0	0	0	0	0	0	0	0	0	1
56659	KCNK13	0	1	56659	Gene_ID	H. sapiens	56659	H. sapiens	KCNK13	potassium two pore domain channel subfamily K member 13	GO:0030322 stabilization of membrane potential;GO:0071805 potassium ion transmembrane transport;GO:0006813 potassium ion transport		Voltage-gated ion channels:Two-P Potassium Channels	Cell Junctions;Nuclear speckles (Approved)				0	0	0	1	0	0	0	0	0	0	0	0	0	0	0	0	0	0	0	0	1
8933	RTL8C	1	0	8933	Gene_ID	H. sapiens	8933	H. sapiens	RTL8C	retrotransposon Gag like 8C			Predicted intracellular proteins					0	0	0	0	0	0	0	0	0	0	0	0	0	0	0	0	0	0	0	0	1
2917	GRM7	1	0	2917	Gene_ID	H. sapiens	2917	H. sapiens	GRM7	glutamate metabotropic receptor 7	GO:0014050 negative regulation of glutamate secretion;GO:0007196 adenylate cyclase-inhibiting G protein-coupled glutamate receptor signaling pathway;GO:0051956 negative regulation of amino acid transport		G-protein coupled receptors:GPCRs excl olfactory receptors; G-protein coupled receptors:Family 3 (C) receptors; Human disease related genes:Congenital malformations:Congenital malformations of the nervous system; Predicted intracellular proteins	Cytosol (Uncertain)	Glutamic acid			0	1	1	0	1	0	1	0	0	0	0	0	1	0	0	0	0	0	0	0	1
57628	DPP10	1	0	57628	Gene_ID	H. sapiens	57628	H. sapiens	DPP10	dipeptidyl peptidase like 10	GO:1903078 positive regulation of protein localization to plasma membrane;GO:1904377 positive regulation of protein localization to cell periphery;GO:1901379 regulation of potassium ion transmembrane transport		Transporters:Accessory Factors Involved in Transport; Disease related genes; Potential drug targets; Enzymes; Predicted intracellular proteins; Peptidases:Serine-type peptidases					0	0	0	0	0	0	1	0	0	0	1	0	0	0	0	0	0	0	0	0	1
10084	PQBP1	1	0	10084	Gene_ID	H. sapiens	10084	H. sapiens	PQBP1	polyglutamine binding protein 1	GO:0071360 cellular response to exogenous dsRNA;GO:0071359 cellular response to dsRNA;GO:0000380 alternative mRNA splicing, via spliceosome		Human disease related genes:Congenital malformations:Other congenital malformations; Predicted intracellular proteins; Disease related genes	Nuclear speckles (Enhanced)				0	0	0	0	1	0	0	0	0	0	0	0	0	0	0	0	0	0	0	0	1
64219	PJA1	1	0	64219	Gene_ID	H. sapiens	64219	H. sapiens	PJA1	praja ring finger ubiquitin ligase 1	GO:0016567 protein ubiquitination;GO:0030163 protein catabolic process;GO:0032446 protein modification by small protein conjugation		Enzymes; Predicted intracellular proteins; ENZYME proteins:Transferases	Nucleoli;Nucleoplasm (Approved)				0	0	0	0	0	0	0	0	0	0	0	0	0	0	0	0	0	0	0	0	1
441061	MARCHF11	1	0	441061	Gene_ID	H. sapiens	441061	H. sapiens	MARCHF11	membrane associated ring-CH-type finger 11	GO:0016567 protein ubiquitination;GO:0032446 protein modification by small protein conjugation;GO:0070647 protein modification by small protein conjugation or removal		Enzymes; Predicted intracellular proteins; ENZYME proteins:Transferases					0	0	0	0	0	0	0	0	0	0	0	0	0	0	0	0	0	0	0	0	1
29930	PCDHB1	0	1	29930	Gene_ID	H. sapiens	29930	H. sapiens	PCDHB1	protocadherin beta 1	GO:0007156 homophilic cell adhesion via plasma membrane adhesion molecules;GO:0098742 cell-cell adhesion via plasma-membrane adhesion molecules;GO:0098609 cell-cell adhesion			Nucleoplasm (Uncertain); Additional: Plasma membrane			(M5956)HALLMARK KRAS SIGNALING DN	0	0	0	0	0	0	0	0	0	0	0	0	0	0	0	0	0	0	0	0	1
27042	UTP25	1	0	27042	Gene_ID	H. sapiens	27042	H. sapiens	UTP25	UTP25 small subunit processor component	GO:1902570 protein localization to nucleolus;GO:0040019 positive regulation of embryonic development;GO:0000462 maturation of SSU-rRNA from tricistronic rRNA transcript (SSU-rRNA, 5.8S rRNA, LSU-rRNA)		Predicted intracellular proteins					0	0	0	0	0	0	0	0	0	0	0	0	0	0	0	0	0	0	0	0	1
79605	PGBD5	1	0	79605	Gene_ID	H. sapiens	79605	H. sapiens	PGBD5	piggyBac transposable element derived 5	GO:0098038 non-replicative transposition, DNA-mediated;GO:0006313 transposition, DNA-mediated;GO:0032196 transposition		Predicted intracellular proteins; Disease related genes	Nucleoplasm (Supported)				0	0	0	0	0	0	0	0	0	0	0	0	0	0	0	0	0	0	0	0	1
84532	ACSS1	0	1	84532	Gene_ID	H. sapiens	84532	H. sapiens	ACSS1	acyl-CoA synthetase short chain family member 1	GO:0019413 acetate biosynthetic process;GO:0019542 propionate biosynthetic process;GO:0006083 acetate metabolic process		Enzymes; ENZYME proteins:Ligase; Predicted intracellular proteins		ATP	(M32)PID HDAC CLASSIII PATHWAY	(M5935)HALLMARK FATTY ACID METABOLISM	0	0	0	0	0	0	0	0	0	0	0	0	0	0	0	0	0	0	0	0	1
25776	CBY1	0	1	25776	Gene_ID	H. sapiens	25776	H. sapiens	CBY1	chibby family member 1, beta catenin antagonist	GO:0033504 floor plate development;GO:0051289 protein homotetramerization;GO:0055007 cardiac muscle cell differentiation		Predicted intracellular proteins			(M223)PID BETA CATENIN NUC PATHWAY		0	0	0	0	0	0	0	0	0	0	0	0	0	0	0	0	0	0	0	0	1
64386	MMP25	1	0	64386	Gene_ID	H. sapiens	64386	H. sapiens	MMP25	matrix metallopeptidase 25	GO:0060022 hard palate development;GO:0062009 secondary palate development;GO:0030574 collagen catabolic process		Enzymes; Predicted secreted proteins; Peptidases:Metallopeptidases	Plasma membrane (Supported)	Marimastat; Fenofibrate; Fenofibric acid	(M3468)NABA ECM REGULATORS; (M5885)NABA MATRISOME ASSOCIATED; (M5889)NABA MATRISOME		0	0	0	0	0	0	0	0	0	0	0	0	0	0	0	0	0	0	0	0	1
55907	CMAS	1	0	55907	Gene_ID	H. sapiens	55907	H. sapiens	CMAS	cytidine monophosphate N-acetylneuraminic acid synthetase	GO:0006054 N-acetylneuraminate metabolic process;GO:0006040 amino sugar metabolic process;GO:0043603 cellular amide metabolic process		Enzymes; Predicted intracellular proteins; ENZYME proteins:Transferases	Cytosol (Uncertain); Additional: Nucleoli	Cytidine-5'-Monophosphate-5-N-Acetylneuraminic Acid			0	0	0	0	0	0	0	0	0	0	0	0	0	0	0	0	0	0	0	0	1
1088	CEACAM8	0	1	1088	Gene_ID	H. sapiens	1088	H. sapiens	CEACAM8	CEA cell adhesion molecule 8	GO:0007157 heterophilic cell-cell adhesion via plasma membrane cell adhesion molecules;GO:0098742 cell-cell adhesion via plasma-membrane adhesion molecules;GO:0098609 cell-cell adhesion		Predicted intracellular proteins; CD markers					0	0	0	0	0	0	0	0	0	0	0	0	0	0	0	0	0	0	0	0	1
23139	MAST2	1	0	23139	Gene_ID	H. sapiens	23139	H. sapiens	MAST2	microtubule associated serine/threonine kinase 2	GO:0032655 regulation of interleukin-12 production;GO:0048515 spermatid differentiation;GO:0018105 peptidyl-serine phosphorylation	AGC Ser/Thr protein kinase family	Enzymes; Kinases:AGC Ser/Thr protein kinases; Cancer-related genes:Mutational cancer driver genes; ENZYME proteins:Transferases	Cytosol (Approved)			(M5951)HALLMARK SPERMATOGENESIS	0	0	0	0	0	0	0	0	0	0	0	0	0	0	0	0	0	0	0	0	1
55749	CCAR1	0	1	55749	Gene_ID	H. sapiens	55749	H. sapiens	CCAR1	cell division cycle and apoptosis regulator 1	GO:0043065 positive regulation of apoptotic process;GO:0043068 positive regulation of programmed cell death;GO:0030335 positive regulation of cell migration		Predicted intracellular proteins; Cancer-related genes:Mutational cancer driver genes	Nucleoplasm (Supported); Additional: Golgi apparatus				0	0	0	0	0	0	0	0	0	0	0	0	0	0	0	0	0	0	0	0	1
768211	RELL1	0	1	768211	Gene_ID	H. sapiens	768211	H. sapiens	RELL1	RELT like 1	GO:1900745 positive regulation of p38MAPK cascade;GO:1900744 regulation of p38MAPK cascade;GO:0032874 positive regulation of stress-activated MAPK cascade			Microtubules;Plasma membrane (Supported)				0	0	0	0	0	0	0	0	0	0	0	0	0	0	0	0	0	0	0	0	1
2315	MLANA	0	1	2315	Gene_ID	H. sapiens	2315	H. sapiens	MLANA	melan-A								0	0	0	0	0	0	0	0	0	0	0	0	0	0	0	0	0	0	0	0	1
5521	PPP2R2B	1	0	5521	Gene_ID	H. sapiens	5521	H. sapiens	PPP2R2B	protein phosphatase 2 regulatory subunit Bbeta	GO:0070262 peptidyl-serine dephosphorylation;GO:0006470 protein dephosphorylation;GO:0016311 dephosphorylation		Predicted intracellular proteins; Human disease related genes:Nervous system diseases:Neurodegenerative diseases; Disease related genes	Cytosol (Uncertain)		(M46)PID ATR PATHWAY; (M186)PID PDGFRB PATHWAY		0	0	0	0	0	0	0	0	0	0	0	0	1	0	0	0	0	0	0	0	1
27197	GPR82	0	1	27197	Gene_ID	H. sapiens	27197	H. sapiens	GPR82	G protein-coupled receptor 82	GO:0007186 G protein-coupled receptor signaling pathway;GO:0007165 signal transduction;GO:0023052 signaling		G-protein coupled receptors:GPCRs excl olfactory receptors					0	0	0	0	0	0	0	0	0	0	0	0	0	0	0	0	0	0	0	0	1
134637	ADAT2	1	0	134637	Gene_ID	H. sapiens	134637	H. sapiens	ADAT2	adenosine deaminase tRNA specific 2	GO:0002100 tRNA wobble adenosine to inosine editing;GO:0006382 adenosine to inosine editing;GO:0002097 tRNA wobble base modification		Enzymes; ENZYME proteins:Hydrolases; Predicted intracellular proteins	Golgi apparatus (Approved); Additional: Cytosol;Nucleoplasm				0	0	0	0	0	0	0	0	0	0	0	0	0	0	0	0	0	0	0	0	1
143884	CWF19L2	0	1	143884	Gene_ID	H. sapiens	143884	H. sapiens	CWF19L2	CWF19 like cell cycle control factor 2	GO:0000377 RNA splicing, via transesterification reactions with bulged adenosine as nucleophile;GO:0000398 mRNA splicing, via spliceosome;GO:0000375 RNA splicing, via transesterification reactions		Predicted intracellular proteins	Nuclear speckles (Approved); Additional: Cytosol				0	0	0	0	0	0	0	0	0	0	0	0	0	0	0	0	0	0	0	0	1
147906	DACT3	1	0	147906	Gene_ID	H. sapiens	147906	H. sapiens	DACT3	dishevelled binding antagonist of beta catenin 3	GO:0010719 negative regulation of epithelial to mesenchymal transition;GO:0010717 regulation of epithelial to mesenchymal transition;GO:0090090 negative regulation of canonical Wnt signaling pathway		Predicted intracellular proteins	Vesicles (Approved); Additional: Nucleoplasm				0	0	0	0	0	0	0	0	0	0	0	0	0	0	0	0	0	0	0	0	1
7336	UBE2V2	1	0	7336	Gene_ID	H. sapiens	7336	H. sapiens	UBE2V2	ubiquitin conjugating enzyme E2 V2	GO:0042275 error-free postreplication DNA repair;GO:1902523 positive regulation of protein K63-linked ubiquitination;GO:1900044 regulation of protein K63-linked ubiquitination		Predicted intracellular proteins	Nucleoplasm (Supported)				0	0	0	0	0	0	0	0	0	0	0	0	0	0	0	0	0	0	0	0	1
857	CAV1	0	1	857	Gene_ID	H. sapiens	857	H. sapiens	CAV1	caveolin 1	GO:1900085 negative regulation of peptidyl-tyrosine autophosphorylation;GO:0086098 angiotensin-activated signaling pathway involved in heart process;GO:0044860 protein localization to plasma membrane raft		Cancer-related genes:Candidate cancer biomarkers; Transporters:Accessory Factors Involved in Transport; Predicted intracellular proteins; Disease related genes; Potential drug targets; Human disease related genes:Cardiovascular diseases:Hypertensive diseases; Human disease related genes:Congenital disorders of metabolism:Other congenital disorders of metabolism	Golgi apparatus (Supported)		(M90)PID WNT CANONICAL PATHWAY; (M206)PID PDGFRA PATHWAY; (M185)PID ALK1 PATHWAY	(M5942)HALLMARK UV RESPONSE DN; (M5902)HALLMARK APOPTOSIS; (M5891)HALLMARK HYPOXIA	0	0	0	1	0	0	1	0	0	0	1	0	0	0	0	1	1	1	0	0	1
144568	A2ML1	0	1	144568	Gene_ID	H. sapiens	144568	H. sapiens	A2ML1	alpha-2-macroglobulin like 1	GO:0010951 negative regulation of endopeptidase activity;GO:0010466 negative regulation of peptidase activity;GO:0045861 negative regulation of proteolysis		Predicted secreted proteins; Predicted intracellular proteins; Disease related genes			(M3468)NABA ECM REGULATORS; (M5885)NABA MATRISOME ASSOCIATED; (M5889)NABA MATRISOME		0	0	0	0	0	0	0	0	0	0	0	0	0	0	0	1	0	0	0	0	1
27077	B9D1	1	0	27077	Gene_ID	H. sapiens	27077	H. sapiens	B9D1	B9 domain containing 1	GO:0060563 neuroepithelial cell differentiation;GO:0042733 embryonic digit morphogenesis;GO:0007224 smoothened signaling pathway		Human disease related genes:Congenital malformations:Congenital malformations of the nervous system; Predicted intracellular proteins; Disease related genes; Human disease related genes:Congenital malformations:Congenital malformations of the urinary system					0	0	0	0	0	0	0	0	0	0	0	0	0	0	0	0	0	0	0	0	1
8535	CBX4	1	0	8535	Gene_ID	H. sapiens	8535	H. sapiens	CBX4	chromobox 4	GO:0016925 protein sumoylation;GO:0018205 peptidyl-lysine modification;GO:0006325 chromatin organization		Predicted intracellular proteins	Nucleoplasm (Enhanced); Additional: Nuclear bodies		(M279)PID RB 1PATHWAY; (M195)PID CMYB PATHWAY		0	0	0	0	0	0	0	1	0	0	0	0	0	0	0	0	0	0	0	0	1
90799	CEP95	0	1	90799	Gene_ID	H. sapiens	90799	H. sapiens	CEP95	centrosomal protein 95			Predicted intracellular proteins	Cytosol (Uncertain); Additional: Centriolar satellite				0	0	0	0	0	0	0	0	0	0	0	0	0	0	0	0	0	0	0	0	1
291	SLC25A4	1	0	291	Gene_ID	H. sapiens	291	H. sapiens	SLC25A4	solute carrier family 25 member 4	GO:0015853 adenine transport;GO:0140021 mitochondrial ADP transmembrane transport;GO:1990544 mitochondrial ATP transmembrane transport		FDA approved drug targets:Small molecule drugs; Human disease related genes:Nervous system diseases:Eye disease; Disease related genes; Transporters:Electrochemical Potential-driven transporters; Human disease related genes:Congenital disorders of metabolism:Mitochondrial diseases	Mitochondria (Supported)	ATP; Clodronic acid; Etidronic acid; [3-(Dodecanoylamino)Propyl](Hydroxy)Dimethylammonium; Carboxyatractyloside; Tetrastearoyl cardiolipin; Di-Stearoyl-3-Sn-Phosphatidylcholine		(M5949)HALLMARK PEROXISOME; (M5941)HALLMARK UV RESPONSE UP; (M5936)HALLMARK OXIDATIVE PHOSPHORYLATION	0	1	0	1	0	0	0	1	0	0	0	0	1	1	0	1	0	0	1	1	1
7334	UBE2N	1	0	7334	Gene_ID	H. sapiens	7334	H. sapiens	UBE2N	ubiquitin conjugating enzyme E2 N	GO:1902523 positive regulation of protein K63-linked ubiquitination;GO:0033182 regulation of histone ubiquitination;GO:1900044 regulation of protein K63-linked ubiquitination		Enzymes; Predicted intracellular proteins; ENZYME proteins:Transferases; Cancer-related genes:Candidate cancer biomarkers	Nucleoplasm (Supported); Additional: Nucleoli fibrillar center		(M84)PID ATM PATHWAY; (M110)PID IL1 PATHWAY	(M5923)HALLMARK PI3K AKT MTOR SIGNALING; (M5950)HALLMARK ALLOGRAFT REJECTION	0	0	0	0	0	0	0	0	0	0	0	0	0	0	0	0	0	0	0	0	1
11346	SYNPO	1	0	11346	Gene_ID	H. sapiens	11346	H. sapiens	SYNPO	synaptopodin	GO:1905355 spine apparatus assembly;GO:0098886 modification of dendritic spine;GO:0099010 modification of postsynaptic structure		Predicted intracellular proteins	Cytosol;Plasma membrane (Supported); Additional: Actin filaments			(M5893)HALLMARK MITOTIC SPINDLE; (M5956)HALLMARK KRAS SIGNALING DN	0	0	0	0	0	1	0	0	0	0	0	0	0	0	0	0	0	0	0	0	1
4168	MCF2	1	0	4168	Gene_ID	H. sapiens	4168	H. sapiens	MCF2	MCF.2 cell line derived transforming sequence	GO:0050771 negative regulation of axonogenesis;GO:1990830 cellular response to leukemia inhibitory factor;GO:1990823 response to leukemia inhibitory factor		Predicted intracellular proteins			(M83)PID CDC42 REG PATHWAY; (M241)PID RAC1 REG PATHWAY; (M68)PID RHOA REG PATHWAY		0	0	0	0	1	0	0	0	0	0	0	0	0	0	0	0	0	0	0	0	1
199223	TTC21A	0	1	199223	Gene_ID	H. sapiens	199223	H. sapiens	TTC21A	tetratricopeptide repeat domain 21A	GO:0035721 intraciliary retrograde transport;GO:0042073 intraciliary transport;GO:0061512 protein localization to cilium		Predicted intracellular proteins; Disease related genes; Human disease related genes:Reproductive system diseases:Reproductive system diseases	Nucleoplasm (Approved)				0	0	0	0	0	0	0	0	0	0	0	0	0	0	0	0	0	0	0	0	1
79016	DDA1	1	0	79016	Gene_ID	H. sapiens	79016	H. sapiens	DDA1	DET1 and DDB1 associated 1	GO:0032436 positive regulation of proteasomal ubiquitin-dependent protein catabolic process;GO:2000060 positive regulation of ubiquitin-dependent protein catabolic process;GO:1901800 positive regulation of proteasomal protein catabolic process		Predicted intracellular proteins	Nucleoli;Nucleoplasm (Approved)				0	0	0	0	0	0	0	0	0	0	0	0	0	0	0	1	0	0	0	0	1
27299	ADAMDEC1	0	1	27299	Gene_ID	H. sapiens	27299	H. sapiens	ADAMDEC1	ADAM like decysin 1	GO:0007162 negative regulation of cell adhesion;GO:0030155 regulation of cell adhesion;GO:0006508 proteolysis		Predicted secreted proteins; Predicted intracellular proteins			(M3468)NABA ECM REGULATORS; (M5885)NABA MATRISOME ASSOCIATED; (M5889)NABA MATRISOME	(M5953)HALLMARK KRAS SIGNALING UP	0	0	0	0	0	0	0	0	0	0	0	0	0	0	0	0	0	0	0	0	1
126231	ZNF573	0	1	126231	Gene_ID	H. sapiens	126231	H. sapiens	ZNF573	zinc finger protein 573	GO:0006357 regulation of transcription by RNA polymerase II;GO:0006355 regulation of transcription, DNA-templated;GO:1903506 regulation of nucleic acid-templated transcription		Predicted intracellular proteins; Transcription factors:Zinc-coordinating DNA-binding domains	Intermediate filaments (Approved); Additional: Cytosol				0	0	0	0	0	0	0	0	0	0	0	0	0	0	0	0	0	0	0	0	1
3064	HTT	1	0	3064	Gene_ID	H. sapiens	3064	H. sapiens	HTT	huntingtin	GO:1905289 regulation of CAMKK-AMPK signaling cascade;GO:1905335 regulation of aggrephagy;GO:1905337 positive regulation of aggrephagy		Predicted intracellular proteins; Human disease related genes:Nervous system diseases:Neurodegenerative diseases; Disease related genes	Nucleoplasm (Supported); Additional: Cytosol	Copper	(M145)PID P53 DOWNSTREAM PATHWAY		0	0	0	0	1	0	1	1	0	0	0	1	0	1	0	1	0	0	0	0	1
55906	ZC4H2	1	0	55906	Gene_ID	H. sapiens	55906	H. sapiens	ZC4H2	zinc finger C4H2-type containing	GO:0003358 noradrenergic neuron development;GO:0003357 noradrenergic neuron differentiation;GO:0021522 spinal cord motor neuron differentiation		Predicted intracellular proteins; Human disease related genes:Musculoskeletal diseases:Other musculoskeletal diseases; Disease related genes	Microtubules;Vesicles (Approved)				0	0	0	0	0	1	0	0	0	0	0	0	0	0	0	0	0	0	0	0	1
57144	PAK5	1	0	57144	Gene_ID	H. sapiens	57144	H. sapiens	PAK5	p21 (RAC1) activated kinase 5	GO:2001237 negative regulation of extrinsic apoptotic signaling pathway;GO:0007613 memory;GO:0007612 learning	STE Ser/Thr protein kinase family	Enzymes; RAS pathway related proteins; Kinases:STE Ser/Thr protein kinases; Predicted intracellular proteins; ENZYME proteins:Transferases	Nucleoplasm (Approved)	Fostamatinib	(M16801)SIG REGULATION OF THE ACTIN CYTOSKELETON BY RHO GTPASES; (M5193)SIG CHEMOTAXIS; (M295)SIG PIP3 SIGNALING IN CARDIAC MYOCTES		0	0	0	0	0	0	0	0	0	1	0	1	0	0	0	0	0	0	0	0	1
4697	NDUFA4	1	0	4697	Gene_ID	H. sapiens	4697	H. sapiens	NDUFA4	NDUFA4 mitochondrial complex associated	GO:1904734 positive regulation of electron transfer activity;GO:1904960 positive regulation of cytochrome-c oxidase activity;GO:1904959 regulation of cytochrome-c oxidase activity		Disease related genes	Mitochondria (Supported)	NADH		(M5936)HALLMARK OXIDATIVE PHOSPHORYLATION	0	0	0	0	0	0	1	1	0	0	0	0	0	0	0	0	0	0	0	0	1
80333	KCNIP4	1	0	80333	Gene_ID	H. sapiens	80333	H. sapiens	KCNIP4	potassium voltage-gated channel interacting protein 4	GO:1901379 regulation of potassium ion transmembrane transport;GO:0043266 regulation of potassium ion transport;GO:0071805 potassium ion transmembrane transport		Transporters:Accessory Factors Involved in Transport; Predicted intracellular proteins	Vesicles (Approved)		(M223)PID BETA CATENIN NUC PATHWAY		0	0	0	1	0	0	1	0	0	0	1	0	0	0	0	0	0	1	0	0	1
389898	UBE2NL	1	0	389898	Gene_ID	H. sapiens	389898	H. sapiens	UBE2NL	ubiquitin conjugating enzyme E2 N like (gene/pseudogene)	GO:0000209 protein polyubiquitination;GO:0016567 protein ubiquitination;GO:0032446 protein modification by small protein conjugation							0	0	0	0	0	0	0	0	0	0	0	0	0	0	0	0	0	0	0	0	1
728819	C1GALT1C1L	0	1	728819	Gene_ID	H. sapiens	728819	H. sapiens	C1GALT1C1L	C1GALT1 specific chaperone 1 like	GO:0016267 O-glycan processing, core 1;GO:0016266 O-glycan processing;GO:0006493 protein O-linked glycosylation							0	0	0	0	0	0	0	0	0	0	0	0	0	0	0	0	0	0	0	0	1
156	GRK2	1	0	156	Gene_ID	H. sapiens	156	H. sapiens	GRK2	G protein-coupled receptor kinase 2	GO:0003108 negative regulation of the force of heart contraction by chemical signal;GO:1901081 negative regulation of relaxation of smooth muscle;GO:1901080 regulation of relaxation of smooth muscle	AGC Ser/Thr protein kinase family	Enzymes; Kinases:AGC Ser/Thr protein kinases; Predicted intracellular proteins; ENZYME proteins:Transferases	Cytosol (Approved)	ATP	(M211)PID HEDGEHOG 2PATHWAY; (M252)PID IL8 CXCR1 PATHWAY; (M30)PID HDAC CLASSII PATHWAY	(M5923)HALLMARK PI3K AKT MTOR SIGNALING	0	1	0	0	0	0	0	0	0	0	0	0	1	0	0	0	0	1	0	0	1
10488	CREB3	1	0	10488	Gene_ID	H. sapiens	10488	H. sapiens	CREB3	cAMP responsive element binding protein 3	GO:0006990 positive regulation of transcription from RNA polymerase II promoter involved in unfolded protein response;GO:0090026 positive regulation of monocyte chemotaxis;GO:1902236 negative regulation of endoplasmic reticulum stress-induced intrinsic apoptotic signaling pathway		Transcription factors:Basic domains	Cytosol (Supported)		(M295)SIG PIP3 SIGNALING IN CARDIAC MYOCTES		0	0	0	0	1	0	0	1	0	0	0	0	1	0	0	0	0	0	0	0	1
9568	GABBR2	1	0	9568	Gene_ID	H. sapiens	9568	H. sapiens	GABBR2	gamma-aminobutyric acid type B receptor subunit 2	GO:0150099 neuron-glial cell signaling;GO:0007194 negative regulation of adenylate cyclase activity;GO:0031280 negative regulation of cyclase activity		Transporters; Human disease related genes:Nervous system diseases:Epilepsy; FDA approved drug targets:Small molecule drugs; G-protein coupled receptors:Family 3 (C) receptors; Disease related genes; G-protein coupled receptors:GPCRs excl olfactory receptors; Predicted intracellular proteins		Baclofen; gamma-Aminobutyric acid; SGS-742; Arbaclofen; Arbaclofen Placarbil			1	1	0	1	0	0	0	0	0	0	0	0	1	0	0	0	0	0	0	0	1
100131187	TSTD1	1	0	100131187	Gene_ID	H. sapiens	100131187	H. sapiens	TSTD1	thiosulfate sulfurtransferase like domain containing 1	GO:0019418 sulfide oxidation;GO:0070221 sulfide oxidation, using sulfide:quinone oxidoreductase;GO:0006006 glucose metabolic process		Predicted intracellular proteins	Cytoplasmic bodies;Cytosol (Approved)				0	0	0	0	0	0	0	0	0	0	0	0	0	0	0	0	0	0	0	0	1
91300	R3HDM4	1	0	91300	Gene_ID	H. sapiens	91300	H. sapiens	R3HDM4	R3H domain containing 4			Predicted intracellular proteins	Nucleoplasm (Approved); Additional: Cytosol				0	0	0	0	0	0	0	0	0	0	0	0	0	0	0	0	0	0	0	0	1
3757	KCNH2	1	0	3757	Gene_ID	H. sapiens	3757	H. sapiens	KCNH2	potassium voltage-gated channel subfamily H member 2	GO:0003064 regulation of heart rate by hormone;GO:1903765 negative regulation of potassium ion export across plasma membrane;GO:0003062 regulation of heart rate by chemical signal		FDA approved drug targets:Small molecule drugs; Voltage-gated ion channels:Voltage-Gated Potassium Channels; Disease related genes; Transporters:Transporter channels and pores; Human disease related genes:Cardiovascular diseases:Cardiac diseases		Fluvoxamine; Erythromycin; Dofetilide; Phenytoin; Amsacrine; Disopyramide; Ibutilide; Amitriptyline; Terfenadine; Alfuzosin; Loratadine; Prazosin; Imipramine; Fluoxetine; Chlorpromazine; Sotalol; Ciprofloxacin; Hydroxyzine; Doxazosin; Cisapride; Astemizole; Verapamil; Tamoxifen; Thioridazine; Quinidine; Ketoconazole; Procainamide; Perhexiline; Pimozide; Amiodarone; Carvedilol; Doxepin; Nefazodone…		(M5941)HALLMARK UV RESPONSE UP; (M5909)HALLMARK MYOGENESIS; (M5915)HALLMARK APICAL JUNCTION	1	1	0	1	0	0	1	0	0	0	0	0	0	0	0	0	0	1	0	0	1
1903	C9orf47;S1PR3	0	1	1903	Gene_ID	H. sapiens	1903	H. sapiens	S1PR3	sphingosine-1-phosphate receptor 3	GO:1901551 negative regulation of endothelial cell development;GO:1903141 negative regulation of establishment of endothelial barrier;GO:0045602 negative regulation of endothelial cell differentiation		G-protein coupled receptors:GPCRs excl olfactory receptors; FDA approved drug targets:Small molecule drugs; G-protein coupled receptors:Lysolipids receptors; Predicted intracellular proteins		Fingolimod	(M155)PID S1P META PATHWAY; (M55)PID S1P S1P3 PATHWAY		0	0	0	0	1	0	0	0	0	0	0	0	0	0	0	0	0	0	0	0	1
89882	TPD52L3	1	0	89882	Gene_ID	H. sapiens	89882	H. sapiens	TPD52L3	TPD52 like 3			Predicted intracellular proteins					0	0	0	0	0	0	0	0	0	0	0	0	0	0	0	0	0	0	0	0	1
84449	ZNF333	0	1	84449	Gene_ID	H. sapiens	84449	H. sapiens	ZNF333	zinc finger protein 333	GO:0006357 regulation of transcription by RNA polymerase II;GO:0006355 regulation of transcription, DNA-templated;GO:1903506 regulation of nucleic acid-templated transcription		Predicted intracellular proteins; Transcription factors:Zinc-coordinating DNA-binding domains	Nucleoplasm (Supported)				0	0	0	0	0	0	0	0	0	0	0	0	0	0	0	0	0	0	0	0	1
8506	CNTNAP1	1	0	8506	Gene_ID	H. sapiens	8506	H. sapiens	CNTNAP1	contactin associated protein 1	GO:0098529 neuromuscular junction development, skeletal muscle fiber;GO:1990227 paranodal junction maintenance;GO:0002175 protein localization to paranode region of axon		Human disease related genes:Congenital malformations:Congenital malformations of the musculoskeletal system; Disease related genes; Human disease related genes:Nervous system diseases:Other nervous and sensory system diseases	Nucleoplasm (Approved)				0	0	0	1	1	1	0	0	0	1	0	0	0	0	0	0	0	1	1	0	1
117248	GALNT15	0	1	117248	Gene_ID	H. sapiens	117248	H. sapiens	GALNT15	polypeptide N-acetylgalactosaminyltransferase 15	GO:0016266 O-glycan processing;GO:0006493 protein O-linked glycosylation;GO:0006486 protein glycosylation		Enzymes; Predicted intracellular proteins; ENZYME proteins:Transferases	Golgi apparatus (Approved); Additional: Cytosol				0	0	0	0	0	0	0	0	0	0	0	0	0	0	0	0	0	0	0	0	1
84769	MPV17L2	1	0	84769	Gene_ID	H. sapiens	84769	H. sapiens	MPV17L2	MPV17 mitochondrial inner membrane protein like 2	GO:0061668 mitochondrial ribosome assembly;GO:0070131 positive regulation of mitochondrial translation;GO:0070129 regulation of mitochondrial translation							0	0	0	0	0	0	0	0	0	0	0	0	0	0	0	0	0	0	0	0	1
54976	C20orf27	1	0	54976	Gene_ID	H. sapiens	54976	H. sapiens	C20orf27	chromosome 20 open reading frame 27	GO:0030511 positive regulation of transforming growth factor beta receptor signaling pathway;GO:1903846 positive regulation of cellular response to transforming growth factor beta stimulus;GO:1901224 positive regulation of NIK/NF-kappaB signaling		Predicted intracellular proteins	Cytosol;Nucleoplasm (Approved)				0	0	0	0	0	0	0	0	0	0	0	0	0	0	0	0	0	0	0	0	1
375449	MAST4	0	1	375449	Gene_ID	H. sapiens	375449	H. sapiens	MAST4	microtubule associated serine/threonine kinase family member 4	GO:0018105 peptidyl-serine phosphorylation;GO:0018209 peptidyl-serine modification;GO:0006468 protein phosphorylation	AGC Ser/Thr protein kinase family	Enzymes; Kinases:AGC Ser/Thr protein kinases; Predicted intracellular proteins; ENZYME proteins:Transferases	Cytosol;Nucleoplasm (Approved)			(M5906)HALLMARK ESTROGEN RESPONSE EARLY	0	0	0	0	0	0	0	0	0	0	0	0	0	0	0	0	0	0	0	0	1
5738	PTGFRN	1	0	5738	Gene_ID	H. sapiens	5738	H. sapiens	PTGFRN	prostaglandin F2 receptor inhibitor	GO:0014905 myoblast fusion involved in skeletal muscle regeneration;GO:0014908 myotube differentiation involved in skeletal muscle regeneration;GO:0034389 lipid droplet organization		CD markers					0	0	0	0	0	0	0	0	0	0	0	0	0	0	0	0	0	0	0	0	1
80071	CCDC15	0	1	80071	Gene_ID	H. sapiens	80071	H. sapiens	CCDC15	coiled-coil domain containing 15			Predicted intracellular proteins	Plasma membrane (Approved); Additional: Cytosol				0	0	0	0	0	0	0	0	0	0	0	0	0	0	0	0	0	0	0	0	1
6611	SMS	1	0	6611	Gene_ID	H. sapiens	6611	H. sapiens	SMS	spermine synthase	GO:0006597 spermine biosynthetic process;GO:0008215 spermine metabolic process;GO:0006596 polyamine biosynthetic process		Human disease related genes:Congenital malformations:Other congenital malformations; Disease related genes; Enzymes; Predicted intracellular proteins; ENZYME proteins:Transferases	Nuclear bodies (Approved); Additional: Cytosol	Spermine		(M5908)HALLMARK ANDROGEN RESPONSE; (M5935)HALLMARK FATTY ACID METABOLISM	0	0	0	0	0	0	0	0	0	0	0	0	0	0	0	0	0	0	0	0	1
10656	KHDRBS3	1	0	10656	Gene_ID	H. sapiens	10656	H. sapiens	KHDRBS3	KH RNA binding domain containing, signal transduction associated 3	GO:0000381 regulation of alternative mRNA splicing, via spliceosome;GO:0048024 regulation of mRNA splicing, via spliceosome;GO:0050684 regulation of mRNA processing		Predicted intracellular proteins	Nucleoplasm (Supported)				0	0	0	0	0	0	0	0	0	0	0	0	0	0	0	0	0	0	0	0	1
26999	CYFIP2	1	0	26999	Gene_ID	H. sapiens	26999	H. sapiens	CYFIP2	cytoplasmic FMR1 interacting protein 2	GO:0051388 positive regulation of neurotrophin TRK receptor signaling pathway;GO:0097484 dendrite extension;GO:0051386 regulation of neurotrophin TRK receptor signaling pathway		Human disease related genes:Nervous system diseases:Epilepsy; Predicted intracellular proteins; Disease related genes	Endoplasmic reticulum (Approved); Additional: Cytosol;Plasma membrane		(M156)PID ECADHERIN NASCENT AJ PATHWAY; (M232)PID ECADHERIN STABILIZATION PATHWAY; (M278)PID RAC1 PATHWAY	(M5934)HALLMARK XENOBIOTIC METABOLISM; (M5939)HALLMARK P53 PATHWAY	0	0	0	0	1	0	0	0	0	0	0	0	0	0	0	1	0	0	0	0	1
81892	SLIRP	1	0	81892	Gene_ID	H. sapiens	81892	H. sapiens	SLIRP	SRA stem-loop interacting RNA binding protein	GO:0000961 negative regulation of mitochondrial RNA catabolic process;GO:0000960 regulation of mitochondrial RNA catabolic process;GO:0070584 mitochondrion morphogenesis		Predicted intracellular proteins	Mitochondria (Supported)				0	0	0	0	1	0	0	0	0	0	0	0	0	0	0	0	0	0	1	0	1
5318	PKP2	0	1	5318	Gene_ID	H. sapiens	5318	H. sapiens	PKP2	plakophilin 2	GO:0002159 desmosome assembly;GO:0048496 maintenance of animal organ identity;GO:0086073 bundle of His cell-Purkinje myocyte adhesion involved in cell communication		Predicted intracellular proteins; Human disease related genes:Cardiovascular diseases:Cardiac diseases; Disease related genes	Cell Junctions (Enhanced); Additional: Nucleoplasm			(M5937)HALLMARK GLYCOLYSIS	0	0	0	0	0	1	0	0	0	0	1	0	0	0	0	0	0	1	0	0	1
23644	EDC4	1	0	23644	Gene_ID	H. sapiens	23644	H. sapiens	EDC4	enhancer of mRNA decapping 4	GO:0031087 deadenylation-independent decapping of nuclear-transcribed mRNA;GO:0031086 nuclear-transcribed mRNA catabolic process, deadenylation-independent decay;GO:0110156 methylguanosine-cap decapping		Predicted intracellular proteins	Cytoplasmic bodies (Enhanced); Additional: Nucleoplasm			(M5922)HALLMARK UNFOLDED PROTEIN RESPONSE	0	0	0	0	0	0	0	0	0	0	0	0	0	0	0	0	0	0	0	0	1
54849	DEF8	1	0	54849	Gene_ID	H. sapiens	54849	H. sapiens	DEF8	differentially expressed in FDCP 8 homolog	GO:1900029 positive regulation of ruffle assembly;GO:0045780 positive regulation of bone resorption;GO:1900027 regulation of ruffle assembly		Predicted intracellular proteins	Cytosol;Nucleoplasm (Approved)				0	0	0	0	1	0	0	0	0	0	0	0	0	0	0	0	0	0	0	0	1
2742	GLRA2	1	0	2742	Gene_ID	H. sapiens	2742	H. sapiens	GLRA2	glycine receptor alpha 2	GO:0060012 synaptic transmission, glycinergic;GO:0071361 cellular response to ethanol;GO:0071294 cellular response to zinc ion		Transporters:Transporter channels and pores; FDA approved drug targets:Small molecule drugs; Predicted intracellular proteins		Glycine; Lindane; Picrotoxin; Ethanol; Taurine			1	1	0	1	0	0	0	0	0	0	0	0	0	0	0	0	0	0	0	0	1
5201	PFDN1	1	0	5201	Gene_ID	H. sapiens	5201	H. sapiens	PFDN1	prefoldin subunit 1	GO:1905907 negative regulation of amyloid fibril formation;GO:1905906 regulation of amyloid fibril formation;GO:1902904 negative regulation of supramolecular fiber organization		Predicted intracellular proteins	Cytosol;Plasma membrane (Approved); Additional: Nucleoli				0	0	0	0	0	0	0	0	0	0	0	0	0	0	0	0	0	0	0	0	1
5136	PDE1A	1	0	5136	Gene_ID	H. sapiens	5136	H. sapiens	PDE1A	phosphodiesterase 1A	GO:0007165 signal transduction;GO:0023052 signaling;GO:0007154 cell communication		Enzymes; ENZYME proteins:Hydrolases; Predicted intracellular proteins	Nucleoplasm (Approved)	Caffeine; Nicardipine; Felodipine; Bepridil; Trapidil			0	0	0	0	0	0	0	0	0	0	0	0	1	0	0	0	0	0	0	0	1
56105	PCDHGA11	0	1	56105	Gene_ID	H. sapiens	56105	H. sapiens	PCDHGA11	protocadherin gamma subfamily A, 11	GO:0007156 homophilic cell adhesion via plasma membrane adhesion molecules;GO:0098742 cell-cell adhesion via plasma-membrane adhesion molecules;GO:0098609 cell-cell adhesion		Predicted intracellular proteins	Plasma membrane (Uncertain); Additional: Cytosol;Nucleoplasm;Vesicles				0	0	0	0	0	0	0	0	0	0	0	0	0	0	0	0	0	0	0	0	1
7371	UCK2	1	0	7371	Gene_ID	H. sapiens	7371	H. sapiens	UCK2	uridine-cytidine kinase 2	GO:0044211 CTP salvage;GO:0010138 pyrimidine ribonucleotide salvage;GO:0032262 pyrimidine nucleotide salvage		Enzymes; Predicted intracellular proteins; ENZYME proteins:Transferases	Nucleoplasm (Approved)	Cytidine; Cytidine-5'-Triphosphate; Cytidine-5'-Monophosphate; Uridine 5'-triphosphate		(M5947)HALLMARK IL2 STAT5 SIGNALING; (M5901)HALLMARK G2M CHECKPOINT	0	0	0	0	0	0	0	0	0	0	0	0	0	0	0	0	0	0	0	0	1
84937	ZNRF1	1	0	84937	Gene_ID	H. sapiens	84937	H. sapiens	ZNRF1	zinc and ring finger 1	GO:0070936 protein K48-linked ubiquitination;GO:0000209 protein polyubiquitination;GO:0043161 proteasome-mediated ubiquitin-dependent protein catabolic process		Enzymes; Predicted intracellular proteins; ENZYME proteins:Transferases					0	0	0	0	0	0	0	0	0	0	0	0	0	0	0	0	0	0	0	0	1
4648	MYO7B	0	1	4648	Gene_ID	H. sapiens	4648	H. sapiens	MYO7B	myosin VIIB	GO:1904970 brush border assembly;GO:0030050 vesicle transport along actin filament;GO:0099515 actin filament-based transport		Predicted intracellular proteins					0	0	0	0	0	0	0	0	0	0	0	0	0	0	0	0	0	0	0	0	1
169792	GLIS3	0	1	169792	Gene_ID	H. sapiens	169792	H. sapiens	GLIS3	GLIS family zinc finger 3	GO:0006366 transcription by RNA polymerase II;GO:0006351 transcription, DNA-templated;GO:0097659 nucleic acid-templated transcription		Transcription factors:Zinc-coordinating DNA-binding domains; Human disease related genes:Endocrine and metabolic diseases:Diabetes; Predicted intracellular proteins; Disease related genes	Nucleoplasm (Supported)				0	0	0	0	0	0	0	0	0	0	0	0	0	0	0	0	0	0	0	0	1
5052	PRDX1	0	1	5052	Gene_ID	H. sapiens	5052	H. sapiens	PRDX1	peroxiredoxin 1	GO:0019430 removal of superoxide radicals;GO:0071450 cellular response to oxygen radical;GO:0071451 cellular response to superoxide		Enzymes; Human disease related genes:Congenital disorders of metabolism:Congenital disorders of cofactor/vitamin metabolism; Predicted intracellular proteins; ENZYME proteins:Oxidoreductases	Mitochondria (Approved)	Zinc; Copper; Artenimol; Zinc acetate; Zinc chloride; Zinc sulfate, unspecified form	(M58)PID AR PATHWAY	(M5938)HALLMARK REACTIVE OXYGEN SPECIES PATHWAY; (M5949)HALLMARK PEROXISOME; (M5924)HALLMARK MTORC1 SIGNALING	0	0	0	0	0	0	0	0	0	0	0	0	0	0	0	0	0	0	0	0	1
5582	PRKCG	1	0	5582	Gene_ID	H. sapiens	5582	H. sapiens	PRKCG	protein kinase C gamma	GO:0032425 positive regulation of mismatch repair;GO:1990911 response to psychosocial stress;GO:0032423 regulation of mismatch repair	AGC Ser/Thr protein kinase family	FDA approved drug targets:Small molecule drugs; Predicted intracellular proteins; Disease related genes; Enzymes; RAS pathway related proteins; Kinases:AGC Ser/Thr protein kinases; Human disease related genes:Nervous system diseases:Neurodegenerative diseases; ENZYME proteins:Transferases		Fostamatinib	(M252)PID IL8 CXCR1 PATHWAY; (M207)PID RETINOIC ACID PATHWAY; (M210)PID IL8 CXCR2 PATHWAY	(M5950)HALLMARK ALLOGRAFT REJECTION	1	1	1	0	0	0	0	1	0	0	0	1	1	0	0	1	1	0	0	0	1
5801	PTPRR	1	0	5801	Gene_ID	H. sapiens	5801	H. sapiens	PTPRR	protein tyrosine phosphatase receptor type R	GO:0038128 ERBB2 signaling pathway;GO:0038127 ERBB signaling pathway;GO:0070373 negative regulation of ERK1 and ERK2 cascade		Enzymes; ENZYME proteins:Hydrolases; Predicted intracellular proteins	Cell Junctions;Cytosol;Plasma membrane (Supported)			(M5953)HALLMARK KRAS SIGNALING UP	0	0	0	0	0	0	0	0	0	0	0	0	0	0	0	0	0	0	0	0	1
115653	KIR3DL3	0	1	115653	Gene_ID	H. sapiens	115653	H. sapiens	KIR3DL3	killer cell immunoglobulin like receptor, three Ig domains and long cytoplasmic tail 3								0	0	0	0	0	0	0	0	0	0	0	0	0	0	0	0	0	0	0	0	1
123096	SLC25A29	0	1	123096	Gene_ID	H. sapiens	123096	H. sapiens	SLC25A29	solute carrier family 25 member 29	GO:1990575 mitochondrial L-ornithine transmembrane transport;GO:0006844 acyl carnitine transport;GO:1903826 L-arginine transmembrane transport		Transporters:Electrochemical Potential-driven transporters; Predicted intracellular proteins		Levocarnitine			0	0	0	0	0	0	0	0	0	0	0	0	0	0	0	0	0	0	0	1	1
85455	DISP2	1	0	85455	Gene_ID	H. sapiens	85455	H. sapiens	DISP2	dispatched RND transporter family member 2	GO:0007224 smoothened signaling pathway;GO:0007166 cell surface receptor signaling pathway;GO:0007165 signal transduction			Nucleoplasm;Vesicles (Approved)				0	0	0	0	0	0	0	0	0	0	0	0	0	0	0	0	0	0	0	0	1
10554	AGPAT1	1	0	10554	Gene_ID	H. sapiens	10554	H. sapiens	AGPAT1	1-acylglycerol-3-phosphate O-acyltransferase 1	GO:0016024 CDP-diacylglycerol biosynthetic process;GO:0046341 CDP-diacylglycerol metabolic process;GO:0006654 phosphatidic acid biosynthetic process		Enzymes; ENZYME proteins:Transferases	Endoplasmic reticulum (Supported); Additional: Rods & Rings				0	0	0	0	0	0	0	0	0	0	0	0	0	0	0	0	0	0	0	0	1
22928	SEPHS2	1	0	22928	Gene_ID	H. sapiens	22928	H. sapiens	SEPHS2	selenophosphate synthetase 2	GO:0001887 selenium compound metabolic process;GO:0016260 selenocysteine biosynthetic process;GO:0016259 selenocysteine metabolic process		Enzymes; Predicted intracellular proteins; ENZYME proteins:Transferases	Nucleoplasm (Approved)				0	0	0	0	0	0	0	0	0	0	0	0	0	0	0	0	0	0	0	0	1
57088	PLSCR4	0	1	57088	Gene_ID	H. sapiens	57088	H. sapiens	PLSCR4	phospholipid scramblase 4	GO:0017121 plasma membrane phospholipid scrambling;GO:0045332 phospholipid translocation;GO:0034204 lipid translocation		Transporters; Predicted intracellular proteins	Nuclear bodies;Nucleoplasm (Approved)				0	0	0	0	0	0	0	0	0	0	0	0	0	0	0	0	0	0	0	0	1
79575	ABHD8	1	0	79575	Gene_ID	H. sapiens	79575	H. sapiens	ABHD8	abhydrolase domain containing 8	GO:0006654 phosphatidic acid biosynthetic process;GO:0046473 phosphatidic acid metabolic process;GO:0055088 lipid homeostasis		Predicted intracellular proteins	Nucleoplasm (Approved); Additional: Nuclear bodies				0	0	0	0	0	0	0	0	0	0	0	0	0	0	0	0	0	0	0	0	1
4312	MMP1	0	1	4312	Gene_ID	H. sapiens	4312	H. sapiens	MMP1	matrix metallopeptidase 1	GO:0071492 cellular response to UV-A;GO:0070141 response to UV-A;GO:0030574 collagen catabolic process		Candidate cardiovascular disease genes; Cancer-related genes:Candidate cancer biomarkers; ENZYME proteins:Hydrolases; Predicted secreted proteins; Peptidases:Metallopeptidases; Human disease related genes:Respiratory diseases:Lung diseases; Human disease related genes:Cancers:Cancers of the breast and female genital organs; Enzymes	Vesicles (Approved)	Marimastat; CGS-27023; N-[3-(N'-HYDROXYCARBOXAMIDO)-2-(2-METHYLPROPYL)-PROPANOYL]-O-TYROSINE-N-METHYLAMIDE; METHYLAMINO-PHENYLALANYL-LEUCYL-HYDROXAMIC ACID; [[1-[N-HYDROXY-ACETAMIDYL]-3-METHYL-BUTYL]-CARBONYL-LEUCINYL]-ALANINE ETHYL ESTER; N-HYDROXY-2-[4-(4-PHENOXY-BENZENESULFONYL)-TETRAHYDRO-PYRAN-4-YL]-ACETAMIDE	(M65)PID FRA PATHWAY; (M198)PID SYNDECAN 1 PATHWAY; (M8)PID ENDOTHELIN PATHWAY	(M5946)HALLMARK COAGULATION; (M5930)HALLMARK EPITHELIAL MESENCHYMAL TRANSITION	0	0	0	0	0	0	0	0	0	0	0	0	0	0	0	0	0	0	0	0	1
1400	CRMP1	1	0	1400	Gene_ID	H. sapiens	1400	H. sapiens	CRMP1	collapsin response mediator protein 1	GO:1904530 negative regulation of actin filament binding;GO:1904617 negative regulation of actin binding;GO:1904529 regulation of actin filament binding		Predicted intracellular proteins	Centrosome (Supported); Additional: Cytosol			(M5919)HALLMARK HEDGEHOG SIGNALING	0	0	0	0	1	0	0	0	0	1	0	0	0	0	0	0	0	0	0	0	1
960	CD44	0	1	960	Gene_ID	H. sapiens	960	H. sapiens	CD44	CD44 molecule (Indian blood group)	GO:0070487 monocyte aggregation;GO:1900623 regulation of monocyte aggregation;GO:1900625 positive regulation of monocyte aggregation		FDA approved drug targets:Small molecule drugs; CD markers; Cancer-related genes:Candidate cancer biomarkers; Predicted secreted proteins; Blood group antigen proteins; Predicted intracellular proteins	Plasma membrane (Supported); Additional: Golgi apparatus	Bivatuzumab; Hyaluronic acid	(M11736)SA MMP CYTOKINE CONNECTION; (M63)PID AVB3 OPN PATHWAY	(M5897)HALLMARK IL6 JAK STAT3 SIGNALING; (M5902)HALLMARK APOPTOSIS; (M5947)HALLMARK IL2 STAT5 SIGNALING	0	0	0	0	0	0	0	0	0	0	0	0	0	0	0	1	0	0	0	0	1
56965	PARP6	1	0	56965	Gene_ID	H. sapiens	56965	H. sapiens	PARP6	poly(ADP-ribose) polymerase family member 6	GO:0070213 protein auto-ADP-ribosylation;GO:0140289 protein mono-ADP-ribosylation;GO:0006471 protein ADP-ribosylation		Predicted intracellular proteins	Plasma membrane (Approved)				0	0	0	0	1	0	0	0	0	0	0	0	0	0	0	0	0	0	0	0	1
84276	NICN1	1	0	84276	Gene_ID	H. sapiens	84276	H. sapiens	NICN1	nicolin 1, tubulin polyglutamylase complex subunit			Predicted intracellular proteins	Nucleoplasm (Supported)				0	0	0	0	0	0	0	0	0	0	0	0	0	0	0	0	0	0	0	0	1
27018	BEX3	1	0	27018	Gene_ID	H. sapiens	27018	H. sapiens	BEX3	brain expressed X-linked 3	GO:0008625 extrinsic apoptotic signaling pathway via death domain receptors;GO:0006919 activation of cysteine-type endopeptidase activity involved in apoptotic process;GO:0097191 extrinsic apoptotic signaling pathway		Predicted intracellular proteins	Cytosol (Supported)		(M153)PID P75 NTR PATHWAY		0	0	0	0	0	0	0	0	0	0	0	0	0	0	0	1	0	0	0	0	1
84501	SPIRE2	1	0	84501	Gene_ID	H. sapiens	84501	H. sapiens	SPIRE2	spire type actin nucleation factor 2	GO:0070649 formin-nucleated actin cable assembly;GO:0110009 formin-nucleated actin cable organization;GO:0040038 polar body extrusion after meiotic divisions		Predicted intracellular proteins	Nucleoplasm (Approved); Additional: Intermediate filaments;Vesicles	Latrunculin B			0	0	0	0	0	0	0	0	0	0	0	0	0	1	0	0	0	0	0	0	1
10866	HCP5	0	1	10866	Gene_ID	H. sapiens	10866	H. sapiens	HCP5	HLA complex P5								0	0	0	0	0	0	0	0	0	0	0	0	0	0	0	0	0	0	0	0	1
107	ADCY1	1	0	107	Gene_ID	H. sapiens	107	H. sapiens	ADCY1	adenylate cyclase 1	GO:0150076 neuroinflammatory response;GO:0006171 cAMP biosynthetic process;GO:1904321 response to forskolin		Human disease related genes:Nervous system diseases:Ear disease; Cancer-related genes:Mutational cancer driver genes; ENZYME proteins:Lyases; Disease related genes; Potential drug targets; Enzymes; Predicted intracellular proteins	Mitochondria (Approved)	Adenosine phosphate; ATP; Aurothioglucose	(M56)PID LPA4 PATHWAY; (M8)PID ENDOTHELIN PATHWAY; (M15)PID LYSOPHOSPHOLIPID PATHWAY	(M5906)HALLMARK ESTROGEN RESPONSE EARLY	1	1	1	0	1	0	0	0	0	0	0	1	1	0	1	0	1	0	0	1	1
50488	MINK1	1	0	50488	Gene_ID	H. sapiens	50488	H. sapiens	MINK1	misshapen like kinase 1	GO:2000311 regulation of AMPA receptor activity;GO:1900745 positive regulation of p38MAPK cascade;GO:1900744 regulation of p38MAPK cascade	STE Ser/Thr protein kinase family	Enzymes; Kinases:STE Ser/Thr protein kinases; Predicted intracellular proteins; ENZYME proteins:Transferases		Fostamatinib			0	1	0	0	1	0	1	1	0	0	0	0	0	0	1	0	0	0	0	0	1
10426	TUBGCP3	0	1	10426	Gene_ID	H. sapiens	10426	H. sapiens	TUBGCP3	tubulin gamma complex associated protein 3	GO:0007020 microtubule nucleation;GO:0046785 microtubule polymerization;GO:0031109 microtubule polymerization or depolymerization		Predicted intracellular proteins				(M5893)HALLMARK MITOTIC SPINDLE	0	0	0	0	0	0	0	0	0	0	0	0	0	0	0	0	0	0	0	0	1
7260	EIPR1	1	0	7260	Gene_ID	H. sapiens	7260	H. sapiens	EIPR1	EARP complex and GARP complex interacting protein 1	GO:1905281 positive regulation of retrograde transport, endosome to Golgi;GO:1905279 regulation of retrograde transport, endosome to Golgi;GO:2001137 positive regulation of endocytic recycling		Predicted intracellular proteins	Nucleoli;Nucleoplasm (Supported); Additional: Intermediate filaments				0	0	0	0	0	0	0	0	0	0	1	0	0	0	0	0	1	0	0	0	1
22883	CLSTN1	1	0	22883	Gene_ID	H. sapiens	22883	H. sapiens	CLSTN1	calsyntenin 1	GO:0090128 regulation of synapse maturation;GO:0098969 neurotransmitter receptor transport to postsynaptic membrane;GO:0098877 neurotransmitter receptor transport to plasma membrane		Cancer-related genes:Candidate cancer biomarkers					0	1	1	0	1	0	0	0	0	0	1	0	0	0	0	0	0	0	0	0	1
79780	CCDC82	0	1	79780	Gene_ID	H. sapiens	79780	H. sapiens	CCDC82	coiled-coil domain containing 82			Predicted intracellular proteins	Nucleoplasm (Approved); Additional: Cytosol;Nuclear bodies				0	0	0	0	0	0	0	0	0	0	0	0	0	0	0	0	0	0	0	0	1
9296	ATP6V1F	1	0	9296	Gene_ID	H. sapiens	9296	H. sapiens	ATP6V1F	ATPase H+ transporting V1 subunit F	GO:1902600 proton transmembrane transport;GO:0098662 inorganic cation transmembrane transport;GO:0098660 inorganic ion transmembrane transport		Transporters:Primary Active Transporters; Predicted intracellular proteins				(M5941)HALLMARK UV RESPONSE UP; (M5936)HALLMARK OXIDATIVE PHOSPHORYLATION	0	1	0	1	0	0	0	1	0	0	0	0	0	0	0	0	0	0	0	1	1
90313	TP53I13	0	1	90313	Gene_ID	H. sapiens	90313	H. sapiens	TP53I13	tumor protein p53 inducible protein 13	GO:0009411 response to UV;GO:0009416 response to light stimulus;GO:0045786 negative regulation of cell cycle		Predicted intracellular proteins					0	0	0	0	0	0	0	0	0	0	0	0	0	0	0	0	0	0	0	0	1
23598	PATZ1	0	1	23598	Gene_ID	H. sapiens	23598	H. sapiens	PATZ1	POZ/BTB and AT hook containing zinc finger 1	GO:0010596 negative regulation of endothelial cell migration;GO:0010633 negative regulation of epithelial cell migration;GO:0008584 male gonad development		Transcription factors:Zinc-coordinating DNA-binding domains; Predicted intracellular proteins; Cancer-related genes; Disease related genes	Nucleoplasm (Supported)		(M58)PID AR PATHWAY		0	0	0	0	0	0	0	0	0	0	0	0	0	0	0	0	0	0	0	0	1
10369	CACNG2	1	0	10369	Gene_ID	H. sapiens	10369	H. sapiens	CACNG2	calcium voltage-gated channel auxiliary subunit gamma 2	GO:0060082 eye blink reflex;GO:1904508 regulation of protein localization to basolateral plasma membrane;GO:1904510 positive regulation of protein localization to basolateral plasma membrane		Transporters:Accessory Factors Involved in Transport; FDA approved drug targets:Small molecule drugs; Human disease related genes:Other diseases:Mental and behavioural disorders; Disease related genes		Ethanol			1	0	1	1	0	1	1	0	0	0	1	0	1	0	0	0	0	1	0	0	1
65243	ZFP69B	1	0	65243	Gene_ID	H. sapiens	65243	H. sapiens	ZFP69B	ZFP69 zinc finger protein B	GO:0007030 Golgi organization;GO:0010256 endomembrane system organization;GO:0000122 negative regulation of transcription by RNA polymerase II		Predicted intracellular proteins; Transcription factors:Zinc-coordinating DNA-binding domains	Nucleoplasm (Approved); Additional: Cytosol				0	0	0	0	0	0	0	0	0	0	0	0	0	1	0	0	0	0	0	0	1
162989	DEDD2	1	0	162989	Gene_ID	H. sapiens	162989	H. sapiens	DEDD2	death effector domain containing 2	GO:0030262 apoptotic nuclear changes;GO:0016075 rRNA catabolic process;GO:0006921 cellular component disassembly involved in execution phase of apoptosis		Predicted intracellular proteins	Nucleoplasm (Approved)				0	0	0	0	0	0	0	0	0	0	0	0	0	0	0	0	0	0	0	0	1
54437	SEMA5B	1	0	54437	Gene_ID	H. sapiens	54437	H. sapiens	SEMA5B	semaphorin 5B	GO:0050908 detection of light stimulus involved in visual perception;GO:0050962 detection of light stimulus involved in sensory perception;GO:0048843 negative regulation of axon extension involved in axon guidance		Predicted intracellular proteins	Cytosol (Supported)		(M5880)NABA ECM AFFILIATED; (M5885)NABA MATRISOME ASSOCIATED; (M5889)NABA MATRISOME		0	0	0	0	1	0	0	0	0	0	0	0	0	0	0	0	0	0	0	0	1
10273	STUB1	1	0	10273	Gene_ID	H. sapiens	10273	H. sapiens	STUB1	STIP1 homology and U-box containing protein 1	GO:0090034 regulation of chaperone-mediated protein complex assembly;GO:0090035 positive regulation of chaperone-mediated protein complex assembly;GO:0030579 ubiquitin-dependent SMAD protein catabolic process		Predicted intracellular proteins; Disease related genes; Potential drug targets; Enzymes; Human disease related genes:Nervous system diseases:Neurodegenerative diseases; ENZYME proteins:Transferases	Cytosol;Nucleoplasm (Supported)		(M275)PID ALPHA SYNUCLEIN PATHWAY		0	0	0	0	0	0	0	0	0	0	0	0	0	0	0	1	0	0	0	0	1
2077	ERF	0	1	2077	Gene_ID	H. sapiens	2077	H. sapiens	ERF	ETS2 repressor factor	GO:0000122 negative regulation of transcription by RNA polymerase II;GO:0045892 negative regulation of transcription, DNA-templated;GO:1903507 negative regulation of nucleic acid-templated transcription		Human disease related genes:Congenital malformations:Other congenital malformations; Predicted intracellular proteins; Disease related genes; Transcription factors:Helix-turn-helix domains	Nucleoplasm (Enhanced)				0	0	0	0	0	0	0	0	0	0	0	0	0	0	0	0	0	0	0	0	1
51329	ARL6IP4	1	0	51329	Gene_ID	H. sapiens	51329	H. sapiens	ARL6IP4	ADP ribosylation factor like GTPase 6 interacting protein 4	GO:0008380 RNA splicing;GO:0006397 mRNA processing;GO:0016071 mRNA metabolic process		Predicted intracellular proteins	Nucleoplasm (Approved); Additional: Mitochondria				0	0	0	0	0	0	0	0	0	0	0	0	0	0	0	0	0	0	0	0	1
11227	GALNT5	0	1	11227	Gene_ID	H. sapiens	11227	H. sapiens	GALNT5	polypeptide N-acetylgalactosaminyltransferase 5	GO:0016266 O-glycan processing;GO:0006024 glycosaminoglycan biosynthetic process;GO:0006023 aminoglycan biosynthetic process		Enzymes; Predicted intracellular proteins; ENZYME proteins:Transferases	Cytosol;Golgi apparatus (Approved); Additional: Nucleoli;Vesicles				0	0	0	0	0	0	0	0	0	0	0	0	0	0	0	0	0	0	0	0	1
147199	SCGB1C1	0	1	147199	Gene_ID	H. sapiens	147199	H. sapiens	SCGB1C1	secretoglobin family 1C member 1			Predicted secreted proteins					0	0	0	0	0	0	0	0	0	0	0	0	0	0	0	0	0	0	0	0	1
8556	CDC14A	0	1	8556	Gene_ID	H. sapiens	8556	H. sapiens	CDC14A	cell division cycle 14A	GO:0007096 regulation of exit from mitosis;GO:0032467 positive regulation of cytokinesis;GO:0051781 positive regulation of cell division		Human disease related genes:Nervous system diseases:Ear disease; ENZYME proteins:Hydrolases; Disease related genes; Potential drug targets; Enzymes; Predicted intracellular proteins	Nucleoplasm (Supported); Additional: Cytosol;Nuclear bodies				0	0	0	0	0	0	0	0	0	0	0	0	0	0	0	0	0	0	0	0	1
22836	RHOBTB3	0	1	22836	Gene_ID	H. sapiens	22836	H. sapiens	RHOBTB3	Rho related BTB domain containing 3	GO:0030865 cortical cytoskeleton organization;GO:0042147 retrograde transport, endosome to Golgi;GO:0008584 male gonad development		Predicted intracellular proteins	Vesicles (Uncertain)			(M5906)HALLMARK ESTROGEN RESPONSE EARLY	0	0	0	0	0	0	0	0	0	0	0	0	0	0	0	0	0	0	0	0	1
8416	ANXA9	0	1	8416	Gene_ID	H. sapiens	8416	H. sapiens	ANXA9	annexin A9	GO:0007271 synaptic transmission, cholinergic;GO:0070588 calcium ion transmembrane transport;GO:0006816 calcium ion transport		Predicted intracellular proteins	Cytosol;Nuclear speckles (Approved)		(M5880)NABA ECM AFFILIATED; (M5885)NABA MATRISOME ASSOCIATED; (M5889)NABA MATRISOME	(M5906)HALLMARK ESTROGEN RESPONSE EARLY; (M5907)HALLMARK ESTROGEN RESPONSE LATE	0	0	0	1	0	0	0	0	0	0	0	0	0	0	0	0	0	0	0	0	1
64757	MTARC1	1	0	64757	Gene_ID	H. sapiens	64757	H. sapiens	MTARC1	mitochondrial amidoxime reducing component 1	GO:0042126 nitrate metabolic process;GO:0051410 detoxification of nitrogen compound;GO:0070458 cellular detoxification of nitrogen compound		Predicted intracellular proteins	Mitochondria (Supported)				0	0	0	0	0	0	0	0	0	0	0	0	0	0	0	0	0	0	0	0	1
124925	SEZ6	1	0	124925	Gene_ID	H. sapiens	124925	H. sapiens	SEZ6	seizure related 6 homolog	GO:0060074 synapse maturation;GO:0090036 regulation of protein kinase C signaling;GO:0021680 cerebellar Purkinje cell layer development		Predicted intracellular proteins					0	1	0	1	1	1	0	0	0	0	0	1	0	0	1	0	0	0	0	0	1
138046	RALYL	1	0	138046	Gene_ID	H. sapiens	138046	H. sapiens	RALYL	RALY RNA binding protein like			Predicted intracellular proteins	Nucleoplasm (Enhanced)				0	0	0	0	0	0	0	0	0	0	0	0	0	0	0	0	0	0	0	0	1
79887	PLBD1	0	1	79887	Gene_ID	H. sapiens	79887	H. sapiens	PLBD1	phospholipase B domain containing 1	GO:0009395 phospholipid catabolic process;GO:0046434 organophosphate catabolic process;GO:0044242 cellular lipid catabolic process		Predicted intracellular proteins					0	0	0	0	0	0	0	0	0	0	0	0	0	0	0	0	0	0	0	0	1
220164	DOK6	1	0	220164	Gene_ID	H. sapiens	220164	H. sapiens	DOK6	docking protein 6	GO:0007169 transmembrane receptor protein tyrosine kinase signaling pathway;GO:0043410 positive regulation of MAPK cascade;GO:0007167 enzyme linked receptor protein signaling pathway		Predicted intracellular proteins	Cytosol;Focal adhesion sites (Approved)		(M82)PID RET PATHWAY		0	0	0	0	0	0	0	0	0	1	0	0	0	0	0	0	0	0	0	0	1
51222	ZNF219	0	1	51222	Gene_ID	H. sapiens	51222	H. sapiens	ZNF219	zinc finger protein 219	GO:0060174 limb bud formation;GO:0032332 positive regulation of chondrocyte differentiation;GO:0061036 positive regulation of cartilage development		Predicted intracellular proteins; Transcription factors:Zinc-coordinating DNA-binding domains	Nucleoplasm (Supported)				0	0	0	0	0	0	0	0	0	0	0	0	0	0	0	0	0	0	0	0	1
115761	ARL11	0	1	115761	Gene_ID	H. sapiens	115761	H. sapiens	ARL11	ADP ribosylation factor like GTPase 11	GO:0002244 hematopoietic progenitor cell differentiation;GO:0030097 hemopoiesis;GO:0048534 hematopoietic or lymphoid organ development		Predicted intracellular proteins; Disease related genes	Cytosol;Intermediate filaments (Approved)				0	0	0	0	0	0	0	0	0	0	0	0	0	0	0	0	0	0	0	0	1
550643	NBDY	1	0	550643	Gene_ID	H. sapiens	550643	H. sapiens	NBDY	negative regulator of P-body association	GO:0010607 negative regulation of cytoplasmic mRNA processing body assembly;GO:0010603 regulation of cytoplasmic mRNA processing body assembly;GO:1902116 negative regulation of organelle assembly		Predicted intracellular proteins					0	0	0	0	0	0	0	0	0	0	0	0	0	0	0	0	0	0	0	0	1
134353	LSM11	1	0	134353	Gene_ID	H. sapiens	134353	H. sapiens	LSM11	LSM11, U7 small nuclear RNA associated	GO:0006398 mRNA 3'-end processing by stem-loop binding and cleavage;GO:0008334 histone mRNA metabolic process;GO:1902275 regulation of chromatin organization		Predicted intracellular proteins	Nucleoplasm (Supported); Additional: Nuclear bodies				0	0	0	0	0	0	0	0	0	0	0	0	0	0	0	0	0	0	0	0	1
730112	FAM166B	0	1	730112	Gene_ID	H. sapiens	730112	H. sapiens	FAM166B	family with sequence similarity 166 member B			Predicted intracellular proteins					0	0	0	0	0	0	0	0	0	0	0	0	0	0	0	0	0	0	0	0	1
9145	SYNGR1	1	0	9145	Gene_ID	H. sapiens	9145	H. sapiens	SYNGR1	synaptogyrin 1	GO:0048172 regulation of short-term neuronal synaptic plasticity;GO:0048499 synaptic vesicle membrane organization;GO:0048169 regulation of long-term neuronal synaptic plasticity			Cytosol (Supported)			(M5906)HALLMARK ESTROGEN RESPONSE EARLY	0	1	1	0	0	0	0	0	0	0	0	0	0	1	0	0	0	0	0	0	1
6415	SELENOW	1	0	6415	Gene_ID	H. sapiens	6415	H. sapiens	SELENOW	selenoprotein W	GO:0010269 response to selenium ion;GO:0098869 cellular oxidant detoxification;GO:1990748 cellular detoxification		Predicted intracellular proteins				(M5941)HALLMARK UV RESPONSE UP	0	0	0	0	0	0	0	0	0	0	0	0	0	0	0	0	0	0	0	0	1
22937	SCAP	1	0	22937	Gene_ID	H. sapiens	22937	H. sapiens	SCAP	SREBF chaperone	GO:0045541 negative regulation of cholesterol biosynthetic process;GO:0090206 negative regulation of cholesterol metabolic process;GO:0106119 negative regulation of sterol biosynthetic process					(M7997)SA CASPASE CASCADE		0	0	0	0	0	0	0	0	0	0	0	0	0	1	0	0	0	0	0	0	1
7762	ZNF215	1	0	7762	Gene_ID	H. sapiens	7762	H. sapiens	ZNF215	zinc finger protein 215	GO:0006357 regulation of transcription by RNA polymerase II;GO:0006355 regulation of transcription, DNA-templated;GO:1903506 regulation of nucleic acid-templated transcription		Predicted intracellular proteins; Transcription factors:Zinc-coordinating DNA-binding domains	Nucleoplasm;Vesicles (Approved)				0	0	0	0	0	0	0	0	0	0	0	0	0	0	0	0	0	0	0	0	1
3633	INPP5B	0	1	3633	Gene_ID	H. sapiens	3633	H. sapiens	INPP5B	inositol polyphosphate-5-phosphatase B	GO:0046838 phosphorylated carbohydrate dephosphorylation;GO:0046855 inositol phosphate dephosphorylation;GO:0071545 inositol phosphate catabolic process		Enzymes; ENZYME proteins:Hydrolases; Predicted intracellular proteins	Cytosol (Supported)	D-Myo-Inositol-1,4-Bisphosphate			0	0	0	0	0	0	0	0	0	0	0	0	0	0	0	1	0	0	0	0	1
27133	KCNH5	1	0	27133	Gene_ID	H. sapiens	27133	H. sapiens	KCNH5	potassium voltage-gated channel subfamily H member 5	GO:0010389 regulation of G2/M transition of mitotic cell cycle;GO:1902749 regulation of cell cycle G2/M phase transition;GO:0071805 potassium ion transmembrane transport		Transporters:Transporter channels and pores; Voltage-gated ion channels:Voltage-Gated Potassium Channels	Centrosome (Approved); Additional: Cytosol;Nucleoplasm				1	0	0	1	0	0	1	0	0	0	0	0	0	0	0	0	0	0	0	0	1
51046	ST8SIA3	1	0	51046	Gene_ID	H. sapiens	51046	H. sapiens	ST8SIA3	ST8 alpha-N-acetyl-neuraminide alpha-2,8-sialyltransferase 3	GO:1990743 protein sialylation;GO:0001574 ganglioside biosynthetic process;GO:0006491 N-glycan processing		Predicted intracellular proteins	Golgi apparatus (Supported)				0	0	0	0	0	0	0	0	0	0	0	0	0	0	0	0	0	0	0	0	1
92856	IMP4	1	0	92856	Gene_ID	H. sapiens	92856	H. sapiens	IMP4	IMP U3 small nucleolar ribonucleoprotein 4	GO:0006364 rRNA processing;GO:0016072 rRNA metabolic process;GO:0042254 ribosome biogenesis		Predicted intracellular proteins	Nucleoli (Enhanced)			(M5928)HALLMARK MYC TARGETS V2	0	0	0	0	0	0	0	0	0	0	0	0	0	0	0	0	0	0	0	0	1
225	ABCD2	1	0	225	Gene_ID	H. sapiens	225	H. sapiens	ABCD2	ATP binding cassette subfamily D member 2	GO:0015910 long-chain fatty acid import into peroxisome;GO:0042760 very long-chain fatty acid catabolic process;GO:2001280 positive regulation of unsaturated fatty acid biosynthetic process		Transporters:Primary Active Transporters				(M5949)HALLMARK PEROXISOME; (M5948)HALLMARK BILE ACID METABOLISM; (M5934)HALLMARK XENOBIOTIC METABOLISM	0	0	0	0	0	0	0	0	0	0	0	0	0	1	0	1	0	0	0	1	1
2915	GRM5	1	0	2915	Gene_ID	H. sapiens	2915	H. sapiens	GRM5	glutamate metabotropic receptor 5	GO:0007206 phospholipase C-activating G protein-coupled glutamate receptor signaling pathway;GO:0099552 trans-synaptic signaling by lipid, modulating synaptic transmission;GO:0099553 trans-synaptic signaling by endocannabinoid, modulating synaptic transmission		Transporters; FDA approved drug targets:Small molecule drugs; G-protein coupled receptors:Family 3 (C) receptors; G-protein coupled receptors:GPCRs excl olfactory receptors; Predicted intracellular proteins		Acamprosate; ADX10059; Rufinamide; Dipraglurant			1	1	1	1	1	1	1	1	1	0	0	1	1	0	0	0	0	0	0	0	1
5595	MAPK3	1	0	5595	Gene_ID	H. sapiens	5595	H. sapiens	MAPK3	mitogen-activated protein kinase 3	GO:2000656 regulation of apolipoprotein binding;GO:2000657 negative regulation of apolipoprotein binding;GO:0090170 regulation of Golgi inheritance	CMGC Ser/Thr protein kinase family	FDA approved drug targets:Small molecule drugs; Cancer-related genes:Candidate cancer biomarkers; Kinases:CMGC Ser/Thr protein kinases; Enzymes; RAS pathway related proteins; Predicted intracellular proteins; ENZYME proteins:Transferases	Nucleoplasm (Supported)	Sulindac; Arsenic trioxide; Purvalanol; 5-iodotubercidin; Seliciclib; Cholecystokinin; Ulixertinib	(M64)PID S1P S1P4 PATHWAY; (M134)PID TCR RAS PATHWAY; (M120)PID ARF6 DOWNSTREAM PATHWAY		1	0	0	0	0	0	0	1	0	1	0	0	1	0	1	1	1	0	0	0	1
9802	DAZAP2	0	1	9802	Gene_ID	H. sapiens	9802	H. sapiens	DAZAP2	DAZ associated protein 2	GO:0071902 positive regulation of protein serine/threonine kinase activity;GO:0071900 regulation of protein serine/threonine kinase activity;GO:0045860 positive regulation of protein kinase activity		Predicted intracellular proteins	Nuclear speckles (Supported)				0	0	0	0	0	0	0	0	0	0	0	0	0	0	0	0	0	0	0	0	1
4978	OPCML	1	0	4978	Gene_ID	H. sapiens	4978	H. sapiens	OPCML	opioid binding protein/cell adhesion molecule like	GO:0008038 neuron recognition;GO:0008037 cell recognition;GO:0048666 neuron development		Predicted intracellular proteins; Disease related genes					0	0	0	0	0	0	0	0	0	0	0	0	0	0	0	0	0	0	0	0	1
266675	BEST4	0	1	266675	Gene_ID	H. sapiens	266675	H. sapiens	BEST4	bestrophin 4	GO:0006821 chloride transport;GO:0015698 inorganic anion transport;GO:0006820 anion transport		Transporters:Transporter channels and pores					0	0	0	0	0	0	0	0	0	0	0	0	0	0	0	0	0	0	0	1	1
9997	SCO2	1	0	9997	Gene_ID	H. sapiens	9997	H. sapiens	SCO2	synthesis of cytochrome C oxidase 2	GO:0006878 cellular copper ion homeostasis;GO:0055070 copper ion homeostasis;GO:0033617 mitochondrial cytochrome c oxidase assembly		Human disease related genes:Nervous system diseases:Eye disease; Disease related genes; Human disease related genes:Congenital disorders of metabolism:Mitochondrial diseases	Mitochondria (Approved)				0	0	0	0	0	0	0	1	0	0	0	0	0	0	0	0	0	0	1	0	1
8988	HSPB3	1	0	8988	Gene_ID	H. sapiens	8988	H. sapiens	HSPB3	heat shock protein family B (small) member 3	GO:0006986 response to unfolded protein;GO:0035966 response to topologically incorrect protein;GO:0010033 response to organic substance		Predicted intracellular proteins; Human disease related genes:Nervous system diseases:Neurodegenerative diseases; Disease related genes	Nuclear speckles (Supported)				0	0	0	0	0	0	0	0	0	0	0	0	0	0	0	0	0	0	0	0	1
942	CD86	0	1	942	Gene_ID	H. sapiens	942	H. sapiens	CD86	CD86 molecule	GO:0032681 regulation of lymphotoxin A production;GO:0032761 positive regulation of lymphotoxin A production;GO:1990051 activation of protein kinase C activity		FDA approved drug targets:Biotech drugs; Predicted intracellular proteins; CD markers	Plasma membrane (Supported); Additional: Centriolar satellite	Antithymocyte immunoglobulin (rabbit); Abatacept; Belatacept; Bryostatin 1	(M290)PID IL12 STAT4 PATHWAY; (M88)PID CD8 TCR PATHWAY; (M34)PID TCR PATHWAY	(M5947)HALLMARK IL2 STAT5 SIGNALING; (M5913)HALLMARK INTERFERON GAMMA RESPONSE; (M5915)HALLMARK APICAL JUNCTION	0	0	0	0	0	0	0	0	0	0	0	0	0	0	0	0	0	0	0	0	1
6456	SH3GL2	1	0	6456	Gene_ID	H. sapiens	6456	H. sapiens	SH3GL2	SH3 domain containing GRB2 like 2, endophilin A1	GO:1905604 negative regulation of blood-brain barrier permeability;GO:0016191 synaptic vesicle uncoating;GO:1905603 regulation of blood-brain barrier permeability		Predicted intracellular proteins	Microtubules (Approved); Additional: Cytokinetic bridge;Mitotic spindle		(M214)PID ERBB1 INTERNALIZATION PATHWAY; (M12)PID RHOA PATHWAY; (M48)PID MET PATHWAY	(M5910)HALLMARK PROTEIN SECRETION	0	1	0	0	1	0	0	0	0	1	0	0	0	0	0	0	0	0	0	0	1
5071	PRKN	1	0	5071	Gene_ID	H. sapiens	5071	H. sapiens	PRKN	parkin RBR E3 ubiquitin protein ligase	GO:1904049 negative regulation of spontaneous neurotransmitter secretion;GO:1902528 regulation of protein linear polyubiquitination;GO:1902530 positive regulation of protein linear polyubiquitination		Predicted intracellular proteins; Disease related genes; Potential drug targets; Enzymes; Human disease related genes:Nervous system diseases:Neurodegenerative diseases; ENZYME proteins:Transferases	Nuclear speckles (Supported); Additional: Cytosol		(M275)PID ALPHA SYNUCLEIN PATHWAY	(M5956)HALLMARK KRAS SIGNALING DN	0	1	1	1	0	0	1	1	0	0	0	1	0	0	0	1	1	0	1	0	1
2596	GAP43	1	0	2596	Gene_ID	H. sapiens	2596	H. sapiens	GAP43	growth associated protein 43	GO:0016198 axon choice point recognition;GO:0099150 regulation of postsynaptic specialization assembly;GO:0031103 axon regeneration		Transporters:Transporter channels and pores; Predicted intracellular proteins	Plasma membrane (Enhanced)		(M266)PID NCADHERIN PATHWAY		0	0	0	0	1	0	0	0	0	1	0	0	0	0	0	0	0	0	0	0	1
8745	ADAM23	1	0	8745	Gene_ID	H. sapiens	8745	H. sapiens	ADAM23	ADAM metallopeptidase domain 23	GO:1990830 cellular response to leukemia inhibitory factor;GO:1990823 response to leukemia inhibitory factor;GO:0071345 cellular response to cytokine stimulus		Predicted secreted proteins; Predicted intracellular proteins			(M3468)NABA ECM REGULATORS; (M5885)NABA MATRISOME ASSOCIATED; (M5889)NABA MATRISOME	(M5915)HALLMARK APICAL JUNCTION	0	0	0	0	0	0	0	0	0	0	0	0	0	0	0	0	0	0	0	0	1
55330	BLOC1S4	1	0	55330	Gene_ID	H. sapiens	55330	H. sapiens	BLOC1S4	biogenesis of lysosomal organelles complex 1 subunit 4	GO:0048490 anterograde synaptic vesicle transport;GO:0099514 synaptic vesicle cytoskeletal transport;GO:0099517 synaptic vesicle transport along microtubule		Predicted intracellular proteins	Vesicles (Approved); Additional: Cytosol				0	0	0	0	1	0	0	0	0	0	0	0	0	0	0	0	0	0	0	0	1
376267	RAB15	1	0	376267	Gene_ID	H. sapiens	376267	H. sapiens	RAB15	RAB15, member RAS oncogene family	GO:0032482 Rab protein signal transduction;GO:0006904 vesicle docking involved in exocytosis;GO:1903307 positive regulation of regulated secretory pathway		Predicted intracellular proteins	Centriolar satellite;Vesicles (Approved)				0	1	0	0	0	0	0	0	0	0	1	0	0	0	0	0	1	0	0	0	1
55967	NDUFA12	1	0	55967	Gene_ID	H. sapiens	55967	H. sapiens	NDUFA12	NADH:ubiquinone oxidoreductase subunit A12	GO:0007585 respiratory gaseous exchange by respiratory system;GO:0010257 NADH dehydrogenase complex assembly;GO:0032981 mitochondrial respiratory chain complex I assembly		Predicted intracellular proteins; Disease related genes; Human disease related genes:Congenital disorders of metabolism:Mitochondrial diseases	Mitochondria (Supported); Additional: Cytosol	NADH			0	0	0	0	0	0	0	1	0	0	0	0	0	0	0	0	0	0	1	0	1
11332	ACOT7	1	0	11332	Gene_ID	H. sapiens	11332	H. sapiens	ACOT7	acyl-CoA thioesterase 7	GO:0036116 long-chain fatty-acyl-CoA catabolic process;GO:1900533 palmitic acid metabolic process;GO:1900535 palmitic acid biosynthetic process		Enzymes; ENZYME proteins:Hydrolases; Predicted intracellular proteins	Cytosol (Supported); Additional: Nucleoplasm				0	0	0	0	0	0	0	0	0	0	0	0	0	0	0	0	0	0	0	0	1
30000	TNPO2	1	0	30000	Gene_ID	H. sapiens	30000	H. sapiens	TNPO2	transportin 2	GO:0006606 protein import into nucleus;GO:0051170 import into nucleus;GO:0017038 protein import		Transporters:Transporter channels and pores; Predicted intracellular proteins	Nucleoli;Nucleoplasm (Approved)			(M5901)HALLMARK G2M CHECKPOINT	0	0	0	0	0	0	0	0	0	0	0	0	0	0	0	0	0	0	0	0	1
3786	KCNQ3	1	0	3786	Gene_ID	H. sapiens	3786	H. sapiens	KCNQ3	potassium voltage-gated channel subfamily Q member 3	GO:0060081 membrane hyperpolarization;GO:0071805 potassium ion transmembrane transport;GO:0006813 potassium ion transport		Human disease related genes:Nervous system diseases:Epilepsy; Voltage-gated ion channels:Voltage-Gated Potassium Channels; Disease related genes; Potential drug targets; Transporters:Transporter channels and pores		Amitriptyline; Meclofenamic acid; Gabapentin; Ezogabine; ICA-105665			1	1	0	1	0	0	1	0	0	1	0	0	0	0	0	0	0	0	0	0	1
6514	SLC2A2	0	1	6514	Gene_ID	H. sapiens	6514	H. sapiens	SLC2A2	solute carrier family 2 member 2	GO:0015755 fructose transmembrane transport;GO:0070837 dehydroascorbic acid transport;GO:0046323 glucose import		Human disease related genes:Congenital disorders of metabolism:Congenital disorders of carbohydrate metabolism; Transporters:Electrochemical Potential-driven transporters; Disease related genes; Potential drug targets	Plasma membrane (Supported)	Streptozocin	(M106)PID HNF3B PATHWAY	(M5957)HALLMARK PANCREAS BETA CELLS	0	0	0	0	0	0	0	0	0	0	0	0	1	0	0	0	0	0	0	1	1
22802	CLCA4	0	1	22802	Gene_ID	H. sapiens	22802	H. sapiens	CLCA4	chloride channel accessory 4	GO:0006821 chloride transport;GO:0015698 inorganic anion transport;GO:0006820 anion transport		Transporters:Transporter channels and pores	Plasma membrane (Approved); Additional: Aggresome;Nucleoplasm				0	0	0	0	0	0	0	0	0	0	0	0	1	0	0	0	0	0	0	1	1
667	DST	0	1	667	Gene_ID	H. sapiens	667	H. sapiens	DST	dystonin	GO:0031581 hemidesmosome assembly;GO:0030011 maintenance of cell polarity;GO:0008090 retrograde axonal transport		Human disease related genes:Nervous system diseases:Other nervous and sensory system diseases; Predicted intracellular proteins; Disease related genes; Cancer-related genes:Candidate cancer biomarkers	Microtubules;Nucleoplasm (Approved); Additional: Cytosol		(M256)PID TAP63 PATHWAY	(M5910)HALLMARK PROTEIN SECRETION; (M5893)HALLMARK MITOTIC SPINDLE; (M5930)HALLMARK EPITHELIAL MESENCHYMAL TRANSITION	0	0	0	0	0	1	0	0	0	0	0	0	0	0	0	0	0	0	0	0	1
283208	P4HA3	0	1	283208	Gene_ID	H. sapiens	283208	H. sapiens	P4HA3	prolyl 4-hydroxylase subunit alpha 3	GO:0018401 peptidyl-proline hydroxylation to 4-hydroxy-L-proline;GO:0019511 peptidyl-proline hydroxylation;GO:0018126 protein hydroxylation		Enzymes; Predicted intracellular proteins; ENZYME proteins:Oxidoreductases			(M3468)NABA ECM REGULATORS; (M5885)NABA MATRISOME ASSOCIATED; (M5889)NABA MATRISOME		0	0	0	0	0	0	0	0	0	0	0	0	0	0	0	0	0	0	0	0	1
4139	MARK1	1	0	4139	Gene_ID	H. sapiens	4139	H. sapiens	MARK1	microtubule affinity regulating kinase 1	GO:0051654 establishment of mitochondrion localization;GO:0010719 negative regulation of epithelial to mesenchymal transition;GO:0051646 mitochondrion localization	CAMK Ser/Thr protein kinase family	Kinases:CAMK Ser/Thr protein kinases; Disease related genes; Potential drug targets; Enzymes; Predicted intracellular proteins; ENZYME proteins:Transferases		Fostamatinib			0	0	0	0	1	0	0	0	0	0	0	0	0	0	0	0	0	0	0	0	1
653190	ABCC6P1	0	1	653190	Gene_ID	H. sapiens	653190	H. sapiens	ABCC6P1	ATP binding cassette subfamily C member 6 pseudogene 1								0	0	0	0	0	0	0	0	0	0	0	0	0	0	0	0	0	0	0	0	1
162083	C16orf82	0	1	162083	Gene_ID	H. sapiens	162083	H. sapiens	C16orf82	chromosome 16 open reading frame 82			Predicted intracellular proteins					0	0	0	0	0	0	0	0	0	0	0	0	0	0	0	0	0	0	0	0	1
5524	PTPA	1	0	5524	Gene_ID	H. sapiens	5524	H. sapiens	PTPA	protein phosphatase 2 phosphatase activator	GO:0032516 positive regulation of phosphoprotein phosphatase activity;GO:0032515 negative regulation of phosphoprotein phosphatase activity;GO:0035308 negative regulation of protein dephosphorylation		Enzymes; ENZYME proteins:Isomerase; Predicted intracellular proteins	Nucleoplasm (Enhanced); Additional: Cytosol		(M261)PID P53 REGULATION PATHWAY; (M254)PID MYC REPRESS PATHWAY	(M5938)HALLMARK REACTIVE OXYGEN SPECIES PATHWAY	0	0	0	0	0	0	0	0	0	0	0	0	0	0	0	0	0	0	0	0	1
339778	FAM166C	0	1	339778	Gene_ID	H. sapiens	339778	H. sapiens	FAM166C	family with sequence similarity 166 member C			Predicted intracellular proteins	Nuclear membrane;Vesicles (Approved)				0	0	0	0	0	0	0	0	0	0	0	0	0	0	0	0	0	0	0	0	1
10769	PLK2	1	0	10769	Gene_ID	H. sapiens	10769	H. sapiens	PLK2	polo like kinase 2	GO:0071866 negative regulation of apoptotic process in bone marrow cell;GO:0071865 regulation of apoptotic process in bone marrow cell;GO:0032486 Rap protein signal transduction	Other	Enzymes; Kinases; Predicted intracellular proteins; ENZYME proteins:Transferases	Cytosol;Mitochondria;Nucleoplasm (Approved)	Fostamatinib		(M5890)HALLMARK TNFA SIGNALING VIA NFKB; (M5939)HALLMARK P53 PATHWAY	0	0	1	0	0	0	0	0	0	0	0	1	0	0	0	1	0	0	0	0	1
3888	KRT82	0	1	3888	Gene_ID	H. sapiens	3888	H. sapiens	KRT82	keratin 82	GO:0008150 biological_process		Predicted intracellular proteins					0	0	0	0	0	0	0	0	0	0	0	0	0	0	0	0	0	0	0	0	1
83401	ELOVL3	0	1	83401	Gene_ID	H. sapiens	83401	H. sapiens	ELOVL3	ELOVL fatty acid elongase 3	GO:0019367 fatty acid elongation, saturated fatty acid;GO:0019368 fatty acid elongation, unsaturated fatty acid;GO:0034625 fatty acid elongation, monounsaturated fatty acid		Enzymes; ENZYME proteins:Transferases	Cytosol;Vesicles (Approved)			(M5951)HALLMARK SPERMATOGENESIS	0	0	0	0	0	0	0	0	0	0	0	0	0	0	0	0	0	0	0	0	1
163255	ZNF540	1	0	163255	Gene_ID	H. sapiens	163255	H. sapiens	ZNF540	zinc finger protein 540	GO:0017148 negative regulation of translation;GO:0034249 negative regulation of cellular amide metabolic process;GO:0006417 regulation of translation		Predicted intracellular proteins; Transcription factors:Zinc-coordinating DNA-binding domains	Nucleoplasm (Supported); Additional: Cytosol;Vesicles				0	0	0	0	0	0	0	0	0	0	0	0	0	0	0	0	0	0	0	0	1
8521	GCM1	0	1	8521	Gene_ID	H. sapiens	8521	H. sapiens	GCM1	glial cells missing transcription factor 1	GO:0060800 regulation of cell differentiation involved in embryonic placenta development;GO:0060018 astrocyte fate commitment;GO:0021781 glial cell fate commitment		Predicted intracellular proteins; Transcription factors:beta-Hairpin exposed by an alpha/beta-scaffold	Vesicles (Approved)				0	0	0	0	0	0	0	0	0	0	0	0	0	0	0	0	0	0	0	0	1
122525	C14orf28	0	1	122525	Gene_ID	H. sapiens	122525	H. sapiens	C14orf28	chromosome 14 open reading frame 28			Predicted intracellular proteins	Cytosol (Approved)				0	0	0	0	0	0	0	0	0	0	0	0	0	0	0	0	0	0	0	0	1
23236	PLCB1	1	0	23236	Gene_ID	H. sapiens	23236	H. sapiens	PLCB1	phospholipase C beta 1	GO:0060466 activation of meiosis involved in egg activation;GO:1905630 response to glyceraldehyde;GO:1905631 cellular response to glyceraldehyde		Human disease related genes:Nervous system diseases:Epilepsy; ENZYME proteins:Hydrolases; Disease related genes; Potential drug targets; Enzymes; Predicted intracellular proteins	Plasma membrane (Approved)		(M252)PID IL8 CXCR1 PATHWAY; (M213)PID AR NONGENOMIC PATHWAY; (M210)PID IL8 CXCR2 PATHWAY	(M5923)HALLMARK PI3K AKT MTOR SIGNALING	1	1	1	0	1	0	0	1	0	0	0	1	1	0	1	0	0	0	0	0	1
1745	DLX1	1	0	1745	Gene_ID	H. sapiens	1745	H. sapiens	DLX1	distal-less homeobox 1	GO:0021893 cerebral cortex GABAergic interneuron fate commitment;GO:1902871 positive regulation of amacrine cell differentiation;GO:1902869 regulation of amacrine cell differentiation		Transcription factors:Helix-turn-helix domains; Predicted intracellular proteins	Nucleoplasm (Supported); Additional: Cytosol;Vesicles		(M2)PID SMAD2 3NUCLEAR PATHWAY		0	0	0	0	1	0	0	0	0	0	0	0	0	0	1	0	0	0	0	0	1
27166	PRELID1	1	0	27166	Gene_ID	H. sapiens	27166	H. sapiens	PRELID1	PRELI domain containing 1	GO:0010917 negative regulation of mitochondrial membrane potential;GO:0045837 negative regulation of membrane potential;GO:0070234 positive regulation of T cell apoptotic process		Predicted intracellular proteins	Mitochondria (Supported); Additional: Nucleoplasm				0	0	0	1	0	0	0	0	0	0	0	0	0	1	0	1	0	0	0	0	1
388135	INSYN1	1	0	388135	Gene_ID	H. sapiens	388135	H. sapiens	INSYN1	inhibitory synaptic factor 1	GO:0060080 inhibitory postsynaptic potential;GO:0099565 chemical synaptic transmission, postsynaptic;GO:0060078 regulation of postsynaptic membrane potential		Predicted intracellular proteins	Cytosol;Nucleoplasm (Approved)				0	1	0	1	0	0	0	0	0	0	0	0	0	0	0	0	0	0	0	0	1
3113	HLA-DPA1	0	1	3113	Gene_ID	H. sapiens	3113	H. sapiens	HLA-DPA1	major histocompatibility complex, class II, DP alpha 1	GO:0002399 MHC class II protein complex assembly;GO:0002503 peptide antigen assembly with MHC class II protein complex;GO:0002396 MHC protein complex assembly		Predicted intracellular proteins; Human disease related genes:Skin diseases:Skin and soft tissue diseases; Human disease related genes:Cardiovascular diseases:Cardiac diseases; Human disease related genes:Immune system diseases:Allergies and autoimmune diseases	Vesicles (Supported)				0	0	0	0	0	0	0	0	0	0	0	0	0	0	0	0	0	0	0	0	1
1838	DTNB	1	0	1838	Gene_ID	H. sapiens	1838	H. sapiens	DTNB	dystrobrevin beta	GO:0099536 synaptic signaling;GO:0030182 neuron differentiation;GO:0007267 cell-cell signaling		Predicted intracellular proteins	Mitochondria (Approved)			(M5956)HALLMARK KRAS SIGNALING DN	0	1	0	0	0	0	0	0	0	0	0	0	0	0	0	0	0	0	0	0	1
23507	LRRC8B	1	0	23507	Gene_ID	H. sapiens	23507	H. sapiens	LRRC8B	leucine rich repeat containing 8 VRAC subunit B	GO:0015698 inorganic anion transport;GO:0098656 anion transmembrane transport;GO:0006820 anion transport		Human disease related genes:Immune system diseases:Primary immunodeficiency; Transporters:Transporter channels and pores					0	0	0	0	0	0	0	0	0	0	0	0	1	0	0	0	0	0	0	1	1
79071	ELOVL6	1	0	79071	Gene_ID	H. sapiens	79071	H. sapiens	ELOVL6	ELOVL fatty acid elongase 6	GO:0019367 fatty acid elongation, saturated fatty acid;GO:0019368 fatty acid elongation, unsaturated fatty acid;GO:0034625 fatty acid elongation, monounsaturated fatty acid		Enzymes; ENZYME proteins:Transferases				(M5905)HALLMARK ADIPOGENESIS; (M5924)HALLMARK MTORC1 SIGNALING	0	0	0	0	0	0	0	0	0	0	0	0	0	0	0	0	0	0	0	0	1
338785	KRT79	1	0	338785	Gene_ID	H. sapiens	338785	H. sapiens	KRT79	keratin 79			Predicted intracellular proteins	Cytosol;Nuclear membrane;Nucleoplasm (Approved)				0	0	0	0	0	0	0	0	0	0	0	0	0	0	0	0	0	0	0	0	1
23281	MTUS2	1	0	23281	Gene_ID	H. sapiens	23281	H. sapiens	MTUS2	microtubule associated scaffold protein 2			Predicted intracellular proteins	Cytokinetic bridge;Microtubules (Supported)				0	0	0	0	0	0	0	0	0	0	0	0	0	0	0	0	0	0	0	0	1
8848	TSC22D1	1	0	8848	Gene_ID	H. sapiens	8848	H. sapiens	TSC22D1	TSC22 domain family member 1	GO:0006366 transcription by RNA polymerase II;GO:0006351 transcription, DNA-templated;GO:0097659 nucleic acid-templated transcription		Transcription factors:Basic domains; Predicted intracellular proteins	Nuclear bodies;Nucleoplasm (Approved)			(M5908)HALLMARK ANDROGEN RESPONSE; (M5890)HALLMARK TNFA SIGNALING VIA NFKB; (M5939)HALLMARK P53 PATHWAY	0	0	0	0	0	0	0	0	0	0	0	0	0	0	0	0	0	0	0	0	1
89849	ATG16L2	0	1	89849	Gene_ID	H. sapiens	89849	H. sapiens	ATG16L2	autophagy related 16 like 2	GO:0039689 negative stranded viral RNA replication;GO:0039694 viral RNA genome replication;GO:0019079 viral genome replication		Transporters; Predicted intracellular proteins	Nucleoplasm (Enhanced)				0	0	0	0	0	0	0	0	0	0	0	0	0	0	0	0	0	0	0	0	1
5300	PIN1	1	0	5300	Gene_ID	H. sapiens	5300	H. sapiens	PIN1	peptidylprolyl cis/trans isomerase, NIMA-interacting 1	GO:1902430 negative regulation of amyloid-beta formation;GO:0051443 positive regulation of ubiquitin-protein transferase activity;GO:1902992 negative regulation of amyloid precursor protein catabolic process		Enzymes; ENZYME proteins:Isomerase; Predicted intracellular proteins; Cancer-related genes:Candidate cancer biomarkers	Nucleoplasm (Enhanced); Additional: Cytosol	Beta-(2-Naphthyl)-Alanine; 3,6,9,12,15,18-HEXAOXAICOSANE	(M139)PID MYC PATHWAY; (M261)PID P53 REGULATION PATHWAY; (M19)PID P73PATHWAY	(M5923)HALLMARK PI3K AKT MTOR SIGNALING	0	0	0	0	0	1	0	0	0	0	0	0	0	0	0	1	0	0	0	0	1
57787	MARK4	1	0	57787	Gene_ID	H. sapiens	57787	H. sapiens	MARK4	microtubule affinity regulating kinase 4	GO:1904781 positive regulation of protein localization to centrosome;GO:1904779 regulation of protein localization to centrosome;GO:0045724 positive regulation of cilium assembly	CAMK Ser/Thr protein kinase family	Enzymes; Kinases:CAMK Ser/Thr protein kinases; Predicted intracellular proteins; ENZYME proteins:Transferases	Cytosol (Supported)	Fostamatinib	(M87)PID LKB1 PATHWAY	(M5893)HALLMARK MITOTIC SPINDLE	0	0	0	0	1	0	0	0	0	0	0	0	0	0	0	0	0	0	0	0	1
283601	LINC00523	1	0	283601	Gene_ID	H. sapiens	283601	H. sapiens	LINC00523	long intergenic non-protein coding RNA 523								0	0	0	0	0	0	0	0	0	0	0	0	0	0	0	0	0	0	0	0	1
27031	NPHP3	0	1	27031	Gene_ID	H. sapiens	27031	H. sapiens	NPHP3	nephrocystin 3	GO:0071908 determination of intestine left/right asymmetry;GO:0071909 determination of stomach left/right asymmetry;GO:2000167 regulation of planar cell polarity pathway involved in neural tube closure		Human disease related genes:Congenital malformations:Other congenital malformations; Predicted intracellular proteins; Disease related genes; Human disease related genes:Congenital malformations:Congenital malformations of the urinary system					0	0	0	0	0	0	0	0	0	0	0	0	0	0	0	0	0	0	0	0	1
56963	RGMA	0	1	56963	Gene_ID	H. sapiens	56963	H. sapiens	RGMA	repulsive guidance molecule BMP co-receptor a	GO:1900121 negative regulation of receptor binding;GO:0048681 negative regulation of axon regeneration;GO:0070571 negative regulation of neuron projection regeneration		Predicted secreted proteins; Predicted intracellular proteins	Nucleoplasm (Approved); Additional: Cytosol		(M181)PID BMP PATHWAY		0	0	0	0	0	0	0	0	0	0	0	0	0	0	0	1	0	0	0	0	1
3159	HMGA1	1	0	3159	Gene_ID	H. sapiens	3159	H. sapiens	HMGA1	high mobility group AT-hook 1	GO:0090402 oncogene-induced cell senescence;GO:0006337 nucleosome disassembly;GO:0031498 chromatin disassembly		Transcription factors:beta-Sheet binding to DNA; Predicted intracellular proteins; Disease related genes; Cancer-related genes:Candidate cancer biomarkers	Nucleoplasm (Supported); Additional: Nucleoli		(M28)PID IL4 2PATHWAY; (M66)PID MYC ACTIV PATHWAY	(M5901)HALLMARK G2M CHECKPOINT; (M5925)HALLMARK E2F TARGETS	0	0	0	0	0	0	0	1	0	0	0	0	0	0	0	0	0	0	0	0	1
55893	ZNF395	0	1	55893	Gene_ID	H. sapiens	55893	H. sapiens	ZNF395	zinc finger protein 395	GO:0045944 positive regulation of transcription by RNA polymerase II;GO:0045893 positive regulation of transcription, DNA-templated;GO:1903508 positive regulation of nucleic acid-templated transcription		Predicted intracellular proteins	Nucleoplasm (Supported); Additional: Cytosol				0	0	0	0	0	0	0	0	0	0	0	0	0	0	0	0	0	0	0	0	1
127540	HMGB4	0	1	127540	Gene_ID	H. sapiens	127540	H. sapiens	HMGB4	high mobility group box 4	GO:0006357 regulation of transcription by RNA polymerase II;GO:0006355 regulation of transcription, DNA-templated;GO:1903506 regulation of nucleic acid-templated transcription		Predicted intracellular proteins					0	0	0	0	0	0	0	0	0	0	0	0	0	0	0	0	0	0	0	0	1
64116	SLC39A8	0	1	64116	Gene_ID	H. sapiens	64116	H. sapiens	SLC39A8	solute carrier family 39 member 8	GO:0030026 cellular manganese ion homeostasis;GO:0061757 leukocyte adhesion to arterial endothelial cell;GO:0097080 plasma membrane selenite transport		Transporters:Electrochemical Potential-driven transporters; Human disease related genes:Congenital disorders of metabolism:Congenital disorders of glycan/glycoprotein metabolism; Disease related genes; Potential drug targets				(M5947)HALLMARK IL2 STAT5 SIGNALING	0	0	0	1	0	0	0	0	0	0	0	0	0	0	0	0	0	0	0	1	1
84812	PLCD4	1	0	84812	Gene_ID	H. sapiens	84812	H. sapiens	PLCD4	phospholipase C delta 4	GO:0007340 acrosome reaction;GO:0048015 phosphatidylinositol-mediated signaling;GO:0048017 inositol lipid-mediated signaling		Enzymes; ENZYME proteins:Hydrolases; Predicted intracellular proteins	Cytosol (Supported); Additional: Endoplasmic reticulum;Plasma membrane				0	0	0	0	0	0	0	0	0	0	0	0	1	0	0	0	0	0	0	0	1
534	ATP6V1G2	1	0	534	Gene_ID	H. sapiens	534	H. sapiens	ATP6V1G2	ATPase H+ transporting V1 subunit G2	GO:1902600 proton transmembrane transport;GO:0016241 regulation of macroautophagy;GO:0010506 regulation of autophagy		Predicted intracellular proteins					0	1	0	1	0	0	0	1	0	0	0	0	0	0	0	0	0	0	0	1	1
4738	NEDD8	1	0	4738	Gene_ID	H. sapiens	4738	H. sapiens	NEDD8	NEDD8 ubiquitin like modifier	GO:0045116 protein neddylation;GO:0006511 ubiquitin-dependent protein catabolic process;GO:0019941 modification-dependent protein catabolic process		Predicted intracellular proteins; Cancer-related genes:Candidate cancer biomarkers	Nucleoplasm (Enhanced); Additional: Cytosol		(M119)PID ERB GENOMIC PATHWAY; (M261)PID P53 REGULATION PATHWAY; (M200)PID ERA GENOMIC PATHWAY		0	0	0	0	0	0	0	0	0	0	0	0	0	0	0	1	0	0	0	1	1
162282	ANKFN1	0	1	162282	Gene_ID	H. sapiens	162282	H. sapiens	ANKFN1	ankyrin repeat and fibronectin type III domain containing 1	GO:0061172 regulation of establishment of bipolar cell polarity;GO:2000114 regulation of establishment of cell polarity;GO:0032878 regulation of establishment or maintenance of cell polarity		Predicted intracellular proteins	Nucleoplasm (Approved); Additional: Plasma membrane				0	0	0	0	0	0	0	0	0	0	0	0	0	0	0	0	0	0	0	0	1
81493	SYNC	0	1	81493	Gene_ID	H. sapiens	81493	H. sapiens	SYNC	syncoilin, intermediate filament protein	GO:0045103 intermediate filament-based process;GO:0009987 cellular process;GO:0008150 biological_process		Predicted intracellular proteins	Plasma membrane (Approved); Additional: Golgi apparatus;Vesicles				0	0	0	0	0	0	0	0	0	0	0	0	0	0	0	0	0	0	0	0	1
10142	AKAP9	0	1	10142	Gene_ID	H. sapiens	10142	H. sapiens	AKAP9	A-kinase anchoring protein 9	GO:0051661 maintenance of centrosome location;GO:0098909 regulation of cardiac muscle cell action potential involved in regulation of contraction;GO:0051657 maintenance of organelle location		Predicted intracellular proteins; Human disease related genes:Cardiovascular diseases:Cardiac diseases; Cancer-related genes:Mutational cancer driver genes; Disease related genes	Golgi apparatus (Enhanced); Additional: Centrosome;Vesicles				1	0	0	0	0	0	1	0	0	0	0	0	0	0	0	0	0	1	0	0	1
10645	CAMKK2	1	0	10645	Gene_ID	H. sapiens	10645	H. sapiens	CAMKK2	calcium/calmodulin dependent protein kinase kinase 2	GO:0061762 CAMKK-AMPK signaling cascade;GO:0099004 calmodulin dependent kinase signaling pathway;GO:1903599 positive regulation of autophagy of mitochondrion	Other	Enzymes; Kinases; Predicted intracellular proteins; ENZYME proteins:Transferases	Cytosol (Supported)	Fostamatinib	(M237)PID VEGFR1 2 PATHWAY	(M5908)HALLMARK ANDROGEN RESPONSE	1	0	0	0	0	0	0	0	0	0	0	0	1	0	0	1	0	0	0	0	1
54896	SLC66A1	1	0	54896	Gene_ID	H. sapiens	54896	H. sapiens	SLC66A1	solute carrier family 66 member 1	GO:0015819 lysine transport;GO:1903826 L-arginine transmembrane transport;GO:1902022 L-lysine transport		Transporters:Electrochemical Potential-driven transporters	Vesicles (Supported)				0	0	0	1	0	0	0	0	0	0	0	0	0	0	0	0	0	0	0	1	1
29089	UBE2T	1	0	29089	Gene_ID	H. sapiens	29089	H. sapiens	UBE2T	ubiquitin conjugating enzyme E2 T	GO:0035519 protein K29-linked ubiquitination;GO:0044314 protein K27-linked ubiquitination;GO:0085020 protein K6-linked ubiquitination		Human disease related genes:Cardiovascular diseases:Hematologic diseases; Disease related genes; Potential drug targets; Enzymes; Predicted intracellular proteins; ENZYME proteins:Transferases	Nucleoli (Approved); Additional: Nucleoplasm		(M1)PID FANCONI PATHWAY	(M5925)HALLMARK E2F TARGETS	0	0	0	0	0	0	0	0	0	0	0	0	0	0	0	0	0	0	0	0	1
154661	RUNDC3B	1	0	154661	Gene_ID	H. sapiens	154661	H. sapiens	RUNDC3B	RUN domain containing 3B			Predicted intracellular proteins	Cytosol (Uncertain); Additional: Vesicles				0	0	0	0	0	0	0	0	0	0	0	0	0	0	0	0	0	0	0	0	1
131408	FAM131A	1	0	131408	Gene_ID	H. sapiens	131408	H. sapiens	FAM131A	family with sequence similarity 131 member A			Predicted intracellular proteins	Nucleoli rim (Approved); Additional: Mitotic chromosome				0	0	0	0	0	0	0	0	0	0	0	0	0	0	0	0	0	0	0	0	1
283847	TERB1	0	1	283847	Gene_ID	H. sapiens	283847	H. sapiens	TERB1	telomere repeat binding bouquet formation protein 1	GO:0034398 telomere tethering at nuclear periphery;GO:0044821 meiotic telomere tethering at nuclear periphery;GO:0070197 meiotic attachment of telomere to nuclear envelope		Predicted intracellular proteins	Nucleoplasm (Supported); Additional: Cell Junctions;Cytosol				0	0	0	0	0	0	0	0	0	0	0	0	0	0	0	0	0	0	0	0	1
8290	H3-4	0	1	8290	Gene_ID	H. sapiens	8290	H. sapiens	H3-4	H3.4 histone	GO:0006334 nucleosome assembly;GO:0031497 chromatin assembly;GO:0034728 nucleosome organization		Predicted intracellular proteins	Nucleoplasm (Supported)				0	0	0	0	0	0	0	0	0	0	0	0	0	0	0	0	0	0	0	0	1
26580	BSCL2	1	0	26580	Gene_ID	H. sapiens	26580	H. sapiens	BSCL2	BSCL2 lipid droplet biogenesis associated, seipin	GO:0140042 lipid droplet formation;GO:0050995 negative regulation of lipid catabolic process;GO:0034389 lipid droplet organization		Human disease related genes:Nervous system diseases:Other nervous and sensory system diseases; Predicted intracellular proteins; Disease related genes; Potential drug targets; Transporters:Transporter channels and pores; Human disease related genes:Nervous system diseases:Neurodegenerative diseases; Human disease related genes:Congenital disorders of metabolism:Other congenital disorders of metab…					0	0	0	0	0	0	0	0	0	0	0	0	0	0	0	0	0	0	0	0	1
6406	SEMG1	0	1	6406	Gene_ID	H. sapiens	6406	H. sapiens	SEMG1	semenogelin 1	GO:1900005 positive regulation of serine-type endopeptidase activity;GO:1902573 positive regulation of serine-type peptidase activity;GO:0003354 negative regulation of cilium movement		Predicted secreted proteins		Zinc; Zinc acetate; Zinc chloride; Zinc sulfate, unspecified form			0	0	0	0	0	0	1	0	0	0	0	0	0	0	0	1	0	0	0	0	1
9379	NRXN2	1	0	9379	Gene_ID	H. sapiens	9379	H. sapiens	NRXN2	neurexin 2	GO:0097118 neuroligin clustering involved in postsynaptic membrane assembly;GO:0097116 gephyrin clustering involved in postsynaptic density assembly;GO:0042297 vocal learning		Predicted intracellular proteins				(M5915)HALLMARK APICAL JUNCTION	1	1	0	0	0	1	0	0	1	0	1	1	0	1	0	0	0	0	0	0	1
1357	CPA1	0	1	1357	Gene_ID	H. sapiens	1357	H. sapiens	CPA1	carboxypeptidase A1	GO:0006691 leukotriene metabolic process;GO:0006690 icosanoid metabolic process;GO:0019752 carboxylic acid metabolic process		ENZYME proteins:Hydrolases; Predicted secreted proteins; Peptidases:Metallopeptidases; Enzymes; Predicted intracellular proteins		(S)-3-phenyllactic acid; L-[(N-Hydroxyamino)Carbonyl]Phenylalanine; Phenylalanine-N-Sulfonamide; D-Cysteine; 2-Benzyl-3-Iodopropanoic Acid; N-Carbamoylphenylalanine; D-[(N-Hydroxyamino)Carbonyl]Phenylalanine; (2R)-2-benzyl-3-nitropropanoic acid; O-(((1R)-((N-(PHENYL-METHOXY-CARBONYL)-ALANYL)-AMINO)METHYL)HYDROXYPHOSPHINYL)3-L-PHENYLLACTATE; (2R)-4,4-dihydroxy-5-nitro-2-(phenylmethyl)pentanoic aci…			0	0	0	0	0	0	0	0	0	0	0	0	1	0	0	0	0	0	0	0	1
56672	AKIP1	1	0	56672	Gene_ID	H. sapiens	56672	H. sapiens	AKIP1	A-kinase interacting protein 1	GO:0034446 substrate adhesion-dependent cell spreading;GO:1901222 regulation of NIK/NF-kappaB signaling;GO:0031589 cell-substrate adhesion		Predicted intracellular proteins	Nucleoplasm (Supported)				0	0	0	0	1	0	0	0	0	0	0	0	0	0	0	0	0	0	0	0	1
55717	WDR11	0	1	55717	Gene_ID	H. sapiens	55717	H. sapiens	WDR11	WD repeat domain 11	GO:0099041 vesicle tethering to Golgi;GO:0099022 vesicle tethering;GO:0006903 vesicle targeting		Human disease related genes:Endocrine and metabolic diseases:Hypothalamus and pituitary gland diseases; Predicted intracellular proteins; Disease related genes	Cytosol;Microtubules (Approved)				0	0	0	0	0	0	0	0	0	0	0	0	0	0	0	0	0	0	0	0	1
9081	PRY	0	1	9081	Gene_ID	H. sapiens	9081	H. sapiens	PRY	PTPN13 like Y-linked			Predicted intracellular proteins	Nucleoli;Nucleoplasm (Approved); Additional: Cytosol				0	0	0	0	0	0	0	0	0	0	0	0	0	0	0	0	0	0	0	0	1
63973	NEUROG2	0	1	63973	Gene_ID	H. sapiens	63973	H. sapiens	NEUROG2	neurogenin 2	GO:0051091 positive regulation of DNA-binding transcription factor activity;GO:0051090 regulation of DNA-binding transcription factor activity;GO:0030182 neuron differentiation		Transcription factors:Basic domains; Predicted intracellular proteins					0	0	0	0	0	0	0	0	0	0	0	0	0	0	0	0	0	0	0	0	1
54850	FBXL12	0	1	54850	Gene_ID	H. sapiens	54850	H. sapiens	FBXL12	F-box and leucine rich repeat protein 12	GO:0043153 entrainment of circadian clock by photoperiod;GO:0009648 photoperiodism;GO:0009649 entrainment of circadian clock		Predicted intracellular proteins	Mitochondria (Approved)				0	0	0	0	0	0	0	0	0	0	0	0	0	0	0	0	0	0	0	0	1
10971	YWHAQ	1	0	10971	Gene_ID	H. sapiens	10971	H. sapiens	YWHAQ	tyrosine 3-monooxygenase/tryptophan 5-monooxygenase activation protein theta	GO:0021762 substantia nigra development;GO:0048857 neural nucleus development;GO:0030901 midbrain development		Predicted intracellular proteins	Cytosol (Supported); Additional: Nucleoplasm	Phenethyl Isothiocyanate	(M199)PID P38 MK2 PATHWAY; (M247)PID INSULIN GLUCOSE PATHWAY; (M249)PID PI3KCI AKT PATHWAY	(M5926)HALLMARK MYC TARGETS V1	0	0	0	0	0	0	0	0	0	0	0	0	1	0	1	0	0	0	0	0	1
21	ABCA3	1	0	21	Gene_ID	H. sapiens	21	H. sapiens	ABCA3	ATP binding cassette subfamily A member 3	GO:0032464 positive regulation of protein homooligomerization;GO:0032461 positive regulation of protein oligomerization;GO:0032462 regulation of protein homooligomerization		ENZYME proteins; Human disease related genes:Respiratory diseases:Lung diseases; Disease related genes; Potential drug targets; Enzymes; Transporters:Primary Active Transporters	Cytosol;Nucleoplasm (Approved)		(M200)PID ERA GENOMIC PATHWAY	(M5948)HALLMARK BILE ACID METABOLISM; (M5906)HALLMARK ESTROGEN RESPONSE EARLY; (M5907)HALLMARK ESTROGEN RESPONSE LATE	0	0	0	0	0	0	0	0	0	0	0	0	0	1	0	0	0	0	0	1	1
4004	LMO1	1	0	4004	Gene_ID	H. sapiens	4004	H. sapiens	LMO1	LIM domain only 1	GO:0046013 regulation of T cell homeostatic proliferation;GO:0042129 regulation of T cell proliferation;GO:0050670 regulation of lymphocyte proliferation		Predicted intracellular proteins; Cancer-related genes; Disease related genes					0	0	0	0	0	0	0	0	0	0	0	0	0	0	0	0	0	0	0	0	1
84859	LRCH3	0	1	84859	Gene_ID	H. sapiens	84859	H. sapiens	LRCH3	leucine rich repeats and calponin homology domain containing 3	GO:0032185 septin cytoskeleton organization;GO:0007010 cytoskeleton organization;GO:0006996 organelle organization		Predicted intracellular proteins	Cytosol (Enhanced)				0	0	0	0	0	0	0	0	0	0	0	0	0	0	0	0	0	0	0	0	1
5099	PCDH7	1	0	5099	Gene_ID	H. sapiens	5099	H. sapiens	PCDH7	protocadherin 7	GO:0007156 homophilic cell adhesion via plasma membrane adhesion molecules;GO:0098742 cell-cell adhesion via plasma-membrane adhesion molecules;GO:0098609 cell-cell adhesion		Predicted intracellular proteins	Cell Junctions;Plasma membrane (Enhanced)			(M5932)HALLMARK INFLAMMATORY RESPONSE	0	0	0	0	0	0	0	0	0	0	0	0	0	0	0	0	0	0	0	0	1
28991	COMMD5	1	0	28991	Gene_ID	H. sapiens	28991	H. sapiens	COMMD5	COMM domain containing 5			Predicted intracellular proteins	Cytosol;Nucleoplasm (Supported)				0	0	0	0	0	0	0	0	0	0	0	0	0	0	0	0	0	0	0	0	1
8701	DNAH11	0	1	8701	Gene_ID	H. sapiens	8701	H. sapiens	DNAH11	dynein axonemal heavy chain 11	GO:0035545 determination of left/right asymmetry in nervous system;GO:0120229 protein localization to motile cilium;GO:0060287 epithelial cilium movement involved in determination of left/right asymmetry		Predicted intracellular proteins; Human disease related genes:Respiratory diseases:Tracheobronchial diseases; Disease related genes					0	0	0	0	0	0	0	0	0	0	0	0	0	0	0	0	0	0	0	0	1
9868	TOMM70	1	0	9868	Gene_ID	H. sapiens	9868	H. sapiens	TOMM70	translocase of outer mitochondrial membrane 70	GO:0097068 response to thyroxine;GO:1904386 response to L-phenylalanine derivative;GO:0061052 negative regulation of cell growth involved in cardiac muscle cell development			Mitochondria (Enhanced)			(M5926)HALLMARK MYC TARGETS V1; (M5936)HALLMARK OXIDATIVE PHOSPHORYLATION	0	0	0	0	0	0	0	0	0	0	1	0	0	1	0	0	0	1	1	0	1
57179	KIAA1191	1	0	57179	Gene_ID	H. sapiens	57179	H. sapiens	KIAA1191	KIAA1191	GO:0008150 biological_process		Predicted intracellular proteins	Nucleoplasm (Approved)				0	0	0	0	0	0	0	0	0	0	0	0	0	0	0	0	0	0	0	0	1
57732	ZFYVE28	1	0	57732	Gene_ID	H. sapiens	57732	H. sapiens	ZFYVE28	zinc finger FYVE-type containing 28	GO:0007175 negative regulation of epidermal growth factor-activated receptor activity;GO:0042059 negative regulation of epidermal growth factor receptor signaling pathway;GO:0007176 regulation of epidermal growth factor-activated receptor activity		Predicted intracellular proteins	Cytosol;Plasma membrane (Approved); Additional: Nucleoplasm		(M214)PID ERBB1 INTERNALIZATION PATHWAY		0	0	0	0	0	0	0	0	0	0	0	0	0	0	0	0	0	0	0	0	1
84649	DGAT2	1	0	84649	Gene_ID	H. sapiens	84649	H. sapiens	DGAT2	diacylglycerol O-acyltransferase 2	GO:0071400 cellular response to oleic acid;GO:0034201 response to oleic acid;GO:0060613 fat pad development		FDA approved drug targets:Small molecule drugs; FDA approved drug targets:Biotech drugs; Enzymes; Predicted intracellular proteins; ENZYME proteins:Transferases	Cytosol;Vesicles (Approved)	Omega-3-carboxylic acids; Fish oil			0	0	0	0	0	0	0	0	0	0	0	0	0	0	0	0	0	0	0	0	1
340542	BEX5	1	0	340542	Gene_ID	H. sapiens	340542	H. sapiens	BEX5	brain expressed X-linked 5	GO:0007165 signal transduction;GO:0023052 signaling;GO:0007154 cell communication		Predicted intracellular proteins					0	0	0	0	0	0	0	0	0	0	0	0	0	0	0	0	0	0	0	0	1
10987	COPS5	1	0	10987	Gene_ID	H. sapiens	10987	H. sapiens	COPS5	COP9 signalosome subunit 5	GO:1990182 exosomal secretion;GO:0097734 extracellular exosome biogenesis;GO:0140112 extracellular vesicle biogenesis		Enzymes; Predicted intracellular proteins; Peptidases:Metallopeptidases	Nucleoplasm (Enhanced)		(M180)PID HIF1A PATHWAY; (M255)PID HIF1 TFPATHWAY; (M167)PID AP1 PATHWAY	(M5924)HALLMARK MTORC1 SIGNALING; (M5926)HALLMARK MYC TARGETS V1	0	1	0	0	0	0	0	0	0	0	0	0	0	0	0	0	0	0	0	0	1
3018	H2BC3	0	1	3018	Gene_ID	H. sapiens	3018	H. sapiens	H2BC3	H2B clustered histone 3	GO:0006334 nucleosome assembly;GO:0031497 chromatin assembly;GO:0034728 nucleosome organization		Predicted intracellular proteins	Nucleoplasm (Approved); Additional: Cytosol			(M5953)HALLMARK KRAS SIGNALING UP	0	0	0	0	0	0	0	0	0	0	0	0	0	0	0	0	0	0	0	0	1
26228	STAP1	0	1	26228	Gene_ID	H. sapiens	26228	H. sapiens	STAP1	signal transducing adaptor family member 1	GO:1904140 negative regulation of microglial cell migration;GO:1902227 negative regulation of macrophage colony-stimulating factor signaling pathway;GO:1903997 positive regulation of non-membrane spanning protein tyrosine kinase activity		Predicted intracellular proteins	Nucleoplasm;Vesicles (Uncertain)		(M231)PID KIT PATHWAY		0	0	0	0	0	0	0	0	0	0	0	0	0	0	0	0	1	0	0	0	1
57449	PLEKHG5	1	0	57449	Gene_ID	H. sapiens	57449	H. sapiens	PLEKHG5	pleckstrin homology and RhoGEF domain containing G5	GO:0035767 endothelial cell chemotaxis;GO:0007266 Rho protein signal transduction;GO:0043542 endothelial cell migration		Predicted intracellular proteins; Human disease related genes:Nervous system diseases:Neurodegenerative diseases; Disease related genes	Nucleoplasm (Approved)				0	0	0	0	1	0	0	0	0	0	0	0	0	0	0	0	0	0	0	0	1
55715	DOK4	1	0	55715	Gene_ID	H. sapiens	55715	H. sapiens	DOK4	docking protein 4	GO:0007169 transmembrane receptor protein tyrosine kinase signaling pathway;GO:0043410 positive regulation of MAPK cascade;GO:0007167 enzyme linked receptor protein signaling pathway		Predicted intracellular proteins	Cytosol (Approved)		(M82)PID RET PATHWAY		0	0	0	0	0	0	0	0	0	1	0	0	0	0	0	0	0	0	0	0	1
254439	C11orf86	1	0	254439	Gene_ID	H. sapiens	254439	H. sapiens	C11orf86	chromosome 11 open reading frame 86			Predicted intracellular proteins					0	0	0	0	0	0	0	0	0	0	0	0	0	0	0	0	0	0	0	0	1
1641	DCX	1	0	1641	Gene_ID	H. sapiens	1641	H. sapiens	DCX	doublecortin	GO:0042461 photoreceptor cell development;GO:0046530 photoreceptor cell differentiation;GO:0035082 axoneme assembly		Human disease related genes:Congenital malformations:Congenital malformations of the nervous system; Predicted intracellular proteins; Disease related genes	Cytosol (Approved)		(M163)PID LIS1 PATHWAY	(M5957)HALLMARK PANCREAS BETA CELLS	0	0	0	0	0	0	0	0	0	1	0	0	0	0	0	0	0	0	0	0	1
4507	MTAP	0	1	4507	Gene_ID	H. sapiens	4507	H. sapiens	MTAP	methylthioadenosine phosphorylase	GO:0019509 L-methionine salvage from methylthioadenosine;GO:0006166 purine ribonucleoside salvage;GO:0043102 amino acid salvage		Disease related genes; Potential drug targets; Enzymes; Predicted intracellular proteins; ENZYME proteins:Transferases	Cytosol (Supported); Additional: Nucleoplasm	Adenine; (2S,3S,4R,5S)-2-(4-Amino-4,5-dihydro-1H-pyrrolo[3,2-d]pyrimidin-7-yl)-5-[(methylsulfanyl)methyl]-3,4-pyrrolidinediol; Formycin; 5'-S-methyl-5'-thioadenosine; 5'-Deoxy-5'-(Methylthio)-Tubercidin			0	0	0	0	0	0	0	0	0	0	0	0	0	0	0	0	0	0	0	0	1
7001	PRDX2	1	0	7001	Gene_ID	H. sapiens	7001	H. sapiens	PRDX2	peroxiredoxin 2	GO:0002536 respiratory burst involved in inflammatory response;GO:0002679 respiratory burst involved in defense response;GO:0002357 defense response to tumor cell		ENZYME proteins:Oxidoreductases; Enzymes; Predicted intracellular proteins; Cancer-related genes:Candidate cancer biomarkers		3-sulfino-L-alanine; N-Carbamoyl-Alanine; Copper		(M5938)HALLMARK REACTIVE OXYGEN SPECIES PATHWAY; (M5945)HALLMARK HEME METABOLISM	0	0	0	0	0	0	0	1	0	0	0	0	0	0	0	0	0	0	0	0	1
282991	BLOC1S2	1	0	282991	Gene_ID	H. sapiens	282991	H. sapiens	BLOC1S2	biogenesis of lysosomal organelles complex 1 subunit 2	GO:1905146 lysosomal protein catabolic process;GO:0060155 platelet dense granule organization;GO:0097345 mitochondrial outer membrane permeabilization		Predicted intracellular proteins					0	0	0	0	1	0	0	0	0	0	0	0	0	1	1	0	0	0	1	0	1
256710	GLIPR1L1	0	1	256710	Gene_ID	H. sapiens	256710	H. sapiens	GLIPR1L1	GLIPR1 like 1	GO:0007338 single fertilization;GO:0009566 fertilization;GO:0019953 sexual reproduction		Predicted secreted proteins; Predicted intracellular proteins					0	0	0	0	0	0	0	0	0	0	0	0	0	0	0	0	0	0	0	0	1
5095	PCCA	0	1	5095	Gene_ID	H. sapiens	5095	H. sapiens	PCCA	propionyl-CoA carboxylase subunit alpha	GO:0019626 short-chain fatty acid catabolic process;GO:0046459 short-chain fatty acid metabolic process;GO:0009062 fatty acid catabolic process		ENZYME proteins:Ligase; Human disease related genes:Congenital disorders of metabolism:Congenital disorders of amino acid metabolism; Disease related genes; Potential drug targets; Enzymes; Predicted intracellular proteins	Mitochondria (Supported)	Biotin			0	0	0	0	0	0	0	0	0	0	0	0	0	0	0	0	0	0	0	0	1
644150	WIPF3	1	0	644150	Gene_ID	H. sapiens	644150	H. sapiens	WIPF3	WAS/WASL interacting protein family member 3	GO:0030048 actin filament-based movement;GO:0007283 spermatogenesis;GO:0048232 male gamete generation		Predicted intracellular proteins	Mitochondria (Uncertain)				0	0	0	0	0	0	0	0	0	0	0	0	0	0	0	0	0	0	0	0	1
256586	LYSMD2	1	0	256586	Gene_ID	H. sapiens	256586	H. sapiens	LYSMD2	LysM domain containing 2			Predicted intracellular proteins	Mitochondria (Approved); Additional: Nuclear bodies			(M5913)HALLMARK INTERFERON GAMMA RESPONSE	0	0	0	0	0	0	0	0	0	0	0	0	0	0	0	0	0	0	0	0	1
7325	UBE2E2	1	0	7325	Gene_ID	H. sapiens	7325	H. sapiens	UBE2E2	ubiquitin conjugating enzyme E2 E2	GO:0032020 ISG15-protein conjugation;GO:0070979 protein K11-linked ubiquitination;GO:0070534 protein K63-linked ubiquitination		Enzymes; Predicted intracellular proteins; ENZYME proteins:Transferases	Nucleoplasm (Approved)				0	0	0	0	0	0	0	0	0	0	0	0	0	0	0	0	0	0	0	0	1
675	BRCA2	0	1	675	Gene_ID	H. sapiens	675	H. sapiens	BRCA2	BRCA2 DNA repair associated	GO:1902298 cell cycle DNA replication maintenance of fidelity;GO:1990426 mitotic recombination-dependent replication fork processing;GO:1990505 mitotic DNA replication maintenance of fidelity		Human disease related genes:Cancers:Cancers of the digestive system; Cancer-related genes:Candidate cancer biomarkers; Human disease related genes:Cardiovascular diseases:Hematologic diseases; Cancer-related genes:Mutational cancer driver genes; Human disease related genes:Cancers:Cancers of the breast and female genital organs; Disease related genes; Predicted intracellular proteins	Nucleoplasm (Supported); Additional: Cytosol		(M46)PID ATR PATHWAY; (M176)PID FOXM1 PATHWAY; (M1)PID FANCONI PATHWAY	(M5893)HALLMARK MITOTIC SPINDLE; (M5901)HALLMARK G2M CHECKPOINT; (M5925)HALLMARK E2F TARGETS	0	0	0	0	0	0	0	0	0	0	0	0	0	0	0	0	0	0	0	0	1
79782	LRRC31	0	1	79782	Gene_ID	H. sapiens	79782	H. sapiens	LRRC31	leucine rich repeat containing 31			Predicted intracellular proteins	Nucleoplasm (Approved); Additional: Cytosol				0	0	0	0	0	0	0	0	0	0	0	0	0	0	0	0	0	0	0	0	1
55860	ACTR10	1	0	55860	Gene_ID	H. sapiens	55860	H. sapiens	ACTR10	actin related protein 10	GO:0098958 retrograde axonal transport of mitochondrion;GO:0019896 axonal transport of mitochondrion;GO:0008090 retrograde axonal transport		Predicted intracellular proteins	Focal adhesion sites;Plasma membrane;Vesicles (Approved)				0	0	0	0	0	0	0	1	0	0	0	0	0	0	0	0	0	0	0	0	1
912	CD1D	0	1	912	Gene_ID	H. sapiens	912	H. sapiens	CD1D	CD1d molecule	GO:0048006 antigen processing and presentation, endogenous lipid antigen via MHC class Ib;GO:0048003 antigen processing and presentation of lipid antigen via MHC class Ib;GO:0048007 antigen processing and presentation, exogenous lipid antigen via MHC class Ib		Cancer-related genes:Mutated cancer genes; CD markers	Endoplasmic reticulum (Supported)	cis-tetracosenoyl sulfatide		(M5935)HALLMARK FATTY ACID METABOLISM; (M5950)HALLMARK ALLOGRAFT REJECTION	0	0	0	0	0	0	0	0	0	0	0	0	0	0	0	0	0	0	0	0	1
3185	HNRNPF	0	1	3185	Gene_ID	H. sapiens	3185	H. sapiens	HNRNPF	heterogeneous nuclear ribonucleoprotein F	GO:0043484 regulation of RNA splicing;GO:0000377 RNA splicing, via transesterification reactions with bulged adenosine as nucleophile;GO:0000398 mRNA splicing, via spliceosome		Predicted intracellular proteins	Nucleoplasm (Enhanced)	Phenethyl Isothiocyanate			0	0	0	0	0	0	0	0	0	0	0	0	0	0	0	0	0	0	0	0	1
8434	RECK	0	1	8434	Gene_ID	H. sapiens	8434	H. sapiens	RECK	reversion inducing cysteine rich protein with kazal motifs	GO:0090210 regulation of establishment of blood-brain barrier;GO:0001955 blood vessel maturation;GO:1904684 negative regulation of metalloendopeptidase activity			Plasma membrane (Supported)				0	0	0	0	1	0	0	0	0	0	0	0	0	0	0	1	0	0	0	0	1
11185	INMT	0	1	11185	Gene_ID	H. sapiens	11185	H. sapiens	INMT	indolethylamine N-methyltransferase	GO:0009308 amine metabolic process;GO:0009636 response to toxic substance;GO:0032259 methylation		Enzymes; Predicted intracellular proteins; ENZYME proteins:Transferases	Golgi apparatus;Vesicles (Approved)			(M5935)HALLMARK FATTY ACID METABOLISM	0	0	0	0	0	0	0	0	0	0	0	0	0	0	0	0	0	0	0	0	1
84934	RITA1	1	0	84934	Gene_ID	H. sapiens	84934	H. sapiens	RITA1	RBPJ interacting and tubulin associated 1	GO:0045746 negative regulation of Notch signaling pathway;GO:0008593 regulation of Notch signaling pathway;GO:0007219 Notch signaling pathway		Predicted intracellular proteins	Nucleoplasm (Supported)				0	0	0	0	0	0	0	0	0	0	0	0	0	0	0	0	0	0	0	0	1
388272	C16orf87	1	0	388272	Gene_ID	H. sapiens	388272	H. sapiens	C16orf87	chromosome 16 open reading frame 87			Predicted intracellular proteins	Nucleoplasm (Approved)				0	0	0	0	0	0	0	0	0	0	0	0	0	0	0	0	0	0	0	0	1
10443	N4BP2L2	0	1	10443	Gene_ID	H. sapiens	10443	H. sapiens	N4BP2L2	NEDD4 binding protein 2 like 2	GO:1902037 negative regulation of hematopoietic stem cell differentiation;GO:1902035 positive regulation of hematopoietic stem cell proliferation;GO:1902033 regulation of hematopoietic stem cell proliferation		Predicted intracellular proteins	Nucleoplasm (Approved)				0	0	0	0	0	0	0	0	0	0	0	0	0	0	0	0	0	0	0	0	1
29855	UBN1	1	0	29855	Gene_ID	H. sapiens	29855	H. sapiens	UBN1	ubinuclein 1	GO:0006336 DNA replication-independent chromatin assembly;GO:0034724 DNA replication-independent chromatin organization;GO:0031497 chromatin assembly		Predicted intracellular proteins	Nucleoplasm (Supported); Additional: Nuclear bodies				0	0	0	0	0	0	0	1	0	0	0	0	0	0	0	0	0	0	0	0	1
6666	SOX12	0	1	6666	Gene_ID	H. sapiens	6666	H. sapiens	SOX12	SRY-box transcription factor 12	GO:0045591 positive regulation of regulatory T cell differentiation;GO:0045589 regulation of regulatory T cell differentiation;GO:0045582 positive regulation of T cell differentiation		Transcription factors:Other all-alpha-helical DNA-binding domains; Predicted intracellular proteins	Nucleoplasm (Enhanced)				0	0	0	0	0	0	0	0	0	0	0	0	0	0	0	0	0	0	0	0	1
3373	HYAL1	0	1	3373	Gene_ID	H. sapiens	3373	H. sapiens	HYAL1	hyaluronidase 1	GO:1900104 regulation of hyaluranon cable assembly;GO:1900106 positive regulation of hyaluranon cable assembly;GO:0030207 chondroitin sulfate catabolic process		Human disease related genes:Congenital disorders of metabolism:Lysosomal storage diseases; ENZYME proteins:Hydrolases; Predicted secreted proteins; Disease related genes; Potential drug targets; Enzymes; Predicted intracellular proteins; Human disease related genes:Congenital disorders of metabolism:Congenital disorders of glycan/glycoprotein metabolism			(M3468)NABA ECM REGULATORS; (M5885)NABA MATRISOME ASSOCIATED; (M5889)NABA MATRISOME		0	0	0	0	0	0	0	0	0	0	0	0	0	0	0	0	0	0	0	0	1
25915	NDUFAF3	1	0	25915	Gene_ID	H. sapiens	25915	H. sapiens	NDUFAF3	NADH:ubiquinone oxidoreductase complex assembly factor 3	GO:0010257 NADH dehydrogenase complex assembly;GO:0032981 mitochondrial respiratory chain complex I assembly;GO:0033108 mitochondrial respiratory chain complex assembly		Predicted intracellular proteins; Disease related genes; Human disease related genes:Congenital disorders of metabolism:Mitochondrial diseases					0	0	0	0	0	0	0	0	0	0	0	0	0	0	0	0	0	0	1	0	1
83744	ZNF484	0	1	83744	Gene_ID	H. sapiens	83744	H. sapiens	ZNF484	zinc finger protein 484	GO:0045944 positive regulation of transcription by RNA polymerase II;GO:0045893 positive regulation of transcription, DNA-templated;GO:1903508 positive regulation of nucleic acid-templated transcription		Predicted intracellular proteins; Transcription factors:Zinc-coordinating DNA-binding domains	Nucleoplasm (Approved); Additional: Cytosol;Nuclear membrane				0	0	0	0	0	0	0	0	0	0	0	0	0	0	0	0	0	0	0	0	1
284338	PRR19	1	0	284338	Gene_ID	H. sapiens	284338	H. sapiens	PRR19	proline rich 19			Predicted intracellular proteins	Mitotic chromosome;Nucleoli;Nucleoli rim (Approved); Additional: Mitochondria;Nuclear bodies;Nucleoplasm				0	0	0	0	0	0	0	0	0	0	0	0	0	0	0	0	0	0	0	0	1
55191	NADSYN1	0	1	55191	Gene_ID	H. sapiens	55191	H. sapiens	NADSYN1	NAD synthetase 1	GO:0034627 'de novo' NAD biosynthetic process;GO:0009435 NAD biosynthetic process;GO:0019359 nicotinamide nucleotide biosynthetic process		ENZYME proteins:Ligase; Disease related genes; Potential drug targets; Enzymes; Predicted intracellular proteins	Vesicles (Approved); Additional: Cytosol;Golgi apparatus	Glutamic acid		(M5906)HALLMARK ESTROGEN RESPONSE EARLY	0	0	0	0	0	0	0	0	0	0	0	0	0	0	0	0	0	0	0	0	1
53	ACP2	1	0	53	Gene_ID	H. sapiens	53	H. sapiens	ACP2	acid phosphatase 2, lysosomal	GO:0007040 lysosome organization;GO:0080171 lytic vacuole organization;GO:0007033 vacuole organization		Human disease related genes:Congenital disorders of metabolism:Lysosomal storage diseases; ENZYME proteins:Hydrolases; Disease related genes; Potential drug targets; Enzymes; Predicted intracellular proteins				(M5934)HALLMARK XENOBIOTIC METABOLISM	0	0	0	0	0	0	0	0	0	0	0	0	0	0	0	0	0	0	0	0	1
2308	FOXO1	0	1	2308	Gene_ID	H. sapiens	2308	H. sapiens	FOXO1	forkhead box O1	GO:0071455 cellular response to hyperoxia;GO:0010616 negative regulation of cardiac muscle adaptation;GO:1903243 negative regulation of cardiac muscle hypertrophy in response to stress		Transcription factors:Helix-turn-helix domains; Cancer-related genes:Candidate cancer biomarkers; Human disease related genes:Cancers:Cancers of soft tissues and bone; Human disease related genes:Cancers:Cancers of haematopoietic and lymphoid tissues; Disease related genes; Predicted intracellular proteins	Cytosol;Nucleoplasm (Supported)		(M32)PID HDAC CLASSIII PATHWAY; (M249)PID PI3KCI AKT PATHWAY; (M183)PID IL6 7 PATHWAY	(M5957)HALLMARK PANCREAS BETA CELLS	0	0	0	0	0	0	0	0	0	0	0	0	1	0	0	1	0	1	0	0	1
7102	TSPAN7	1	0	7102	Gene_ID	H. sapiens	7102	H. sapiens	TSPAN7	tetraspanin 7			Human disease related genes:Other diseases:Mental and behavioural disorders; CD markers; Transporters:Accessory Factors Involved in Transport; Disease related genes; Potential drug targets				(M5953)HALLMARK KRAS SIGNALING UP	1	0	0	0	0	0	0	0	0	0	0	0	0	0	0	0	0	0	0	0	1
526	ATP6V1B2	1	0	526	Gene_ID	H. sapiens	526	H. sapiens	ATP6V1B2	ATPase H+ transporting V1 subunit B2	GO:1902600 proton transmembrane transport;GO:0016241 regulation of macroautophagy;GO:0046034 ATP metabolic process		FDA approved drug targets:Small molecule drugs; Human disease related genes:Congenital malformations:Other congenital malformations; Disease related genes; Transporters:Primary Active Transporters; Predicted intracellular proteins	Vesicles (Supported)	Gallium nitrate; 4-(2-Aminoethyl)Benzenesulfonyl Fluoride			0	1	0	1	0	0	0	1	0	0	0	0	0	0	0	0	0	0	0	1	1
51348	KLRF1	0	1	51348	Gene_ID	H. sapiens	51348	H. sapiens	KLRF1	killer cell lectin like receptor F1	GO:0007166 cell surface receptor signaling pathway;GO:0007165 signal transduction;GO:0023052 signaling			Plasma membrane (Approved)				0	0	0	0	0	0	0	0	0	0	0	0	0	0	0	0	0	0	0	0	1
887	CCKBR	1	0	887	Gene_ID	H. sapiens	887	H. sapiens	CCKBR	cholecystokinin B receptor	GO:0038188 cholecystokinin signaling pathway;GO:0001696 gastric acid secretion;GO:0046717 acid secretion		G-protein coupled receptors:GPCRs excl olfactory receptors; FDA approved drug targets:Small molecule drugs; Predicted intracellular proteins; Cancer-related genes:Candidate cancer biomarkers		Pentagastrin; Cholecystokinin			0	1	0	0	0	0	0	0	0	0	0	0	1	0	0	0	0	0	0	0	1
286023	FLJ40288	0	1	286023	Gene_ID	H. sapiens	286023	H. sapiens	FLJ40288	uncharacterized FLJ40288								0	0	0	0	0	0	0	0	0	0	0	0	0	0	0	0	0	0	0	0	1
140545	RNF32	0	1	140545	Gene_ID	H. sapiens	140545	H. sapiens	RNF32	ring finger protein 32			Predicted intracellular proteins	Cytosol;Nuclear bodies (Approved)				0	0	0	0	0	0	0	0	0	0	0	0	0	0	0	0	0	0	0	0	1
9211	LGI1	0	1	9211	Gene_ID	H. sapiens	9211	H. sapiens	LGI1	leucine rich glioma inactivated 1	GO:0099633 protein localization to postsynaptic specialization membrane;GO:0099645 neurotransmitter receptor localization to postsynaptic specialization membrane;GO:1903539 protein localization to postsynaptic membrane		Human disease related genes:Nervous system diseases:Epilepsy; Cancer-related genes:Candidate cancer biomarkers; Predicted secreted proteins; Disease related genes; Predicted intracellular proteins			(M3008)NABA ECM GLYCOPROTEINS; (M5884)NABA CORE MATRISOME; (M5889)NABA MATRISOME		0	0	0	0	1	0	0	0	0	0	1	0	0	0	0	0	0	0	0	0	1
286826	LIN9	0	1	286826	Gene_ID	H. sapiens	286826	H. sapiens	LIN9	lin-9 DREAM MuvB core complex component	GO:0071897 DNA biosynthetic process;GO:0006351 transcription, DNA-templated;GO:0097659 nucleic acid-templated transcription		Predicted intracellular proteins	Nucleoplasm (Supported)				0	0	0	0	0	0	0	0	0	0	0	0	0	0	0	0	0	0	0	0	1
4830	NME1	1	0	4830	Gene_ID	H. sapiens	4830	H. sapiens	NME1	NME/NM23 nucleoside diphosphate kinase 1	GO:0006228 UTP biosynthetic process;GO:0006183 GTP biosynthetic process;GO:0046051 UTP metabolic process		Enzymes; Predicted intracellular proteins; ENZYME proteins:Transferases; Cancer-related genes:Candidate cancer biomarkers	Cytosol (Supported); Additional: Nucleoplasm;Plasma membrane	Zinc; 2'-Deoxyguanosine-5'-Triphosphate; Selenocysteine; 2',3'-Dehydro-2',3'-Deoxy-Thymidine 5'-Diphosphate; Adenosine Phosphonoacetic Acid; Stavudine triphosphate; Thymidine-5'- Diphosphate; 2'-Deoxyguanosine-5'-Diphosphate; 2',3'-dideoxy-3'-fluoro-urididine-5'-diphosphate; Guanosine-5'-Diphosphate; 3'-Deoxy 3'-Amino Adenosine-5'-Diphosphate; Zidovudine diphosphate; Copper; Zinc acetate; Zinc ch…	(M120)PID ARF6 DOWNSTREAM PATHWAY; (M83)PID CDC42 REG PATHWAY; (M156)PID ECADHERIN NASCENT AJ PATHWAY	(M5898)HALLMARK DNA REPAIR; (M5925)HALLMARK E2F TARGETS; (M5926)HALLMARK MYC TARGETS V1	0	1	0	0	0	0	0	0	0	0	0	0	0	0	0	0	0	0	0	0	1
5444	PON1	0	1	5444	Gene_ID	H. sapiens	5444	H. sapiens	PON1	paraoxonase 1	GO:1902617 response to fluoride;GO:0010875 positive regulation of cholesterol efflux;GO:0032373 positive regulation of sterol transport		Candidate cardiovascular disease genes; Cancer-related genes:Candidate cancer biomarkers; ENZYME proteins:Hydrolases; Predicted secreted proteins; Human disease related genes:Nervous system diseases:Eye disease; Disease related genes; Potential drug targets; Enzymes; Transporters:Transporter channels and pores		Cefazolin; Zinc; Copper; Zinc acetate; Zinc chloride; Zinc sulfate, unspecified form			0	0	0	0	0	0	1	0	0	0	0	0	0	0	0	0	0	0	0	0	1
26136	TES	0	1	26136	Gene_ID	H. sapiens	26136	H. sapiens	TES	testin LIM domain protein	GO:0008285 negative regulation of cell population proliferation;GO:0042127 regulation of cell population proliferation;GO:0048523 negative regulation of cellular process		Predicted intracellular proteins	Cytosol;Focal adhesion sites (Supported); Additional: Cell Junctions;Plasma membrane			(M5891)HALLMARK HYPOXIA; (M5924)HALLMARK MTORC1 SIGNALING	0	0	0	0	0	0	0	0	0	0	0	0	0	0	0	0	0	0	0	0	1
60481	ELOVL5	0	1	60481	Gene_ID	H. sapiens	60481	H. sapiens	ELOVL5	ELOVL fatty acid elongase 5	GO:0019367 fatty acid elongation, saturated fatty acid;GO:0019368 fatty acid elongation, unsaturated fatty acid;GO:0034625 fatty acid elongation, monounsaturated fatty acid		Predicted intracellular proteins; Disease related genes; Potential drug targets; Enzymes; Human disease related genes:Nervous system diseases:Neurodegenerative diseases; ENZYME proteins:Transferases	Endoplasmic reticulum (Enhanced)	alpha-Linolenic acid		(M5908)HALLMARK ANDROGEN RESPONSE; (M5949)HALLMARK PEROXISOME; (M5935)HALLMARK FATTY ACID METABOLISM	0	0	0	0	0	0	0	0	0	0	0	0	0	0	0	0	0	0	0	0	1
284904	SEC14L4	0	1	284904	Gene_ID	H. sapiens	284904	H. sapiens	SEC14L4	SEC14 like lipid binding 4			Predicted intracellular proteins	Centrosome (Approved)	Vitamin E			0	0	0	0	0	0	0	0	0	0	0	0	0	0	0	0	0	0	0	0	1
7216	TRO	1	0	7216	Gene_ID	H. sapiens	7216	H. sapiens	TRO	trophinin	GO:0007566 embryo implantation;GO:0007156 homophilic cell adhesion via plasma membrane adhesion molecules;GO:0007565 female pregnancy		Predicted intracellular proteins; Cancer-related genes:Candidate cancer biomarkers	Vesicles (Approved); Additional: Cytosol;Plasma membrane			(M5915)HALLMARK APICAL JUNCTION	0	0	0	0	0	0	0	0	0	0	0	0	0	0	0	0	0	0	0	0	1
10098	TSPAN5	1	0	10098	Gene_ID	H. sapiens	10098	H. sapiens	TSPAN5	tetraspanin 5	GO:0045747 positive regulation of Notch signaling pathway;GO:0008593 regulation of Notch signaling pathway;GO:0072659 protein localization to plasma membrane						(M5945)HALLMARK HEME METABOLISM	0	0	0	0	0	0	0	0	0	0	1	0	0	0	0	0	0	0	0	0	1
1112	FOXN3	0	1	1112	Gene_ID	H. sapiens	1112	H. sapiens	FOXN3	forkhead box N3	GO:0097094 craniofacial suture morphogenesis;GO:0007095 mitotic G2 DNA damage checkpoint signaling;GO:0044818 mitotic G2/M transition checkpoint		Transcription factors:Helix-turn-helix domains; Predicted intracellular proteins	Nucleoplasm (Approved); Additional: Plasma membrane			(M5901)HALLMARK G2M CHECKPOINT	0	0	0	0	0	0	0	0	0	0	0	0	0	0	0	0	0	0	0	0	1
80129	CCDC170	0	1	80129	Gene_ID	H. sapiens	80129	H. sapiens	CCDC170	coiled-coil domain containing 170	GO:0000226 microtubule cytoskeleton organization;GO:0007017 microtubule-based process;GO:0007010 cytoskeleton organization		Predicted intracellular proteins	Golgi apparatus (Approved); Additional: Cell Junctions				0	0	0	0	0	0	0	0	0	0	0	0	0	0	0	0	0	0	0	0	1
100134229	KDM7A-DT	1	0	100134229	Gene_ID	H. sapiens	100134229	H. sapiens	KDM7A-DT	KDM7A divergent transcript								0	0	0	0	0	0	0	0	0	0	0	0	0	0	0	0	0	0	0	0	1
387	RHOA	0	1	387	Gene_ID	H. sapiens	387	H. sapiens	RHOA	ras homolog family member A	GO:0001998 angiotensin-mediated vasoconstriction involved in regulation of systemic arterial blood pressure;GO:1903673 mitotic cleavage furrow formation;GO:0097498 endothelial tube lumen extension		Cancer-related genes:Mutated cancer genes; Cancer-related genes:Candidate cancer biomarkers; ENZYME proteins:Hydrolases; Cancer-related genes:Mutational cancer driver genes; Human disease related genes:Congenital malformations:Congenital malformations of skin; Disease related genes; Potential drug targets; Enzymes; RAS pathway related proteins; Predicted intracellular proteins	Cytosol;Plasma membrane (Supported)	Guanosine-5'-Diphosphate	(M64)PID S1P S1P4 PATHWAY; (M120)PID ARF6 DOWNSTREAM PATHWAY; (M138)PID THROMBIN PAR4 PATHWAY	(M5896)HALLMARK TGF BETA SIGNALING	0	0	0	0	1	1	1	0	0	0	0	0	1	0	1	1	0	1	0	0	1
6785	ELOVL4	1	0	6785	Gene_ID	H. sapiens	6785	H. sapiens	ELOVL4	ELOVL fatty acid elongase 4	GO:0019367 fatty acid elongation, saturated fatty acid;GO:0019368 fatty acid elongation, unsaturated fatty acid;GO:0034625 fatty acid elongation, monounsaturated fatty acid		FDA approved drug targets:Small molecule drugs; Human disease related genes:Nervous system diseases:Eye disease; Disease related genes; Enzymes; ENZYME proteins:Transferases		Omega-3-carboxylic acids			0	0	0	0	0	0	0	0	0	0	0	0	0	0	0	0	0	0	0	0	1
113802	HENMT1	1	0	113802	Gene_ID	H. sapiens	113802	H. sapiens	HENMT1	HEN methyltransferase 1	GO:0030422 production of siRNA involved in RNA interference;GO:0016246 RNA interference;GO:0034587 piRNA metabolic process		Enzymes; Predicted intracellular proteins; ENZYME proteins:Transferases	Focal adhesion sites;Plasma membrane (Approved)				0	0	0	0	0	0	0	0	0	0	0	0	0	0	0	0	0	0	0	0	1
55671	PPP4R3A	0	1	55671	Gene_ID	H. sapiens	55671	H. sapiens	PPP4R3A	protein phosphatase 4 regulatory subunit 3A	GO:0006470 protein dephosphorylation;GO:0016311 dephosphorylation;GO:0006974 cellular response to DNA damage stimulus		Predicted intracellular proteins	Nucleoplasm (Supported); Additional: Cytosol;Nuclear speckles				0	0	0	0	0	0	0	0	0	0	0	0	1	0	0	0	0	0	0	0	1
441151	TMEM151B	1	0	441151	Gene_ID	H. sapiens	441151	H. sapiens	TMEM151B	transmembrane protein 151B								0	0	0	0	0	0	0	0	0	0	0	0	0	0	0	0	0	0	0	0	1
79365	BHLHE41	0	1	79365	Gene_ID	H. sapiens	79365	H. sapiens	BHLHE41	basic helix-loop-helix family member e41	GO:0010944 negative regulation of transcription by competitive promoter binding;GO:0010832 negative regulation of myotube differentiation;GO:0051154 negative regulation of striated muscle cell differentiation		Transcription factors:Basic domains; Predicted intracellular proteins	Nucleoplasm (Supported); Additional: Vesicles		(M255)PID HIF1 TFPATHWAY		0	0	0	0	1	0	0	0	0	0	0	0	0	0	0	0	0	0	0	0	1
5528	PPP2R5D	1	0	5528	Gene_ID	H. sapiens	5528	H. sapiens	PPP2R5D	protein phosphatase 2 regulatory subunit B'delta	GO:0035307 positive regulation of protein dephosphorylation;GO:0035306 positive regulation of dephosphorylation;GO:0035304 regulation of protein dephosphorylation		Predicted intracellular proteins; Human disease related genes:Other diseases:Mental and behavioural disorders; Disease related genes	Cytosol;Nucleoplasm (Approved)		(M163)PID LIS1 PATHWAY; (M242)PID AURORA A PATHWAY; (M275)PID ALPHA SYNUCLEIN PATHWAY		0	0	0	0	0	0	0	0	0	0	0	0	1	0	0	0	0	0	0	0	1
56169	GSDMC	0	1	56169	Gene_ID	H. sapiens	56169	H. sapiens	GSDMC	gasdermin C	GO:0070269 pyroptosis;GO:0042742 defense response to bacterium;GO:0009617 response to bacterium		Transporters:Transporter channels and pores; Predicted intracellular proteins	Mitochondria (Approved)				0	0	0	0	0	0	0	0	0	0	0	0	0	0	0	0	0	0	0	0	1
10407	SPAG11B	0	1	10407	Gene_ID	H. sapiens	10407	H. sapiens	SPAG11B	sperm associated antigen 11B	GO:0061844 antimicrobial humoral immune response mediated by antimicrobial peptide;GO:0019730 antimicrobial humoral response;GO:0006959 humoral immune response		Predicted secreted proteins; Predicted intracellular proteins	Golgi apparatus (Approved)				0	0	0	0	0	0	0	0	0	0	0	0	0	0	0	0	0	0	0	0	1
1787	TRDMT1	0	1	1787	Gene_ID	H. sapiens	1787	H. sapiens	TRDMT1	tRNA aspartic acid methyltransferase 1	GO:0036415 regulation of tRNA stability;GO:0036416 tRNA stabilization;GO:1902370 regulation of tRNA catabolic process		Enzymes; Predicted intracellular proteins; ENZYME proteins:Transferases		Pentamidine; S-adenosyl-L-homocysteine; Glycerin			0	0	0	0	0	0	0	0	0	0	0	0	0	0	0	0	0	0	0	0	1
5599	MAPK8	1	0	5599	Gene_ID	H. sapiens	5599	H. sapiens	MAPK8	mitogen-activated protein kinase 8	GO:0007258 JUN phosphorylation;GO:1902595 regulation of DNA replication origin binding;GO:1900739 regulation of protein insertion into mitochondrial membrane involved in apoptotic signaling pathway	CMGC Ser/Thr protein kinase family	Cancer-related genes:Candidate cancer biomarkers; Kinases:CMGC Ser/Thr protein kinases; Enzymes; RAS pathway related proteins; Predicted intracellular proteins; ENZYME proteins:Transferases		Tamoxifen; Pyrazolanthrone; 6-CHLORO-9-HYDROXY-1,3-DIMETHYL-1,9-DIHYDRO-4H-PYRAZOLO[3,4-B]QUINOLIN-4-ONE; 2-({2-[(3-HYDROXYPHENYL)AMINO]PYRIMIDIN-4-YL}AMINO)BENZAMIDE; N-(4-AMINO-5-CYANO-6-ETHOXYPYRIDIN-2-YL)-2-(4-BROMO-2,5-DIMETHOXYPHENYL)ACETAMIDE; 5-CYANO-N-(2,5-DIMETHOXYBENZYL)-6-ETHOXYPYRIDINE-2-CARBOXAMIDE; 2-fluoro-6-{[2-({2-methoxy-4-[(methylsulfonyl)methyl]phenyl}amino)-7H-pyrrolo[2,3-d]…	(M190)PID TCR JNK PATHWAY; (M268)PID S1P S1P2 PATHWAY; (M69)PID REELIN PATHWAY	(M5923)HALLMARK PI3K AKT MTOR SIGNALING	0	0	0	0	0	0	0	1	0	1	0	0	1	1	0	0	0	0	1	0	1
23511	NUP188	0	1	23511	Gene_ID	H. sapiens	23511	H. sapiens	NUP188	nucleoporin 188	GO:0006405 RNA export from nucleus;GO:0006606 protein import into nucleus;GO:0051170 import into nucleus		Transporters:Transporter channels and pores; Predicted intracellular proteins; Disease related genes; Potential drug targets	Nucleoplasm (Uncertain); Additional: Cytosol;Nucleoli				0	0	0	0	0	0	0	0	0	0	0	0	0	0	0	0	0	0	0	0	1
4723	NDUFV1	1	0	4723	Gene_ID	H. sapiens	4723	H. sapiens	NDUFV1	NADH:ubiquinone oxidoreductase core subunit V1	GO:0006120 mitochondrial electron transport, NADH to ubiquinone;GO:0019646 aerobic electron transport chain;GO:0042773 ATP synthesis coupled electron transport		ENZYME proteins; Disease related genes; Potential drug targets; Enzymes; Predicted intracellular proteins; Human disease related genes:Congenital disorders of metabolism:Mitochondrial diseases	Mitochondria (Supported); Additional: Cytosol	NADH		(M5936)HALLMARK OXIDATIVE PHOSPHORYLATION	0	0	0	0	0	0	0	1	0	0	0	0	0	0	0	0	0	0	0	0	1
2562	GABRB3	1	0	2562	Gene_ID	H. sapiens	2562	H. sapiens	GABRB3	gamma-aminobutyric acid type A receptor subunit beta3	GO:0071420 cellular response to histamine;GO:0034776 response to histamine;GO:1904862 inhibitory synapse assembly		Transporters:Transporter channels and pores; Human disease related genes:Nervous system diseases:Epilepsy; FDA approved drug targets:Small molecule drugs; Disease related genes		Lindane; Piperazine; Ivermectin; Propofol; Ethanol; Fludiazepam; Fospropofol; Muscimol			1	1	0	1	0	1	0	0	0	0	0	0	0	0	0	0	0	0	0	0	1
2903	GRIN2A	1	0	2903	Gene_ID	H. sapiens	2903	H. sapiens	GRIN2A	glutamate ionotropic receptor NMDA type subunit 2A	GO:0033058 directional locomotion;GO:0098976 excitatory chemical synaptic transmission;GO:0042428 serotonin metabolic process		Human disease related genes:Nervous system diseases:Epilepsy; FDA approved drug targets:Small molecule drugs; Human disease related genes:Other diseases:Mental and behavioural disorders; Disease related genes; RAS pathway related proteins; Transporters:Transporter channels and pores; Predicted intracellular proteins; Cancer-related genes		Glutamic acid; Glycine; Meperidine; Felbamate; Halothane; Tenocyclidine; Acetylcysteine	(M69)PID REELIN PATHWAY		1	1	1	1	0	0	0	1	1	0	1	1	1	0	1	1	0	0	0	0	1
55800	SCN3B	1	0	55800	Gene_ID	H. sapiens	55800	H. sapiens	SCN3B	sodium voltage-gated channel beta subunit 3	GO:0086015 SA node cell action potential;GO:0086018 SA node cell to atrial cardiac muscle cell signaling;GO:0060373 regulation of ventricular cardiac muscle cell membrane depolarization		FDA approved drug targets:Small molecule drugs; Human disease related genes:Cardiovascular diseases:Cardiac diseases; Disease related genes	Intermediate filaments (Approved); Additional: Cytosol	Zonisamide	(M145)PID P53 DOWNSTREAM PATHWAY		0	0	0	1	0	0	1	0	0	1	1	0	0	0	0	0	0	1	0	0	1
55628	ZNF407	0	1	55628	Gene_ID	H. sapiens	55628	H. sapiens	ZNF407	zinc finger protein 407	GO:0045944 positive regulation of transcription by RNA polymerase II;GO:0045893 positive regulation of transcription, DNA-templated;GO:1903508 positive regulation of nucleic acid-templated transcription		Predicted intracellular proteins; Transcription factors:Zinc-coordinating DNA-binding domains	Nucleoplasm;Plasma membrane (Approved)				0	0	0	0	0	0	0	0	0	0	0	0	0	0	0	0	0	0	0	0	1
910	CD1B	0	1	910	Gene_ID	H. sapiens	910	H. sapiens	CD1B	CD1b molecule	GO:0048006 antigen processing and presentation, endogenous lipid antigen via MHC class Ib;GO:0048003 antigen processing and presentation of lipid antigen via MHC class Ib;GO:0048007 antigen processing and presentation, exogenous lipid antigen via MHC class Ib		CD markers	Golgi apparatus;Vesicles (Approved); Additional: Cytosol				0	0	0	0	0	0	0	0	0	0	0	0	0	0	0	0	0	0	0	0	1
55321	TMEM74B	1	0	55321	Gene_ID	H. sapiens	55321	H. sapiens	TMEM74B	transmembrane protein 74B				Golgi apparatus;Nucleoplasm (Approved)				0	0	0	0	0	0	0	0	0	0	0	0	0	0	0	0	0	0	0	0	1
343099	CCDC18	0	1	343099	Gene_ID	H. sapiens	343099	H. sapiens	CCDC18	coiled-coil domain containing 18			Predicted intracellular proteins	Nucleoplasm (Approved); Additional: Cytosol				0	0	0	0	0	0	0	0	0	0	0	0	0	0	0	0	0	0	0	0	1
122481	AK7	0	1	122481	Gene_ID	H. sapiens	122481	H. sapiens	AK7	adenylate kinase 7	GO:0046940 nucleoside monophosphate phosphorylation;GO:0006165 nucleoside diphosphate phosphorylation;GO:0046939 nucleotide phosphorylation		Human disease related genes:Reproductive system diseases:Reproductive system diseases; Disease related genes; Potential drug targets; Enzymes; Predicted intracellular proteins; ENZYME proteins:Transferases					0	0	0	0	0	0	0	0	0	0	0	0	0	0	0	0	0	0	0	0	1
81563	C1orf21	1	0	81563	Gene_ID	H. sapiens	81563	H. sapiens	C1orf21	chromosome 1 open reading frame 21			Predicted intracellular proteins	Cytosol;Nucleoplasm (Approved)				0	0	0	0	0	0	0	0	0	0	0	0	0	0	0	0	0	0	0	0	1
3631	INPP4A	1	0	3631	Gene_ID	H. sapiens	3631	H. sapiens	INPP4A	inositol polyphosphate-4-phosphatase type I A	GO:0036092 phosphatidylinositol-3-phosphate biosynthetic process;GO:0043647 inositol phosphate metabolic process;GO:0046854 phosphatidylinositol phosphate biosynthetic process		Enzymes; ENZYME proteins:Hydrolases; Predicted intracellular proteins	Nuclear membrane;Nucleoplasm (Supported)				0	0	0	0	0	0	0	0	0	0	0	0	0	0	0	0	0	0	0	0	1
55740	ENAH	0	1	55740	Gene_ID	H. sapiens	55740	H. sapiens	ENAH	ENAH actin regulator	GO:0070358 actin polymerization-dependent cell motility;GO:0008154 actin polymerization or depolymerization;GO:0007411 axon guidance		Predicted intracellular proteins	Cytosol;Focal adhesion sites;Plasma membrane (Enhanced)		(M156)PID ECADHERIN NASCENT AJ PATHWAY; (M232)PID ECADHERIN STABILIZATION PATHWAY; (M81)PID CDC42 PATHWAY		0	0	0	0	1	0	0	0	0	0	0	0	0	0	0	0	0	0	0	0	1
23025	UNC13A	1	0	23025	Gene_ID	H. sapiens	23025	H. sapiens	UNC13A	unc-13 homolog A	GO:0061789 dense core granule priming;GO:0099011 neuronal dense core vesicle exocytosis;GO:0099525 presynaptic dense core vesicle exocytosis		Predicted intracellular proteins					0	1	1	0	0	1	0	0	0	0	0	0	0	0	0	0	0	0	0	0	1
51560	RAB6B	1	0	51560	Gene_ID	H. sapiens	51560	H. sapiens	RAB6B	RAB6B, member RAS oncogene family	GO:0006891 intra-Golgi vesicle-mediated transport;GO:0006890 retrograde vesicle-mediated transport, Golgi to endoplasmic reticulum;GO:0042147 retrograde transport, endosome to Golgi		Predicted intracellular proteins	Golgi apparatus (Approved)				0	0	0	0	0	0	0	0	0	0	0	0	0	0	0	0	0	0	0	0	1
9158	FIBP	1	0	9158	Gene_ID	H. sapiens	9158	H. sapiens	FIBP	FGF1 intracellular binding protein	GO:0070527 platelet aggregation;GO:0008543 fibroblast growth factor receptor signaling pathway;GO:0034109 homotypic cell-cell adhesion		Human disease related genes:Congenital malformations:Other congenital malformations; Predicted intracellular proteins; Disease related genes	Nuclear speckles (Supported)				0	0	0	0	0	0	0	0	0	0	0	0	0	0	0	0	0	0	0	0	1
7203	CCT3	1	0	7203	Gene_ID	H. sapiens	7203	H. sapiens	CCT3	chaperonin containing TCP1 subunit 3	GO:1904851 positive regulation of establishment of protein localization to telomere;GO:0070203 regulation of establishment of protein localization to telomere;GO:1904869 regulation of protein localization to Cajal body		Predicted intracellular proteins	Cytosol;Plasma membrane (Approved)	Phosphoaminophosphonic Acid-Adenylate Ester; Artenimol		(M5926)HALLMARK MYC TARGETS V1	0	0	0	0	0	0	0	0	0	0	0	0	0	0	0	0	0	0	0	0	1
84684	INSM2	1	0	84684	Gene_ID	H. sapiens	84684	H. sapiens	INSM2	INSM transcriptional repressor 2	GO:0010564 regulation of cell cycle process;GO:0000122 negative regulation of transcription by RNA polymerase II;GO:0030182 neuron differentiation		Predicted intracellular proteins; Transcription factors:Zinc-coordinating DNA-binding domains	Nucleoplasm (Approved)				0	0	0	0	0	0	0	0	0	0	0	0	0	0	0	0	0	0	0	0	1
79646	PANK3	1	0	79646	Gene_ID	H. sapiens	79646	H. sapiens	PANK3	pantothenate kinase 3	GO:0015937 coenzyme A biosynthetic process;GO:0015936 coenzyme A metabolic process;GO:0033866 nucleoside bisphosphate biosynthetic process		Enzymes; Predicted intracellular proteins; ENZYME proteins:Transferases	Golgi apparatus (Approved)				0	0	0	0	0	0	0	0	0	0	0	0	0	0	0	0	0	0	0	0	1
79819	WDR78	0	1	79819	Gene_ID	H. sapiens	79819	H. sapiens	DNAI4	dynein axonemal intermediate chain 4	GO:0070286 axonemal dynein complex assembly;GO:0035082 axoneme assembly;GO:0002244 hematopoietic progenitor cell differentiation		Predicted intracellular proteins					0	0	0	0	0	0	0	0	0	0	0	0	0	0	0	0	0	0	0	0	1
858	CAV2	0	1	858	Gene_ID	H. sapiens	858	H. sapiens	CAV2	caveolin 2	GO:0070836 caveola assembly;GO:0060161 positive regulation of dopamine receptor signaling pathway;GO:0044854 plasma membrane raft assembly		Predicted intracellular proteins	Vesicles (Approved)		(M240)PID SYNDECAN 2 PATHWAY	(M5910)HALLMARK PROTEIN SECRETION	0	0	0	0	0	0	0	0	0	0	0	0	0	0	0	0	0	0	0	0	1
642475	MROH6	1	0	642475	Gene_ID	H. sapiens	642475	H. sapiens	MROH6	maestro heat like repeat family member 6			Predicted intracellular proteins	Nucleoplasm (Approved)				0	0	0	0	0	0	0	0	0	0	0	0	0	0	0	0	0	0	0	0	1
6327	SCN2B	1	0	6327	Gene_ID	H. sapiens	6327	H. sapiens	SCN2B	sodium voltage-gated channel beta subunit 2	GO:0046684 response to pyrethroid;GO:0017085 response to insecticide;GO:0060371 regulation of atrial cardiac muscle cell membrane depolarization		Transporters:Accessory Factors Involved in Transport; FDA approved drug targets:Small molecule drugs; Human disease related genes:Cardiovascular diseases:Cardiac diseases; Disease related genes		Zonisamide			0	1	0	1	0	0	1	0	0	1	0	0	0	0	0	0	0	1	0	0	1
55312	RFK	1	0	55312	Gene_ID	H. sapiens	55312	H. sapiens	RFK	riboflavin kinase	GO:0009231 riboflavin biosynthetic process;GO:0009398 FMN biosynthetic process;GO:0046444 FMN metabolic process		Enzymes; FDA approved drug targets:Small molecule drugs; Predicted intracellular proteins; ENZYME proteins:Transferases	Golgi apparatus (Approved)	Riboflavin; Flavin mononucleotide			0	0	0	0	0	0	0	0	0	0	0	0	0	0	0	0	0	0	0	0	1
5223	PGAM1	1	0	5223	Gene_ID	H. sapiens	5223	H. sapiens	PGAM1	phosphoglycerate mutase 1	GO:0043456 regulation of pentose-phosphate shunt;GO:1902031 regulation of NADP metabolic process;GO:0043471 regulation of cellular carbohydrate catabolic process		Enzymes; ENZYME proteins:Isomerase; Predicted intracellular proteins; Candidate cardiovascular disease genes	Nucleoplasm (Supported)	Copper; Artenimol		(M5937)HALLMARK GLYCOLYSIS	0	0	0	0	0	0	0	0	0	0	0	0	1	0	0	0	0	0	0	0	1
6919	TCEA2	1	0	6919	Gene_ID	H. sapiens	6919	H. sapiens	TCEA2	transcription elongation factor A2	GO:0006354 DNA-templated transcription, elongation;GO:0032784 regulation of DNA-templated transcription, elongation;GO:0006351 transcription, DNA-templated		Predicted intracellular proteins	Nucleoplasm (Supported); Additional: Centrosome				0	0	0	0	0	0	0	0	0	0	0	0	0	0	0	0	0	0	0	0	1
125113	KRT222	1	0	125113	Gene_ID	H. sapiens	125113	H. sapiens	KRT222	keratin 222			Predicted intracellular proteins	Lipid droplets;Vesicles (Approved)				0	0	0	0	0	0	0	0	0	0	0	0	0	0	0	0	0	0	0	0	1
150465	TTL	1	0	150465	Gene_ID	H. sapiens	150465	H. sapiens	TTL	tubulin tyrosine ligase	GO:0018166 C-terminal protein-tyrosinylation;GO:0018322 protein tyrosinylation;GO:0090235 regulation of metaphase plate congression		Enzymes; ENZYME proteins:Ligase; Predicted intracellular proteins	Vesicles (Approved); Additional: Nucleoplasm				0	0	0	0	0	0	0	0	0	0	0	0	0	0	0	0	0	0	0	0	1
84287	ZDHHC16	1	0	84287	Gene_ID	H. sapiens	84287	H. sapiens	ZDHHC16	zinc finger DHHC-type palmitoyltransferase 16	GO:0018345 protein palmitoylation;GO:0006497 protein lipidation;GO:0042158 lipoprotein biosynthetic process		Enzymes; ENZYME proteins:Transferases	Nucleoplasm (Supported); Additional: Cytosol;Nuclear membrane				0	0	0	0	0	0	0	0	0	0	0	0	0	0	1	0	0	0	0	0	1
6854	SYN2	1	0	6854	Gene_ID	H. sapiens	6854	H. sapiens	SYN2	synapsin II	GO:0097091 synaptic vesicle clustering;GO:0097479 synaptic vesicle localization;GO:0017156 calcium-ion regulated exocytosis		Predicted intracellular proteins; Human disease related genes:Other diseases:Mental and behavioural disorders; Disease related genes	Nucleoplasm (Approved)				1	1	0	0	0	0	0	0	0	0	0	0	0	0	0	0	0	0	0	0	1
55971	BAIAP2L1	0	1	55971	Gene_ID	H. sapiens	55971	H. sapiens	BAIAP2L1	BAR/IMD domain containing adaptor protein 2 like 1	GO:0051764 actin crosslink formation;GO:2000251 positive regulation of actin cytoskeleton reorganization;GO:2000249 regulation of actin cytoskeleton reorganization		Predicted intracellular proteins	Plasma membrane (Enhanced); Additional: Cytosol				0	0	0	0	0	0	0	0	0	0	0	0	0	0	0	0	0	0	0	0	1
27239	GPR162	1	0	27239	Gene_ID	H. sapiens	27239	H. sapiens	GPR162	G protein-coupled receptor 162	GO:0007186 G protein-coupled receptor signaling pathway;GO:0007165 signal transduction;GO:0023052 signaling		G-protein coupled receptors:GPCRs excl olfactory receptors; Predicted intracellular proteins	Centriolar satellite (Approved)				0	0	0	0	0	0	0	0	0	0	0	0	0	0	0	0	0	0	0	0	1
51078	THAP4	1	0	51078	Gene_ID	H. sapiens	51078	H. sapiens	THAP4	THAP domain containing 4	GO:0042126 nitrate metabolic process;GO:0006570 tyrosine metabolic process;GO:2001057 reactive nitrogen species metabolic process		Predicted intracellular proteins; Transcription factors:Zinc-coordinating DNA-binding domains	Nuclear speckles;Nucleoplasm (Approved)				0	0	0	0	0	0	0	0	0	0	0	0	0	0	0	0	0	0	0	0	1
55090	MED9	1	0	55090	Gene_ID	H. sapiens	55090	H. sapiens	MED9	mediator complex subunit 9			Predicted intracellular proteins	Nucleoplasm (Approved); Additional: Midbody				0	0	0	0	0	0	0	0	0	0	0	0	0	0	0	0	0	0	0	0	1
152217	NCBP2AS2	1	0	152217	Gene_ID	H. sapiens	152217	H. sapiens	NCBP2AS2	NCBP2 antisense 2 (head to head)			Predicted intracellular proteins					0	0	0	0	0	0	0	0	0	0	0	0	0	0	0	0	0	0	0	0	1
51559	NT5DC3	1	0	51559	Gene_ID	H. sapiens	51559	H. sapiens	NT5DC3	5'-nucleotidase domain containing 3	GO:0016311 dephosphorylation;GO:0006796 phosphate-containing compound metabolic process;GO:0006793 phosphorus metabolic process		Predicted secreted proteins	Mitochondria (Approved); Additional: Cytosol				0	0	0	0	0	0	0	0	0	0	0	0	0	0	0	0	0	0	0	0	1
253970	SFTA3	0	1	253970	Gene_ID	H. sapiens	253970	H. sapiens	SFTA3	surfactant associated 3	GO:0042060 wound healing;GO:0009611 response to wounding;GO:0006950 response to stress					(M5880)NABA ECM AFFILIATED; (M5885)NABA MATRISOME ASSOCIATED; (M5889)NABA MATRISOME		0	0	0	0	0	0	0	0	0	0	0	0	0	0	0	0	0	0	0	0	1
5036	PA2G4	1	0	5036	Gene_ID	H. sapiens	5036	H. sapiens	PA2G4	proliferation-associated 2G4	GO:0006364 rRNA processing;GO:0016072 rRNA metabolic process;GO:0042254 ribosome biogenesis		Enzymes; Predicted intracellular proteins; Peptidases:Metallopeptidases	Cytosol (Approved)		(M58)PID AR PATHWAY	(M5928)HALLMARK MYC TARGETS V2; (M5908)HALLMARK ANDROGEN RESPONSE; (M5925)HALLMARK E2F TARGETS	0	0	0	0	0	0	0	0	0	0	0	0	0	0	0	0	0	0	0	0	1
64285	RHBDF1	0	1	64285	Gene_ID	H. sapiens	64285	H. sapiens	RHBDF1	rhomboid 5 homolog 1	GO:0050709 negative regulation of protein secretion;GO:0042058 regulation of epidermal growth factor receptor signaling pathway;GO:1901184 regulation of ERBB signaling pathway		Enzymes; Predicted intracellular proteins; Peptidases:Serine-type peptidases	Vesicles (Uncertain)				0	0	0	0	0	0	0	0	0	0	0	0	0	0	0	1	0	0	0	0	1
9032	TM4SF5	0	1	9032	Gene_ID	H. sapiens	9032	H. sapiens	TM4SF5	transmembrane 4 L six family member 5	GO:2000045 regulation of G1/S transition of mitotic cell cycle;GO:1902806 regulation of cell cycle G1/S phase transition;GO:1901990 regulation of mitotic cell cycle phase transition		Transporters:Accessory Factors Involved in Transport	Cell Junctions;Plasma membrane (Uncertain); Additional: Nucleoplasm				0	0	0	0	0	0	0	0	0	0	0	0	0	0	0	0	0	0	0	0	1
1983	EIF5	1	0	1983	Gene_ID	H. sapiens	1983	H. sapiens	EIF5	eukaryotic translation initiation factor 5	GO:0001732 formation of cytoplasmic translation initiation complex;GO:0001731 formation of translation preinitiation complex;GO:0002183 cytoplasmic translational initiation		Predicted intracellular proteins	Cytosol (Enhanced)			(M5941)HALLMARK UV RESPONSE UP	0	0	0	0	0	0	0	0	0	0	0	0	0	0	0	0	0	0	0	0	1
55718	POLR3E	0	1	55718	Gene_ID	H. sapiens	55718	H. sapiens	POLR3E	RNA polymerase III subunit E	GO:0051607 defense response to virus;GO:0140546 defense response to symbiont;GO:0009615 response to virus		Predicted intracellular proteins; RNA polymerase related proteins	Nucleoplasm (Enhanced)				0	0	0	0	0	0	0	0	0	0	0	0	0	0	0	0	0	0	0	0	1
84336	TMEM101	1	0	84336	Gene_ID	H. sapiens	84336	H. sapiens	TMEM101	transmembrane protein 101	GO:0043123 positive regulation of I-kappaB kinase/NF-kappaB signaling;GO:0043122 regulation of I-kappaB kinase/NF-kappaB signaling;GO:1902533 positive regulation of intracellular signal transduction		Transporters; Predicted intracellular proteins	Nucleoplasm;Plasma membrane (Approved)				0	0	0	0	0	0	0	0	0	0	0	0	0	0	0	0	0	0	0	0	1
80164	PRR36	1	0	80164	Gene_ID	H. sapiens	80164	H. sapiens	PRR36	proline rich 36			Predicted intracellular proteins	Golgi apparatus (Approved); Additional: Nuclear speckles;Nucleoplasm				0	0	0	0	0	0	0	0	0	0	0	0	0	0	0	0	0	0	0	0	1
8749	ADAM18	0	1	8749	Gene_ID	H. sapiens	8749	H. sapiens	ADAM18	ADAM metallopeptidase domain 18	GO:0007339 binding of sperm to zona pellucida;GO:0035036 sperm-egg recognition;GO:0009988 cell-cell recognition		Predicted intracellular proteins			(M3468)NABA ECM REGULATORS; (M5885)NABA MATRISOME ASSOCIATED; (M5889)NABA MATRISOME		0	0	0	0	0	0	0	0	0	0	0	0	0	0	0	0	0	0	0	0	1
826	CAPNS1	1	0	826	Gene_ID	H. sapiens	826	H. sapiens	CAPNS1	calpain small subunit 1	GO:0016241 regulation of macroautophagy;GO:0010506 regulation of autophagy;GO:0031329 regulation of cellular catabolic process		Predicted intracellular proteins	Cytosol;Nucleoplasm (Approved)	PD150606			0	0	0	0	0	0	0	0	0	0	0	0	0	0	0	0	0	0	0	0	1
1503	CTPS1	1	0	1503	Gene_ID	H. sapiens	1503	H. sapiens	CTPS1	CTP synthase 1	GO:0044210 'de novo' CTP biosynthetic process;GO:0019856 pyrimidine nucleobase biosynthetic process;GO:0006241 CTP biosynthetic process		Human disease related genes:Immune system diseases:Primary immunodeficiency; ENZYME proteins:Ligase; Disease related genes; Potential drug targets; Enzymes; Predicted intracellular proteins	Cytosol (Approved); Additional: Actin filaments	L-Glutamine		(M5949)HALLMARK PEROXISOME; (M5925)HALLMARK E2F TARGETS; (M5926)HALLMARK MYC TARGETS V1	0	0	0	0	0	0	0	0	0	0	0	0	0	0	0	0	0	0	0	0	1
147965	FAM98C	1	0	147965	Gene_ID	H. sapiens	147965	H. sapiens	FAM98C	family with sequence similarity 98 member C			Predicted intracellular proteins	Nucleoli;Nucleoplasm (Approved); Additional: Cytosol				0	0	0	0	0	0	0	0	0	0	0	0	0	0	0	0	0	0	0	0	1
7700	ZNF141	0	1	7700	Gene_ID	H. sapiens	7700	H. sapiens	ZNF141	zinc finger protein 141	GO:0035107 appendage morphogenesis;GO:0035108 limb morphogenesis;GO:0048736 appendage development		Human disease related genes:Congenital malformations:Congenital malformations of the musculoskeletal system; Transcription factors:Zinc-coordinating DNA-binding domains; Predicted intracellular proteins; Disease related genes					0	0	0	0	0	0	0	0	0	0	0	0	0	0	0	0	0	0	0	0	1
10293	TRAIP	0	1	10293	Gene_ID	H. sapiens	10293	H. sapiens	TRAIP	TRAF interacting protein	GO:0106300 protein-DNA covalent cross-linking repair;GO:0032688 negative regulation of interferon-beta production;GO:0010804 negative regulation of tumor necrosis factor-mediated signaling pathway		Human disease related genes:Congenital malformations:Other congenital malformations; Disease related genes; Potential drug targets; Enzymes; Predicted intracellular proteins; ENZYME proteins:Transferases	Cytosol;Plasma membrane (Supported)			(M5901)HALLMARK G2M CHECKPOINT	0	0	0	0	0	0	0	0	0	0	0	0	0	0	0	0	0	0	0	0	1
701	BUB1B	1	0	701	Gene_ID	H. sapiens	701	H. sapiens	BUB1B	BUB1 mitotic checkpoint serine/threonine kinase B	GO:0051754 meiotic sister chromatid cohesion, centromeric;GO:0070601 centromeric sister chromatid cohesion;GO:0045144 meiotic sister chromatid segregation	Other	Cancer-related genes:Mutational cancer driver genes; Disease related genes; Potential drug targets; Enzymes; Kinases; Human disease related genes:Other congenital disorders:Chromosomal abnormalities; Predicted intracellular proteins; ENZYME proteins:Transferases	Cytosol (Supported)		(M129)PID PLK1 PATHWAY	(M5925)HALLMARK E2F TARGETS	0	0	0	0	0	0	0	0	0	0	0	0	0	0	0	0	0	0	0	0	1
84525	HOPX	1	0	84525	Gene_ID	H. sapiens	84525	H. sapiens	HOPX	HOP homeobox	GO:0043415 positive regulation of skeletal muscle tissue regeneration;GO:0003166 bundle of His development;GO:0003164 His-Purkinje system development		Transcription factors:Helix-turn-helix domains; Predicted intracellular proteins	Nuclear bodies (Approved); Additional: Cytosol			(M5947)HALLMARK IL2 STAT5 SIGNALING	0	0	0	0	0	0	0	0	0	0	0	0	0	0	0	0	0	1	0	0	1
6920	TCEA3	0	1	6920	Gene_ID	H. sapiens	6920	H. sapiens	TCEA3	transcription elongation factor A3	GO:0006351 transcription, DNA-templated;GO:0097659 nucleic acid-templated transcription;GO:0032774 RNA biosynthetic process		Predicted intracellular proteins	Nucleoplasm (Approved); Additional: Vesicles				0	0	0	0	0	0	0	0	0	0	0	0	0	0	0	0	0	0	0	0	1
1236	CCR7	0	1	1236	Gene_ID	H. sapiens	1236	H. sapiens	CCR7	C-C motif chemokine receptor 7	GO:0038115 chemokine (C-C motif) ligand 19 signaling pathway;GO:2000522 positive regulation of immunological synapse formation;GO:2000526 positive regulation of glycoprotein biosynthetic process involved in immunological synapse formation		G-protein coupled receptors:GPCRs excl olfactory receptors; G-protein coupled receptors:Chemokines and chemotactic factors receptors; CD markers; Cancer-related genes:Candidate cancer biomarkers	Mitochondria (Enhanced)			(M5932)HALLMARK INFLAMMATORY RESPONSE	0	0	0	1	1	0	0	0	0	0	0	0	0	0	0	0	0	0	0	0	1
596	BCL2	0	1	596	Gene_ID	H. sapiens	596	H. sapiens	BCL2	BCL2 apoptosis regulator	GO:0032848 negative regulation of cellular pH reduction;GO:0046671 negative regulation of retinal cell programmed cell death;GO:0043375 CD8-positive, alpha-beta T cell lineage commitment		FDA approved drug targets:Small molecule drugs; Human disease related genes:Cancers:Head and neck cancers; Cancer-related genes:Candidate cancer biomarkers; Human disease related genes:Cancers:Cancers of soft tissues and bone; Human disease related genes:Cancers:Cancers of haematopoietic and lymphoid tissues; Human disease related genes:Cancers:Cancers of the breast and female genital organs; Dis…	Nuclear membrane (Supported); Additional: Nucleoplasm	Ibuprofen; Paclitaxel; Docetaxel; Rasagiline; Paclitaxel docosahexaenoic acid; Apoptone; Glycine betaine; Eribulin; Dexibuprofen; Isosorbide; Venetoclax; Obatoclax; Navitoclax	(M5060)SA FAS SIGNALING; (M13096)SA PROGRAMMED CELL DEATH; (M162)PID RXR VDR PATHWAY	(M5947)HALLMARK IL2 STAT5 SIGNALING; (M5891)HALLMARK HYPOXIA; (M5906)HALLMARK ESTROGEN RESPONSE EARLY	1	0	0	0	1	1	1	0	0	0	0	0	0	0	0	0	0	0	0	0	1
318	NUDT2	1	0	318	Gene_ID	H. sapiens	318	H. sapiens	NUDT2	nudix hydrolase 2	GO:0006167 AMP biosynthetic process;GO:0009168 purine ribonucleoside monophosphate biosynthetic process;GO:0009127 purine nucleoside monophosphate biosynthetic process		Enzymes; ENZYME proteins:Hydrolases; Predicted intracellular proteins	Nucleoplasm (Approved)				0	0	0	0	0	0	0	1	0	0	0	0	0	0	0	0	0	0	0	0	1
1183	CLCN4	1	0	1183	Gene_ID	H. sapiens	1183	H. sapiens	CLCN4	chloride voltage-gated channel 4	GO:1905515 non-motile cilium assembly;GO:0006821 chloride transport;GO:1902600 proton transmembrane transport		Transporters:Electrochemical Potential-driven transporters; Human disease related genes:Other diseases:Mental and behavioural disorders; Disease related genes; Potential drug targets	Vesicles (Approved)				0	0	0	1	0	0	0	0	0	0	0	0	0	0	0	0	0	0	0	1	1
222008	VSTM2A	1	0	222008	Gene_ID	H. sapiens	222008	H. sapiens	VSTM2A	V-set and transmembrane domain containing 2A	GO:0070352 positive regulation of white fat cell proliferation;GO:0070346 positive regulation of fat cell proliferation;GO:0070350 regulation of white fat cell proliferation		Predicted secreted proteins					0	0	0	0	0	0	0	0	0	0	0	0	0	0	0	0	0	0	0	0	1
90580	TIMM29	1	0	90580	Gene_ID	H. sapiens	90580	H. sapiens	TIMM29	translocase of inner mitochondrial membrane 29	GO:0045039 protein insertion into mitochondrial inner membrane;GO:0051204 protein insertion into mitochondrial membrane;GO:0090151 establishment of protein localization to mitochondrial membrane		Predicted intracellular proteins	Mitochondria (Supported); Additional: Nucleoplasm				0	0	0	0	0	0	0	0	0	0	1	0	0	1	0	0	0	0	1	0	1
22949	PTGR1	1	0	22949	Gene_ID	H. sapiens	22949	H. sapiens	PTGR1	prostaglandin reductase 1	GO:0097327 response to antineoplastic agent;GO:2001302 lipoxin A4 metabolic process;GO:2001300 lipoxin metabolic process		Enzymes; Predicted intracellular proteins; ENZYME proteins:Oxidoreductases		Nicotinamide adenine dinucleotide phosphate; p-Coumaric acid; (5E,13E)-11-HYDROXY-9,15-DIOXOPROSTA-5,13-DIEN-1-OIC ACID		(M5934)HALLMARK XENOBIOTIC METABOLISM	0	0	0	0	0	0	0	0	0	0	0	0	0	0	0	0	0	0	0	0	1
9956	HS3ST2	1	0	9956	Gene_ID	H. sapiens	9956	H. sapiens	HS3ST2	heparan sulfate-glucosamine 3-sulfotransferase 2	GO:0006024 glycosaminoglycan biosynthetic process;GO:0006023 aminoglycan biosynthetic process;GO:0030203 glycosaminoglycan metabolic process		Enzymes; Predicted intracellular proteins; ENZYME proteins:Transferases					0	0	0	0	0	0	0	0	0	0	0	0	0	0	0	0	0	0	0	0	1
10367	MICU1	1	0	10367	Gene_ID	H. sapiens	10367	H. sapiens	MICU1	mitochondrial calcium uptake 1	GO:1900069 regulation of cellular hyperosmotic salinity response;GO:1901000 regulation of response to salt stress;GO:0036444 calcium import into the mitochondrion		Transporters:Accessory Factors Involved in Transport; Disease related genes; Potential drug targets; Predicted intracellular proteins; Human disease related genes:Congenital disorders of metabolism:Mitochondrial diseases	Mitochondria (Supported)				0	0	0	1	0	0	0	0	0	0	0	0	0	0	0	0	0	0	0	1	1
116028	RMI2	1	0	116028	Gene_ID	H. sapiens	116028	H. sapiens	RMI2	RecQ mediated genome instability 2	GO:0043007 maintenance of rDNA;GO:0071139 resolution of recombination intermediates;GO:0043570 maintenance of DNA repeat elements		Predicted intracellular proteins; Cancer-related genes; Disease related genes	Nuclear speckles (Supported); Additional: Cytosol				0	0	0	0	0	0	0	0	0	0	0	0	0	0	0	0	0	0	0	0	1
93517	SDR42E1	0	1	93517	Gene_ID	H. sapiens	93517	H. sapiens	SDR42E1	short chain dehydrogenase/reductase family 42E, member 1	GO:0006694 steroid biosynthetic process;GO:0008202 steroid metabolic process;GO:0008610 lipid biosynthetic process		Predicted intracellular proteins					0	0	0	0	0	0	0	0	0	0	0	0	0	0	0	0	0	0	0	0	1
51286	CEND1	1	0	51286	Gene_ID	H. sapiens	51286	H. sapiens	CEND1	cell cycle exit and neuronal differentiation 1	GO:0021686 cerebellar granular layer maturation;GO:0021933 radial glia guided migration of cerebellar granule cell;GO:0021941 negative regulation of cerebellar granule cell precursor proliferation			Mitochondria (Approved)				0	0	0	0	0	0	0	0	0	0	0	1	0	0	1	0	0	0	0	0	1
6121	RPE65	0	1	6121	Gene_ID	H. sapiens	6121	H. sapiens	RPE65	retinoid isomerohydrolase RPE65	GO:0016109 tetraterpenoid biosynthetic process;GO:0016117 carotenoid biosynthetic process;GO:0016123 xanthophyll biosynthetic process		ENZYME proteins:Hydrolases; Human disease related genes:Nervous system diseases:Eye disease; FDA approved drug targets:Biotech drugs; Disease related genes; Enzymes; ENZYME proteins:Isomerase; Predicted intracellular proteins		Voretigene neparvovec	(M117)PID CONE PATHWAY; (M204)PID RHODOPSIN PATHWAY		0	0	0	0	0	0	0	0	0	0	0	0	0	0	0	0	0	0	0	0	1
2785	GNG3	1	0	2785	Gene_ID	H. sapiens	2785	H. sapiens	GNG3	G protein subunit gamma 3	GO:0007204 positive regulation of cytosolic calcium ion concentration;GO:0051480 regulation of cytosolic calcium ion concentration;GO:0006874 cellular calcium ion homeostasis		RAS pathway related proteins; Predicted intracellular proteins					1	0	0	1	0	0	0	0	0	0	0	0	1	0	0	0	0	0	0	1	1
2805	GOT1	1	0	2805	Gene_ID	H. sapiens	2805	H. sapiens	GOT1	glutamic-oxaloacetic transaminase 1	GO:0019550 glutamate catabolic process to aspartate;GO:0019551 glutamate catabolic process to 2-oxoglutarate;GO:0006106 fumarate metabolic process		Enzymes; Predicted intracellular proteins; Cancer-related genes:Mutated cancer genes; ENZYME proteins:Transferases	Nucleoplasm (Supported); Additional: Cytosol	Pyridoxal phosphate; Aspartic acid; Glutamic acid; Cysteine; Adapalene; Maleic Acid; Copper		(M5924)HALLMARK MTORC1 SIGNALING; (M5937)HALLMARK GLYCOLYSIS	0	0	0	0	0	0	0	0	0	0	0	0	1	0	0	0	0	0	0	0	1
79815	NIPAL2	1	0	79815	Gene_ID	H. sapiens	79815	H. sapiens	NIPAL2	NIPA like domain containing 2	GO:1903830 magnesium ion transmembrane transport;GO:0015693 magnesium ion transport;GO:0098662 inorganic cation transmembrane transport							0	0	0	1	0	0	0	0	0	0	0	0	0	0	0	0	0	0	0	1	1
91807	MYLK3	0	1	91807	Gene_ID	H. sapiens	91807	H. sapiens	MYLK3	myosin light chain kinase 3	GO:0048769 sarcomerogenesis;GO:0002528 regulation of vascular permeability involved in acute inflammatory response;GO:0060298 positive regulation of sarcomere organization	CAMK Ser/Thr protein kinase family	Enzymes; Kinases:CAMK Ser/Thr protein kinases; ENZYME proteins:Transferases	Nucleoplasm (Approved); Additional: Vesicles	Fostamatinib			0	0	0	0	0	0	0	0	0	0	0	0	1	0	0	0	0	0	0	0	1
6788	STK3	0	1	6788	Gene_ID	H. sapiens	6788	H. sapiens	STK3	serine/threonine kinase 3	GO:0060800 regulation of cell differentiation involved in embryonic placenta development;GO:0060215 primitive hemopoiesis;GO:0003157 endocardium development	STE Ser/Thr protein kinase family	Enzymes; Kinases:STE Ser/Thr protein kinases; Predicted intracellular proteins; ENZYME proteins:Transferases	Intermediate filaments;Rods & Rings (Approved)	Fostamatinib			0	0	0	0	0	0	0	0	0	0	0	0	0	0	0	0	0	0	0	0	1
26986	PABPC1	0	1	26986	Gene_ID	H. sapiens	26986	H. sapiens	PABPC1	poly(A) binding protein cytoplasmic 1	GO:2000623 negative regulation of nuclear-transcribed mRNA catabolic process, nonsense-mediated decay;GO:0070934 CRD-mediated mRNA stabilization;GO:2000622 regulation of nuclear-transcribed mRNA catabolic process, nonsense-mediated decay		Predicted intracellular proteins; Cancer-related genes:Mutational cancer driver genes	Cytosol (Supported)			(M5949)HALLMARK PEROXISOME; (M5926)HALLMARK MYC TARGETS V1	0	0	0	0	0	0	0	0	0	0	0	0	0	0	0	1	0	0	0	0	1
642273	FAM110C	1	0	642273	Gene_ID	H. sapiens	642273	H. sapiens	FAM110C	family with sequence similarity 110 member C	GO:0051897 positive regulation of protein kinase B signaling;GO:0051896 regulation of protein kinase B signaling;GO:0060491 regulation of cell projection assembly		Predicted intracellular proteins					0	0	0	0	1	0	0	0	0	0	0	0	0	0	0	0	0	0	0	0	1
3399	ID3	0	1	3399	Gene_ID	H. sapiens	3399	H. sapiens	ID3	inhibitor of DNA binding 3, HLH protein	GO:0072750 cellular response to leptomycin B;GO:1901344 response to leptomycin B;GO:0030903 notochord development		Transcription factors:Basic domains; Predicted intracellular proteins; Cancer-related genes:Candidate cancer biomarkers	Nucleoplasm (Supported)			(M5896)HALLMARK TGF BETA SIGNALING	0	0	0	0	0	0	0	0	0	0	0	0	0	0	0	0	0	0	0	0	1
23051	ZHX3	0	1	23051	Gene_ID	H. sapiens	23051	H. sapiens	ZHX3	zinc fingers and homeoboxes 3	GO:0045669 positive regulation of osteoblast differentiation;GO:0045667 regulation of osteoblast differentiation;GO:0045597 positive regulation of cell differentiation		Transcription factors:Helix-turn-helix domains; Predicted intracellular proteins	Nucleoplasm (Supported)				0	0	0	0	0	0	0	0	0	0	0	0	0	0	0	0	0	0	0	0	1
114781	BTBD9	1	0	114781	Gene_ID	H. sapiens	114781	H. sapiens	BTBD9	BTB domain containing 9	GO:0042748 circadian sleep/wake cycle, non-REM sleep;GO:0050802 circadian sleep/wake cycle, sleep;GO:0022410 circadian sleep/wake cycle process		Predicted intracellular proteins; Disease related genes	Nucleoplasm (Approved)				0	0	1	0	0	0	0	0	0	0	0	1	0	0	0	0	1	0	0	0	1
22859	ADGRL1	1	0	22859	Gene_ID	H. sapiens	22859	H. sapiens	ADGRL1	adhesion G protein-coupled receptor L1	GO:0090129 positive regulation of synapse maturation;GO:0090128 regulation of synapse maturation;GO:0035584 calcium-mediated signaling using intracellular calcium source		G-protein coupled receptors:GPCRs excl olfactory receptors; Predicted intracellular proteins; G-protein coupled receptors:Family 2 (B) receptors					0	0	0	0	0	0	0	0	0	0	0	0	0	0	0	0	0	0	0	0	1
23137	SMC5	0	1	23137	Gene_ID	H. sapiens	23137	H. sapiens	SMC5	structural maintenance of chromosomes 5	GO:0034093 positive regulation of maintenance of sister chromatid cohesion;GO:0034184 positive regulation of maintenance of mitotic sister chromatid cohesion;GO:0034091 regulation of maintenance of sister chromatid cohesion		Predicted intracellular proteins	Nuclear speckles (Supported)				0	0	0	0	0	0	0	0	0	0	0	0	0	0	0	0	0	0	0	0	1
258010	SVIP	1	0	258010	Gene_ID	H. sapiens	258010	H. sapiens	SVIP	small VCP interacting protein	GO:1904239 regulation of VCP-NPL4-UFD1 AAA ATPase complex assembly;GO:1904240 negative regulation of VCP-NPL4-UFD1 AAA ATPase complex assembly;GO:1903070 negative regulation of ER-associated ubiquitin-dependent protein catabolic process		Predicted intracellular proteins					0	0	0	0	0	0	0	0	0	0	0	0	0	0	0	1	0	0	0	0	1
55466	DNAJA4	1	0	55466	Gene_ID	H. sapiens	55466	H. sapiens	DNAJA4	DnaJ heat shock protein family (Hsp40) member A4	GO:0090084 negative regulation of inclusion body assembly;GO:0090083 regulation of inclusion body assembly;GO:0042026 protein refolding		Predicted intracellular proteins	Cytosol;Plasma membrane (Approved)			(M5922)HALLMARK UNFOLDED PROTEIN RESPONSE	0	0	0	0	0	0	0	1	0	0	0	0	0	0	0	0	0	0	0	0	1
79037	PVRIG	0	1	79037	Gene_ID	H. sapiens	79037	H. sapiens	PVRIG	PVR related immunoglobulin domain containing	GO:0050860 negative regulation of T cell receptor signaling pathway;GO:0050858 negative regulation of antigen receptor-mediated signaling pathway;GO:0050856 regulation of T cell receptor signaling pathway			Endoplasmic reticulum;Nucleoli (Approved)				0	0	0	0	0	0	0	0	0	0	0	0	0	0	0	0	0	0	0	0	1
140465	MYL6B	1	0	140465	Gene_ID	H. sapiens	140465	H. sapiens	MYL6B	myosin light chain 6B	GO:0030049 muscle filament sliding;GO:0033275 actin-myosin filament sliding;GO:0070252 actin-mediated cell contraction		Predicted intracellular proteins		4-[4-(2,5-DIOXO-PYRROLIDIN-1-YL)-PHENYLAMINO]-4-HYDROXY-BUTYRIC ACID		(M5909)HALLMARK MYOGENESIS	0	0	0	0	0	0	0	0	0	0	0	0	1	0	0	0	0	1	0	0	1
1762	DMWD	1	0	1762	Gene_ID	H. sapiens	1762	H. sapiens	DMWD	DM1 locus, WD repeat containing			Predicted intracellular proteins	Actin filaments;Plasma membrane (Approved)				0	0	0	0	0	0	0	0	0	0	0	0	0	0	0	0	0	0	0	0	1
84100	ARL6	1	0	84100	Gene_ID	H. sapiens	84100	H. sapiens	ARL6	ADP ribosylation factor like GTPase 6	GO:0032402 melanosome transport;GO:0032401 establishment of melanosome localization;GO:0051904 pigment granule transport		Human disease related genes:Nervous system diseases:Eye disease; Predicted intracellular proteins; Disease related genes; Human disease related genes:Congenital disorders of metabolism:Other congenital disorders of metabolism	Microtubules (Approved)				0	0	0	0	0	0	0	0	0	0	1	0	0	0	0	0	0	0	0	0	1
8547	FCN3	0	1	8547	Gene_ID	H. sapiens	8547	H. sapiens	FCN3	ficolin 3	GO:0043654 recognition of apoptotic cell;GO:1903028 positive regulation of opsonization;GO:1903027 regulation of opsonization		Predicted secreted proteins; Disease related genes		Zinc; Zinc acetate	(M5880)NABA ECM AFFILIATED; (M5885)NABA MATRISOME ASSOCIATED; (M5889)NABA MATRISOME		0	0	0	0	0	0	0	0	0	0	0	0	0	0	0	0	1	0	0	0	1
55859	BEX1	1	0	55859	Gene_ID	H. sapiens	55859	H. sapiens	BEX1	brain expressed X-linked 1	GO:0051091 positive regulation of DNA-binding transcription factor activity;GO:0051090 regulation of DNA-binding transcription factor activity;GO:0045944 positive regulation of transcription by RNA polymerase II		Predicted intracellular proteins	Cytosol (Approved)		(M153)PID P75 NTR PATHWAY		0	0	0	0	0	0	0	0	0	0	0	0	0	0	0	0	0	0	0	0	1
705	BYSL	1	0	705	Gene_ID	H. sapiens	705	H. sapiens	BYSL	bystin like	GO:1904749 regulation of protein localization to nucleolus;GO:0001829 trophectodermal cell differentiation;GO:0000462 maturation of SSU-rRNA from tricistronic rRNA transcript (SSU-rRNA, 5.8S rRNA, LSU-rRNA)		Predicted intracellular proteins	Mitotic chromosome;Nucleoli;Nucleoli rim (Enhanced); Additional: Nucleoplasm			(M5928)HALLMARK MYC TARGETS V2	0	0	0	0	0	0	0	0	0	0	0	0	0	0	0	0	0	0	0	0	1
23336	SYNM	0	1	23336	Gene_ID	H. sapiens	23336	H. sapiens	SYNM	synemin	GO:0031443 fast-twitch skeletal muscle fiber contraction;GO:0003010 voluntary skeletal muscle contraction;GO:0014721 twitch skeletal muscle contraction		Predicted intracellular proteins	Intermediate filaments (Supported)				0	0	0	0	0	0	0	0	0	0	0	0	0	0	0	0	0	0	0	0	1
1869	E2F1	1	0	1869	Gene_ID	H. sapiens	1869	H. sapiens	E2F1	E2F transcription factor 1	GO:0071930 negative regulation of transcription involved in G1/S transition of mitotic cell cycle;GO:1990086 lens fiber cell apoptotic process;GO:0070345 negative regulation of fat cell proliferation		Transcription factors:Helix-turn-helix domains; Predicted intracellular proteins; Cancer-related genes:Candidate cancer biomarkers	Centrosome;Nucleoplasm (Supported)		(M3686)SA REG CASCADE OF CYCLIN EXPR; (M1529)SA G1 AND S PHASES; (M143)PID IL2 PI3K PATHWAY	(M5923)HALLMARK PI3K AKT MTOR SIGNALING; (M5901)HALLMARK G2M CHECKPOINT	0	0	0	0	1	0	0	1	0	0	0	0	0	0	1	0	0	0	0	0	1
151126	ZNF385B	1	0	151126	Gene_ID	H. sapiens	151126	H. sapiens	ZNF385B	zinc finger protein 385B	GO:0072332 intrinsic apoptotic signaling pathway by p53 class mediator;GO:0072331 signal transduction by p53 class mediator;GO:0097193 intrinsic apoptotic signaling pathway		Predicted intracellular proteins	Nucleoli fibrillar center (Approved)				0	0	0	0	0	0	0	0	0	0	0	0	0	0	0	0	0	0	0	0	1
10365	KLF2	0	1	10365	Gene_ID	H. sapiens	10365	H. sapiens	KLF2	Kruppel like factor 2	GO:0071409 cellular response to cycloheximide;GO:0097532 stress response to acid chemical;GO:0097533 cellular stress response to acid chemical		Predicted intracellular proteins; Transcription factors:Zinc-coordinating DNA-binding domains	Nucleoplasm (Approved)			(M5890)HALLMARK TNFA SIGNALING VIA NFKB	0	0	0	0	0	0	0	0	0	0	0	0	1	0	0	0	0	0	0	0	1
11099	PTPN21	0	1	11099	Gene_ID	H. sapiens	11099	H. sapiens	PTPN21	protein tyrosine phosphatase non-receptor type 21	GO:0035335 peptidyl-tyrosine dephosphorylation;GO:0006470 protein dephosphorylation;GO:0016311 dephosphorylation		Enzymes; ENZYME proteins:Hydrolases; Predicted intracellular proteins	Cytosol (Approved); Additional: Golgi apparatus		(M281)PID FAK PATHWAY	(M5908)HALLMARK ANDROGEN RESPONSE; (M5942)HALLMARK UV RESPONSE DN	0	0	0	0	0	0	0	0	0	0	0	0	0	0	0	0	0	0	0	0	1
2043	EPHA4	1	0	2043	Gene_ID	H. sapiens	2043	H. sapiens	EPHA4	EPH receptor A4	GO:0097156 fasciculation of motor neuron axon;GO:1905099 positive regulation of guanyl-nucleotide exchange factor activity;GO:2001108 positive regulation of Rho guanyl-nucleotide exchange factor activity	Tyr protein kinase family	Cancer-related genes:Candidate cancer biomarkers; Kinases:Tyr protein kinases; Enzymes; Predicted intracellular proteins; ENZYME proteins:Transferases		Fostamatinib	(M177)PID EPHA FWDPATHWAY		0	0	1	0	1	1	0	0	0	1	0	1	0	0	0	1	0	0	0	0	1
10157	AASS	0	1	10157	Gene_ID	H. sapiens	10157	H. sapiens	AASS	aminoadipate-semialdehyde synthase	GO:0009085 lysine biosynthetic process;GO:0019878 lysine biosynthetic process via aminoadipic acid;GO:0033512 L-lysine catabolic process to acetyl-CoA via saccharopine		ENZYME proteins:Oxidoreductases; Human disease related genes:Congenital disorders of metabolism:Congenital disorders of amino acid metabolism; Disease related genes; Potential drug targets; Enzymes; Predicted intracellular proteins	Mitochondria (Approved); Additional: Nucleoplasm;Vesicles	Glutamic acid; NADH; NADPH; L-Saccharopine			0	0	0	0	0	0	0	0	0	0	0	0	0	0	0	0	0	0	0	0	1
388407	LINC02875	0	1	388407	Gene_ID	H. sapiens	388407	H. sapiens	LINC02875	long intergenic non-protein coding RNA 2875								0	0	0	0	0	0	0	0	0	0	0	0	0	0	0	0	0	0	0	0	1
84306	PDCD2L	1	0	84306	Gene_ID	H. sapiens	84306	H. sapiens	PDCD2L	programmed cell death 2 like	GO:0007049 cell cycle;GO:0009987 cellular process;GO:0008150 biological_process		Predicted intracellular proteins; Cancer-related genes:Mutated cancer genes	Mitochondria (Approved)			(M5947)HALLMARK IL2 STAT5 SIGNALING	0	0	0	0	0	0	0	0	0	0	0	0	0	0	0	0	0	0	0	0	1
79363	CPLANE2	1	0	79363	Gene_ID	H. sapiens	79363	H. sapiens	CPLANE2	ciliogenesis and planar polarity effector complex subunit 2	GO:0031338 regulation of vesicle fusion;GO:0017157 regulation of exocytosis;GO:0006887 exocytosis		Predicted intracellular proteins	Nucleoplasm (Approved)				0	1	0	0	0	0	0	0	0	0	0	0	0	0	0	0	1	0	0	0	1
79095	C9orf16	1	0	79095	Gene_ID	H. sapiens	79095	H. sapiens	BBLN	bublin coiled coil protein	GO:0008150 biological_process		Predicted intracellular proteins	Microtubules (Approved)				0	0	0	0	0	0	0	0	0	0	0	0	0	0	0	0	0	0	0	0	1
9582	APOBEC3B	0	1	9582	Gene_ID	H. sapiens	9582	H. sapiens	APOBEC3B	apolipoprotein B mRNA editing enzyme catalytic subunit 3B	GO:0070383 DNA cytosine deamination;GO:0006216 cytidine catabolic process;GO:0009972 cytidine deamination		Enzymes; ENZYME proteins:Hydrolases; Predicted intracellular proteins; Cancer-related genes	Nucleoplasm (Approved)				0	0	0	0	0	0	0	0	0	0	0	0	0	0	0	0	0	0	0	0	1
11033	ADAP1	1	0	11033	Gene_ID	H. sapiens	11033	H. sapiens	ADAP1	ArfGAP with dual PH domains 1	GO:0043547 positive regulation of GTPase activity;GO:0043087 regulation of GTPase activity;GO:0051345 positive regulation of hydrolase activity		Predicted intracellular proteins	Cytosol;Plasma membrane (Supported)		(M86)PID ARF6 PATHWAY; (M141)PID PI3KCI PATHWAY		0	0	0	0	0	0	0	0	0	0	0	0	0	0	0	0	0	0	0	0	1
51538	ZCCHC17	1	0	51538	Gene_ID	H. sapiens	51538	H. sapiens	ZCCHC17	zinc finger CCHC-type containing 17	GO:0043489 RNA stabilization;GO:1902369 negative regulation of RNA catabolic process;GO:0043487 regulation of RNA stability		Predicted intracellular proteins					0	0	0	0	0	0	0	0	0	0	0	0	0	0	0	0	0	0	0	0	1
79647	AKIRIN1	1	0	79647	Gene_ID	H. sapiens	79647	H. sapiens	AKIRIN1	akirin 1	GO:0014839 myoblast migration involved in skeletal muscle regeneration;GO:0014859 negative regulation of skeletal muscle cell proliferation;GO:1902723 negative regulation of skeletal muscle satellite cell proliferation		Predicted intracellular proteins	Nucleoplasm (Approved); Additional: Nuclear membrane				0	0	0	0	1	0	0	0	0	0	0	0	0	0	0	0	0	0	0	0	1
2237	FEN1	1	0	2237	Gene_ID	H. sapiens	2237	H. sapiens	FEN1	flap structure-specific endonuclease 1	GO:0043137 DNA replication, removal of RNA primer;GO:0032201 telomere maintenance via semi-conservative replication;GO:0045876 positive regulation of sister chromatid cohesion		Predicted intracellular proteins; Cancer-related genes:Candidate cancer biomarkers	Nucleoplasm (Enhanced); Additional: Nucleoli	Iron; Ferrous gluconate; Ferrous succinate; Ferrous ascorbate; Ferrous fumarate; Ferrous glycine sulfate		(M5898)HALLMARK DNA REPAIR; (M5941)HALLMARK UV RESPONSE UP	0	0	0	0	0	0	0	0	0	0	0	1	0	0	0	0	0	0	0	0	1
26156	RSL1D1	1	0	26156	Gene_ID	H. sapiens	26156	H. sapiens	RSL1D1	ribosomal L1 domain containing 1	GO:0000470 maturation of LSU-rRNA;GO:2000772 regulation of cellular senescence;GO:0090342 regulation of cell aging		Ribosomal proteins; Predicted intracellular proteins	Mitotic chromosome;Nucleoli rim (Enhanced)			(M5926)HALLMARK MYC TARGETS V1	0	0	0	0	0	0	0	0	0	0	0	0	0	0	0	0	0	0	0	0	1
284325	C19orf54	0	1	284325	Gene_ID	H. sapiens	284325	H. sapiens	C19orf54	chromosome 19 open reading frame 54			Predicted intracellular proteins	Intermediate filaments (Approved); Additional: Centriolar satellite				0	0	0	0	0	0	0	0	0	0	0	0	0	0	0	0	0	0	0	0	1
158046	NXNL2	1	0	158046	Gene_ID	H. sapiens	158046	H. sapiens	NXNL2	nucleoredoxin like 2	GO:0045494 photoreceptor cell maintenance;GO:0001895 retina homeostasis;GO:0007601 visual perception		Predicted intracellular proteins	Cytosol (Approved)				0	0	0	0	0	0	0	0	0	0	0	0	0	0	0	0	0	0	0	0	1
10289	EIF1B	1	0	10289	Gene_ID	H. sapiens	10289	H. sapiens	EIF1B	eukaryotic translation initiation factor 1B	GO:0006413 translational initiation;GO:0006446 regulation of translational initiation;GO:0006412 translation		Predicted intracellular proteins				(M5898)HALLMARK DNA REPAIR	0	0	0	0	0	0	0	0	0	0	0	0	0	0	0	0	0	0	0	0	1
114883	OSBPL9	0	1	114883	Gene_ID	H. sapiens	114883	H. sapiens	OSBPL9	oxysterol binding protein like 9	GO:0006699 bile acid biosynthetic process;GO:0008206 bile acid metabolic process;GO:0015918 sterol transport		Predicted intracellular proteins	Golgi apparatus (Supported); Additional: Vesicles				0	0	0	0	0	0	0	0	0	0	0	0	0	0	0	0	0	0	0	0	1
1549	CYP2A7	0	1	1549	Gene_ID	H. sapiens	1549	H. sapiens	CYP2A7	cytochrome P450 family 2 subfamily A member 7	GO:0009698 phenylpropanoid metabolic process;GO:0009804 coumarin metabolic process;GO:0019373 epoxygenase P450 pathway		Enzymes; Predicted intracellular proteins; ENZYME proteins:Oxidoreductases					0	0	0	0	0	0	0	0	0	0	0	0	0	0	0	0	0	0	0	0	1
146802	SLC47A2	0	1	146802	Gene_ID	H. sapiens	146802	H. sapiens	SLC47A2	solute carrier family 47 member 2	GO:1990961 xenobiotic detoxification by transmembrane export across the plasma membrane;GO:0046618 xenobiotic export;GO:0042908 xenobiotic transport		Transporters:Electrochemical Potential-driven transporters					0	0	0	0	0	0	0	0	0	0	0	0	0	0	0	0	0	0	0	1	1
64072	CDH23	0	1	64072	Gene_ID	H. sapiens	64072	H. sapiens	CDH23	cadherin related 23	GO:0050957 equilibrioception;GO:0048563 post-embryonic animal organ morphogenesis;GO:0009886 post-embryonic animal morphogenesis		Human disease related genes:Nervous system diseases:Eye disease; Human disease related genes:Nervous system diseases:Ear disease; Predicted intracellular proteins; Disease related genes					0	0	0	1	0	0	0	0	0	0	0	0	0	0	0	0	0	0	0	0	1
8907	AP1M1	1	0	8907	Gene_ID	H. sapiens	8907	H. sapiens	AP1M1	adaptor related protein complex 1 subunit mu 1	GO:0035646 endosome to melanosome transport;GO:0043485 endosome to pigment granule transport;GO:0048757 pigment granule maturation		Transporters; Predicted intracellular proteins			(M156)PID ECADHERIN NASCENT AJ PATHWAY		0	0	0	0	0	0	0	0	0	0	0	0	0	0	0	0	0	0	0	0	1
55083	KIF26B	0	1	55083	Gene_ID	H. sapiens	55083	H. sapiens	KIF26B	kinesin family member 26B	GO:0072092 ureteric bud invasion;GO:0072093 metanephric renal vesicle formation;GO:0072033 renal vesicle formation		Predicted intracellular proteins	Microtubules;Plasma membrane (Approved)				0	0	0	0	0	0	0	0	0	0	0	0	0	0	0	0	0	0	0	0	1
2358	FPR2	0	1	2358	Gene_ID	H. sapiens	2358	H. sapiens	FPR2	formyl peptide receptor 2	GO:0061901 regulation of 1-phosphatidylinositol-3-kinase activity;GO:0061903 positive regulation of 1-phosphatidylinositol-3-kinase activity;GO:0002430 complement receptor mediated signaling pathway		G-protein coupled receptors:GPCRs excl olfactory receptors; G-protein coupled receptors:Chemokines and chemotactic factors receptors			(M174)PID UPA UPAR PATHWAY		0	0	0	0	1	0	0	0	0	0	0	0	0	0	0	0	1	0	0	0	1
54469	ZFAND6	0	1	54469	Gene_ID	H. sapiens	54469	H. sapiens	ZFAND6	zinc finger AN1-type containing 6	GO:0006625 protein targeting to peroxisome;GO:0072662 protein localization to peroxisome;GO:0072663 establishment of protein localization to peroxisome		Predicted intracellular proteins	Nucleoplasm (Approved)				0	0	0	0	0	0	0	0	0	0	0	0	0	0	0	0	0	0	0	0	1
3605	IL17A	0	1	3605	Gene_ID	H. sapiens	3605	H. sapiens	IL17A	interleukin 17A	GO:0032739 positive regulation of interleukin-16 production;GO:0032659 regulation of interleukin-16 production;GO:0060729 intestinal epithelial structure maintenance		Predicted secreted proteins; FDA approved drug targets:Biotech drugs; Cancer-related genes:Candidate cancer biomarkers		Secukinumab; Ixekizumab	(M36)PID IL27 PATHWAY; (M196)PID IL23 PATHWAY; (M5883)NABA SECRETED FACTORS		0	0	0	0	0	0	0	0	0	0	0	0	0	0	0	0	0	0	0	0	1
23224	SYNE2	0	1	23224	Gene_ID	H. sapiens	23224	H. sapiens	SYNE2	spectrin repeat containing nuclear envelope protein 2	GO:0021817 nucleokinesis involved in cell motility in cerebral cortex radial glia guided migration;GO:0031022 nuclear migration along microfilament;GO:0030473 nuclear migration along microtubule		Predicted intracellular proteins; Human disease related genes:Musculoskeletal diseases:Muscular diseases; Disease related genes	Intermediate filaments;Nuclear membrane (Approved)				0	0	0	0	0	0	0	0	0	0	0	0	0	0	1	0	0	0	0	0	1
400916	CHCHD10	1	0	400916	Gene_ID	H. sapiens	400916	H. sapiens	CHCHD10	coiled-coil-helix-coiled-coil-helix domain containing 10	GO:0090143 nucleoid organization;GO:0090144 mitochondrial nucleoid organization;GO:1903109 positive regulation of mitochondrial transcription		Predicted intracellular proteins; Human disease related genes:Nervous system diseases:Neurodegenerative diseases; Disease related genes	Mitochondria (Supported)			(M5905)HALLMARK ADIPOGENESIS	0	0	0	1	0	1	0	1	0	0	0	0	0	1	0	0	0	0	1	0	1
805	CALM2	1	0	805	Gene_ID	H. sapiens	805	H. sapiens	CALM2	calmodulin 2	GO:1904094 positive regulation of autophagic cell death;GO:0051343 positive regulation of cyclic-nucleotide phosphodiesterase activity;GO:1905912 regulation of calcium ion export across plasma membrane		Predicted intracellular proteins; RAS pathway related proteins; Human disease related genes:Cardiovascular diseases:Cardiac diseases; Disease related genes					1	0	0	1	0	0	1	1	0	0	0	0	1	0	1	0	0	1	0	1	1
64112	MOAP1	1	0	64112	Gene_ID	H. sapiens	64112	H. sapiens	MOAP1	modulator of apoptosis 1	GO:0001844 protein insertion into mitochondrial membrane involved in apoptotic signaling pathway;GO:0097345 mitochondrial outer membrane permeabilization;GO:1902110 positive regulation of mitochondrial membrane permeability involved in apoptotic process		Predicted intracellular proteins	Nucleoplasm (Approved); Additional: Cell Junctions				0	0	0	0	0	0	0	0	0	0	1	0	0	1	0	1	0	0	1	0	1
9220	TIAF1	1	0	9220	Gene_ID	H. sapiens	9220	H. sapiens	TIAF1	TGFB1-induced anti-apoptotic factor 1	GO:0007249 I-kappaB kinase/NF-kappaB signaling;GO:0043066 negative regulation of apoptotic process;GO:0006915 apoptotic process		Predicted intracellular proteins					0	0	0	0	0	0	0	0	0	0	0	0	0	0	0	0	0	0	0	0	1
133558	MROH2B	0	1	133558	Gene_ID	H. sapiens	133558	H. sapiens	MROH2B	maestro heat like repeat family member 2B	GO:0010737 protein kinase A signaling;GO:0007283 spermatogenesis;GO:0048232 male gamete generation		Predicted intracellular proteins					0	0	0	0	0	0	0	0	0	0	0	0	0	0	0	0	0	0	0	0	1
80863	PRRT1	1	0	80863	Gene_ID	H. sapiens	80863	H. sapiens	PRRT1	proline rich transmembrane protein 1	GO:0060292 long-term synaptic depression;GO:2000311 regulation of AMPA receptor activity;GO:0034394 protein localization to cell surface							0	0	1	0	0	1	1	0	0	0	0	1	0	0	0	0	0	0	0	0	1
80745	THUMPD2	0	1	80745	Gene_ID	H. sapiens	80745	H. sapiens	THUMPD2	THUMP domain containing 2	GO:0030488 tRNA methylation;GO:0001510 RNA methylation;GO:0006400 tRNA modification		Predicted intracellular proteins	Nucleoplasm (Uncertain)				0	0	0	0	0	0	0	0	0	0	0	0	0	0	0	0	0	0	0	0	1
1141	CHRNB2	1	0	1141	Gene_ID	H. sapiens	1141	H. sapiens	CHRNB2	cholinergic receptor nicotinic beta 2 subunit	GO:0021771 lateral geniculate nucleus development;GO:0060084 synaptic transmission involved in micturition;GO:0042320 regulation of circadian sleep/wake cycle, REM sleep		Transporters:Transporter channels and pores; Human disease related genes:Nervous system diseases:Epilepsy; FDA approved drug targets:Small molecule drugs; Disease related genes		Nicotine; Methadone; Dextromethorphan; Atropine; Mecamylamine; Scopolamine; Isoflurane; Ethanol; Physostigmine; Decamethonium; Varenicline; Pozanicline; RPI-78M; Rivanicline; Epibatidine; Cytisine			1	1	1	1	1	0	1	0	0	0	0	1	0	0	1	0	0	0	0	0	1
196528	ARID2	0	1	196528	Gene_ID	H. sapiens	196528	H. sapiens	ARID2	AT-rich interaction domain 2	GO:0060982 coronary artery morphogenesis;GO:0060038 cardiac muscle cell proliferation;GO:0014855 striated muscle cell proliferation		Human disease related genes:Cancers:Cancers of the digestive system; Transcription factors:Helix-turn-helix domains; Cancer-related genes:Mutated cancer genes; Cancer-related genes:Mutational cancer driver genes; Human disease related genes:Congenital malformations:Other congenital malformations; Disease related genes; Predicted intracellular proteins	Nucleoplasm (Supported); Additional: Plasma membrane				0	0	0	0	0	0	0	0	0	0	0	0	0	0	0	0	0	0	0	0	1
1824	DSC2	0	1	1824	Gene_ID	H. sapiens	1824	H. sapiens	DSC2	desmocollin 2	GO:0086073 bundle of His cell-Purkinje myocyte adhesion involved in cell communication;GO:0086042 cardiac muscle cell-cardiac muscle cell adhesion;GO:0098911 regulation of ventricular cardiac muscle cell action potential		Human disease related genes:Cardiovascular diseases:Cardiac diseases; Disease related genes	Plasma membrane (Supported); Additional: Cytosol			(M5937)HALLMARK GLYCOLYSIS	0	0	0	0	0	0	0	0	0	0	0	0	0	0	0	0	0	1	0	0	1
56159	TEX11	0	1	56159	Gene_ID	H. sapiens	56159	H. sapiens	TEX11	testis expressed 11	GO:0006311 meiotic gene conversion;GO:0007060 male meiosis chromosome segregation;GO:0035822 gene conversion		Predicted intracellular proteins; Disease related genes; Human disease related genes:Reproductive system diseases:Reproductive system diseases					0	0	0	0	0	0	0	0	0	0	0	0	0	0	0	0	0	0	0	0	1
203076	C8orf74	0	1	203076	Gene_ID	H. sapiens	203076	H. sapiens	C8orf74	chromosome 8 open reading frame 74			Predicted intracellular proteins	Nucleoplasm (Uncertain)				0	0	0	0	0	0	0	0	0	0	0	0	0	0	0	0	0	0	0	0	1
3458	IFNG	0	1	3458	Gene_ID	H. sapiens	3458	H. sapiens	IFNG	interferon gamma	GO:0032113 regulation of carbohydrate phosphatase activity;GO:0060549 regulation of fructose 1,6-bisphosphate 1-phosphatase activity;GO:0060550 positive regulation of fructose 1,6-bisphosphate 1-phosphatase activity		FDA approved drug targets:Small molecule drugs; Cancer-related genes:Candidate cancer biomarkers; Human disease related genes:Immune system diseases:Allergies and autoimmune diseases; Human disease related genes:Cardiovascular diseases:Hematologic diseases; Predicted secreted proteins; FDA approved drug targets:Biotech drugs; Disease related genes		Olsalazine; Glucosamine; VIR201; Fontolizumab; Foreskin fibroblast (neonatal); Foreskin keratinocyte (neonatal); Emapalumab	(M206)PID PDGFRA PATHWAY; (M36)PID IL27 PATHWAY; (M235)PID TCR CALCIUM PATHWAY	(M5950)HALLMARK ALLOGRAFT REJECTION; (M5956)HALLMARK KRAS SIGNALING DN	1	0	0	0	1	0	1	0	0	0	0	0	0	0	0	1	1	0	0	0	1
8714	ABCC3	0	1	8714	Gene_ID	H. sapiens	8714	H. sapiens	ABCC3	ATP binding cassette subfamily C member 3	GO:0015779 glucuronoside transport;GO:1901656 glycoside transport;GO:0006855 xenobiotic transmembrane transport		Cancer-related genes:Candidate cancer biomarkers; ENZYME proteins; Enzymes; Transporters:Primary Active Transporters; Predicted intracellular proteins	Plasma membrane (Supported)			(M5934)HALLMARK XENOBIOTIC METABOLISM	0	0	0	0	0	0	0	0	0	0	0	0	0	0	0	0	0	0	0	1	1
160492	LMNTD1	0	1	160492	Gene_ID	H. sapiens	160492	H. sapiens	LMNTD1	lamin tail domain containing 1	GO:0008283 cell population proliferation;GO:0009987 cellular process;GO:0008150 biological_process		Predicted intracellular proteins	Centrosome;Nucleoplasm (Approved)				0	0	0	0	0	0	0	0	0	0	0	0	0	0	0	0	0	0	0	0	1
916	CD3E	0	1	916	Gene_ID	H. sapiens	916	H. sapiens	CD3E	CD3e molecule	GO:0002669 positive regulation of T cell anergy;GO:0002913 positive regulation of lymphocyte anergy;GO:0033634 positive regulation of cell-cell adhesion mediated by integrin		Human disease related genes:Immune system diseases:Primary immunodeficiency; CD markers; Transporters:Accessory Factors Involved in Transport; FDA approved drug targets:Biotech drugs; Disease related genes	Endoplasmic reticulum;Plasma membrane (Supported); Additional: Golgi apparatus	Muromonab; Catumaxomab	(M290)PID IL12 STAT4 PATHWAY; (M196)PID IL23 PATHWAY; (M88)PID CD8 TCR PATHWAY	(M5950)HALLMARK ALLOGRAFT REJECTION	0	0	0	0	0	0	0	0	0	0	0	0	0	0	0	0	0	0	0	0	1
3356	HTR2A	1	0	3356	Gene_ID	H. sapiens	3356	H. sapiens	HTR2A	5-hydroxytryptamine receptor 2A	GO:0007208 phospholipase C-activating serotonin receptor signaling pathway;GO:0010513 positive regulation of phosphatidylinositol biosynthetic process;GO:0010511 regulation of phosphatidylinositol biosynthetic process		G-protein coupled receptors:GPCRs excl olfactory receptors; G-protein coupled receptors:Serotonin receptors; FDA approved drug targets:Small molecule drugs; Human disease related genes:Other diseases:Mental and behavioural disorders		Ziprasidone; Methysergide; Cabergoline; Zolmitriptan; Amitriptyline; Olanzapine; Clozapine; Mirtazapine; Loxapine; Remoxipride; Promazine; Cyproheptadine; Imipramine; Chlorpromazine; Haloperidol; Nortriptyline; Amoxapine; Lamotrigine; Fenfluramine; Lisuride; Cisapride; Fluphenazine; Trazodone; Thioridazine; Ergotamine; Apomorphine; Paroxetine; Trimipramine; Risperidone; Epinastine; Propiomazine; …			0	1	1	1	0	0	1	0	0	0	0	1	1	0	0	1	1	1	0	0	1
4884	NPTX1	1	0	4884	Gene_ID	H. sapiens	4884	H. sapiens	NPTX1	neuronal pentraxin 1	GO:0099633 protein localization to postsynaptic specialization membrane;GO:0099645 neurotransmitter receptor localization to postsynaptic specialization membrane;GO:0060385 axonogenesis involved in innervation		Predicted secreted proteins; Transporters:Transporter channels and pores					0	1	1	0	1	0	0	0	0	0	1	0	0	0	0	0	0	1	1	0	1
2719	GPC3	0	1	2719	Gene_ID	H. sapiens	2719	H. sapiens	GPC3	glypican 3	GO:0061209 cell proliferation involved in mesonephros development;GO:0072138 mesenchymal cell proliferation involved in ureteric bud development;GO:0072180 mesonephric duct morphogenesis		Cancer-related genes:Candidate cancer biomarkers; Human disease related genes:Congenital malformations:Congenital malformations of the musculoskeletal system; Human disease related genes:Congenital malformations:Other congenital malformations; Disease related genes; Predicted intracellular proteins	Plasma membrane (Supported)		(M5880)NABA ECM AFFILIATED; (M5885)NABA MATRISOME ASSOCIATED; (M5889)NABA MATRISOME	(M5891)HALLMARK HYPOXIA; (M5932)HALLMARK INFLAMMATORY RESPONSE; (M5937)HALLMARK GLYCOLYSIS	0	0	0	0	0	0	1	0	0	0	0	0	0	0	0	1	1	0	0	0	1
317705	VN1R5	0	1	317705	Gene_ID	H. sapiens	317705	H. sapiens	VN1R5	vomeronasal 1 receptor 5 (gene/pseudogene)	GO:0019236 response to pheromone;GO:0007186 G protein-coupled receptor signaling pathway;GO:0010033 response to organic substance							0	0	0	0	0	0	0	0	0	0	0	0	0	0	0	0	0	0	0	0	1
1020	CDK5	1	0	1020	Gene_ID	H. sapiens	1020	H. sapiens	CDK5	cyclin dependent kinase 5	GO:0034352 positive regulation of glial cell apoptotic process;GO:0099533 positive regulation of presynaptic cytosolic calcium concentration;GO:0099703 induction of synaptic vesicle exocytosis by positive regulation of presynaptic cytosolic calcium ion concentration	CMGC Ser/Thr protein kinase family	Human disease related genes:Congenital malformations:Congenital malformations of the nervous system; Kinases:CMGC Ser/Thr protein kinases; Disease related genes; Potential drug targets; Enzymes; Predicted intracellular proteins; ENZYME proteins:Transferases	Nucleoplasm;Plasma membrane (Supported); Additional: Cell Junctions	Indirubin-3'-monoxime; Olomoucine; Hymenialdisine; SU9516; Alvocidib; Alsterpaullone; 6-PHENYL[5H]PYRROLO[2,3-B]PYRAZINE	(M69)PID REELIN PATHWAY; (M163)PID LIS1 PATHWAY; (M177)PID EPHA FWDPATHWAY		0	1	1	1	1	1	1	1	0	1	1	1	1	0	1	1	1	0	1	0	1
23760	PITPNB	1	0	23760	Gene_ID	H. sapiens	23760	H. sapiens	PITPNB	phosphatidylinositol transfer protein beta	GO:0120009 intermembrane lipid transfer;GO:0006890 retrograde vesicle-mediated transport, Golgi to endoplasmic reticulum;GO:0015914 phospholipid transport		Predicted intracellular proteins	Cytosol (Approved); Additional: Vesicles			(M5924)HALLMARK MTORC1 SIGNALING	0	0	0	0	0	0	0	0	0	0	0	0	0	1	0	0	0	0	0	0	1
123169	LEO1	1	0	123169	Gene_ID	H. sapiens	123169	H. sapiens	LEO1	LEO1 homolog, Paf1/RNA polymerase II complex component	GO:0031442 positive regulation of mRNA 3'-end processing;GO:0033523 histone H2B ubiquitination;GO:0001711 endodermal cell fate commitment		Predicted intracellular proteins	Nucleoli fibrillar center;Nucleoplasm (Enhanced); Additional: Centrosome				0	0	0	0	0	0	0	0	0	0	0	0	0	0	0	0	0	0	0	0	1
65078	RTN4R	1	0	65078	Gene_ID	H. sapiens	65078	H. sapiens	RTN4R	reticulon 4 receptor	GO:0023041 neuronal signal transduction;GO:0022038 corpus callosum development;GO:0048681 negative regulation of axon regeneration		Human disease related genes:Other diseases:Mental and behavioural disorders; Disease related genes	Focal adhesion sites;Plasma membrane (Supported); Additional: Actin filaments		(M153)PID P75 NTR PATHWAY		0	0	0	0	1	0	0	0	0	0	0	0	0	0	1	0	0	0	0	0	1
6733	SRPK2	1	0	6733	Gene_ID	H. sapiens	6733	H. sapiens	SRPK2	SRSF protein kinase 2	GO:0035063 nuclear speck organization;GO:0062176 R-loop disassembly;GO:0030575 nuclear body organization	CMGC Ser/Thr protein kinase family	Enzymes; Kinases:CMGC Ser/Thr protein kinases; Predicted intracellular proteins; ENZYME proteins:Transferases	Cytosol;Nucleoplasm (Supported)	Adenine; Purvalanol; Phosphoaminophosphonic Acid-Adenylate Ester			0	0	0	0	0	0	0	0	0	0	0	0	0	0	0	0	0	0	0	0	1
132430	PABPC4L	0	1	132430	Gene_ID	H. sapiens	132430	H. sapiens	PABPC4L	poly(A) binding protein cytoplasmic 4 like			Predicted intracellular proteins					0	0	0	0	0	0	0	0	0	0	0	0	0	0	0	0	0	0	0	0	1
219539	YPEL4	1	0	219539	Gene_ID	H. sapiens	219539	H. sapiens	YPEL4	yippee like 4			Predicted intracellular proteins					0	0	0	0	0	0	0	0	0	0	0	0	0	0	0	0	0	0	0	0	1
79837	PIP4K2C	1	0	79837	Gene_ID	H. sapiens	79837	H. sapiens	PIP4K2C	phosphatidylinositol-5-phosphate 4-kinase type 2 gamma	GO:0090217 negative regulation of 1-phosphatidylinositol-4-phosphate 5-kinase activity;GO:1902633 1-phosphatidyl-1D-myo-inositol 4,5-bisphosphate metabolic process;GO:1902635 1-phosphatidyl-1D-myo-inositol 4,5-bisphosphate biosynthetic process		Enzymes; Predicted intracellular proteins; ENZYME proteins:Transferases	Cytosol (Supported); Additional: Nucleoplasm;Plasma membrane	Fostamatinib			0	0	0	0	0	0	0	0	0	0	0	0	0	0	0	1	0	0	0	0	1
37	ACADVL	0	1	37	Gene_ID	H. sapiens	37	H. sapiens	ACADVL	acyl-CoA dehydrogenase very long chain	GO:0033539 fatty acid beta-oxidation using acyl-CoA dehydrogenase;GO:0046322 negative regulation of fatty acid oxidation;GO:0045717 negative regulation of fatty acid biosynthetic process		ENZYME proteins:Oxidoreductases; Human disease related genes:Congenital disorders of metabolism:Congenital disorders of lipid/glycolipid metabolism; Disease related genes; Potential drug targets; Enzymes; Predicted intracellular proteins	Mitochondria (Supported); Additional: Nucleoli;Nucleoplasm		(M106)PID HNF3B PATHWAY	(M5935)HALLMARK FATTY ACID METABOLISM; (M5936)HALLMARK OXIDATIVE PHOSPHORYLATION	0	0	0	0	0	0	0	0	0	0	0	0	0	0	0	0	0	0	0	0	1
6423	SFRP2	0	1	6423	Gene_ID	H. sapiens	6423	H. sapiens	SFRP2	secreted frizzled related protein 2	GO:0061185 negative regulation of dermatome development;GO:2000040 regulation of planar cell polarity pathway involved in axis elongation;GO:2000041 negative regulation of planar cell polarity pathway involved in axis elongation		Predicted secreted proteins	Intermediate filaments (Approved)		(M5883)NABA SECRETED FACTORS; (M5885)NABA MATRISOME ASSOCIATED; (M5889)NABA MATRISOME		0	0	0	0	0	0	0	0	0	0	0	0	0	0	0	1	0	0	0	0	1
439	GET3	1	0	439	Gene_ID	H. sapiens	439	H. sapiens	GET3	guided entry of tail-anchored proteins factor 3, ATPase	GO:0015700 arsenite transport;GO:0006620 posttranslational protein targeting to endoplasmic reticulum membrane;GO:0071816 tail-anchored membrane protein insertion into ER membrane		Transporters:Primary Active Transporters; Predicted intracellular proteins	Nucleoli (Enhanced); Additional: Nucleoplasm	ATP			0	0	0	0	0	0	0	0	0	0	1	0	0	1	0	0	0	0	0	0	1
2583	B4GALNT1	1	0	2583	Gene_ID	H. sapiens	2583	H. sapiens	B4GALNT1	beta-1,4-N-acetyl-galactosaminyltransferase 1	GO:0030259 lipid glycosylation;GO:0001574 ganglioside biosynthetic process;GO:0001573 ganglioside metabolic process		Human disease related genes:Nervous system diseases:Other nervous and sensory system diseases; Disease related genes; Potential drug targets; Enzymes; Predicted intracellular proteins; ENZYME proteins:Transferases					0	0	0	0	0	0	0	0	0	0	0	0	0	0	0	0	0	0	0	0	1
7277	TUBA4A	1	0	7277	Gene_ID	H. sapiens	7277	H. sapiens	TUBA4A	tubulin alpha 4a	GO:0000226 microtubule cytoskeleton organization;GO:0000278 mitotic cell cycle;GO:0007017 microtubule-based process		Predicted intracellular proteins; FDA approved drug targets:Small molecule drugs; Human disease related genes:Nervous system diseases:Neurodegenerative diseases; Disease related genes	Microtubules (Enhanced)	Vincristine; Podofilox; Epothilone D; Patupilone; CYT997; Cabazitaxel; Phenethyl Isothiocyanate		(M5941)HALLMARK UV RESPONSE UP; (M5893)HALLMARK MITOTIC SPINDLE; (M5924)HALLMARK MTORC1 SIGNALING	1	0	0	0	0	0	0	1	0	1	0	0	0	0	0	0	0	0	0	0	1
9922	IQSEC1	1	0	9922	Gene_ID	H. sapiens	9922	H. sapiens	IQSEC1	IQ motif and Sec7 domain ArfGEF 1	GO:0120182 regulation of focal adhesion disassembly;GO:0120183 positive regulation of focal adhesion disassembly;GO:0051549 positive regulation of keratinocyte migration		Predicted intracellular proteins; Human disease related genes:Other diseases:Mental and behavioural disorders; Disease related genes	Nucleoli;Nucleoli rim;Vesicles (Supported)		(M86)PID ARF6 PATHWAY		0	0	0	0	1	0	0	0	0	0	0	0	0	0	0	0	0	0	0	0	1
197187	SNAI3-AS1	1	0	197187	Gene_ID	H. sapiens	197187	H. sapiens	SNAI3-AS1	SNAI3 antisense RNA 1								0	0	0	0	0	0	0	0	0	0	0	0	0	0	0	0	0	0	0	0	1
221002	RASGEF1A	1	0	221002	Gene_ID	H. sapiens	221002	H. sapiens	RASGEF1A	RasGEF domain family member 1A	GO:0046579 positive regulation of Ras protein signal transduction;GO:0051057 positive regulation of small GTPase mediated signal transduction;GO:0046578 regulation of Ras protein signal transduction		Predicted intracellular proteins	Golgi apparatus (Approved)				0	0	0	0	0	0	0	0	0	0	0	0	0	0	0	0	0	0	0	0	1
10808	HSPH1	1	0	10808	Gene_ID	H. sapiens	10808	H. sapiens	HSPH1	heat shock protein family H (Hsp110) member 1	GO:0045345 positive regulation of MHC class I biosynthetic process;GO:0045343 regulation of MHC class I biosynthetic process;GO:0051135 positive regulation of NK T cell activation		Predicted intracellular proteins; Cancer-related genes:Candidate cancer biomarkers	Cytosol (Enhanced); Additional: Nucleoplasm	Phenethyl Isothiocyanate		(M5935)HALLMARK FATTY ACID METABOLISM	0	0	0	0	0	0	0	1	0	0	0	0	0	0	0	0	0	0	0	0	1
221301	CALHM4	0	1	221301	Gene_ID	H. sapiens	221301	H. sapiens	CALHM4	calcium homeostasis modulator family member 4	GO:0098655 cation transmembrane transport;GO:0006812 cation transport;GO:0034220 ion transmembrane transport		Transporters:Transporter channels and pores; Predicted intracellular proteins	Plasma membrane (Approved)				0	0	0	0	0	0	0	0	0	0	0	0	0	0	0	0	0	0	0	0	1
26065	LSM14A	0	1	26065	Gene_ID	H. sapiens	26065	H. sapiens	LSM14A	LSM14A mRNA processing body assembly factor	GO:0039529 RIG-I signaling pathway;GO:0039528 cytoplasmic pattern recognition receptor signaling pathway in response to virus;GO:0033962 P-body assembly		Predicted intracellular proteins	Cytoplasmic bodies (Supported); Additional: Cytosol				0	0	0	0	0	0	0	0	0	0	0	0	0	0	0	0	0	0	0	0	1
5534	PPP3R1	1	0	5534	Gene_ID	H. sapiens	5534	H. sapiens	PPP3R1	protein phosphatase 3 regulatory subunit B, alpha	GO:0033173 calcineurin-NFAT signaling cascade;GO:0097720 calcineurin-mediated signaling;GO:0048016 inositol phosphate-mediated signaling		Predicted intracellular proteins	Plasma membrane (Supported); Additional: Cytosol	Myristic acid; Voclosporin	(M235)PID TCR CALCIUM PATHWAY; (M290)PID IL12 STAT4 PATHWAY; (M113)PID NFAT 3PATHWAY	(M5902)HALLMARK APOPTOSIS	0	0	0	0	0	0	0	1	0	0	0	0	1	0	0	0	0	0	0	0	1
80778	ZNF34	0	1	80778	Gene_ID	H. sapiens	80778	H. sapiens	ZNF34	zinc finger protein 34	GO:0006357 regulation of transcription by RNA polymerase II;GO:0006355 regulation of transcription, DNA-templated;GO:1903506 regulation of nucleic acid-templated transcription		Predicted intracellular proteins; Transcription factors:Zinc-coordinating DNA-binding domains	Nucleoplasm (Enhanced); Additional: Cytosol				0	0	0	0	0	0	0	0	0	0	0	0	0	0	0	0	0	0	0	0	1
9092	SART1	1	0	9092	Gene_ID	H. sapiens	9092	H. sapiens	SART1	spliceosome associated factor 1, recruiter of U4/U6.U5 tri-snRNP	GO:0000481 maturation of 5S rRNA;GO:0045585 positive regulation of cytotoxic T cell differentiation;GO:0045583 regulation of cytotoxic T cell differentiation		Predicted intracellular proteins; Cancer-related genes:Candidate cancer biomarkers	Nuclear speckles (Enhanced); Additional: Golgi apparatus				0	0	0	0	0	0	0	0	0	0	0	0	0	0	0	0	0	0	0	0	1
64151	NCAPG	0	1	64151	Gene_ID	H. sapiens	64151	H. sapiens	NCAPG	non-SMC condensin I complex subunit G	GO:1905821 positive regulation of chromosome condensation;GO:0060623 regulation of chromosome condensation;GO:0007076 mitotic chromosome condensation		Predicted intracellular proteins			(M14)PID AURORA B PATHWAY		0	0	0	0	0	0	0	0	0	0	0	0	0	0	0	0	0	0	0	0	1
374986	MIGA1	1	0	374986	Gene_ID	H. sapiens	374986	H. sapiens	MIGA1	mitoguardin 1	GO:0008053 mitochondrial fusion;GO:0048284 organelle fusion;GO:0007005 mitochondrion organization			Mitochondria (Supported)				0	0	0	0	0	0	0	0	0	0	0	0	0	0	0	0	0	0	1	0	1
5710	PSMD4	1	0	5710	Gene_ID	H. sapiens	5710	H. sapiens	PSMD4	proteasome 26S subunit ubiquitin receptor, non-ATPase 4	GO:0043161 proteasome-mediated ubiquitin-dependent protein catabolic process;GO:0010498 proteasomal protein catabolic process;GO:0006511 ubiquitin-dependent protein catabolic process		Predicted intracellular proteins; Cancer-related genes:Candidate cancer biomarkers	Nucleoplasm (Enhanced); Additional: Cytosol				0	0	0	0	0	0	0	1	0	1	0	0	0	0	0	0	0	0	0	1	1
25851	TECPR1	1	0	25851	Gene_ID	H. sapiens	25851	H. sapiens	TECPR1	tectonin beta-propeller repeat containing 1	GO:1901096 regulation of autophagosome maturation;GO:0097352 autophagosome maturation;GO:0043244 regulation of protein-containing complex disassembly		Predicted intracellular proteins	Vesicles (Supported)				0	0	0	0	0	0	0	0	0	0	0	0	0	0	0	0	0	0	0	0	1
91942	NDUFAF2	1	0	91942	Gene_ID	H. sapiens	91942	H. sapiens	NDUFAF2	NADH:ubiquinone oxidoreductase complex assembly factor 2	GO:0061179 negative regulation of insulin secretion involved in cellular response to glucose stimulus;GO:0046676 negative regulation of insulin secretion;GO:0090278 negative regulation of peptide hormone secretion		Predicted intracellular proteins; Disease related genes; Human disease related genes:Congenital disorders of metabolism:Mitochondrial diseases	Mitochondria (Enhanced)		(M66)PID MYC ACTIV PATHWAY		0	0	0	0	0	0	0	0	0	0	0	0	0	0	0	0	0	0	1	0	1
29902	FAM216A	1	0	29902	Gene_ID	H. sapiens	29902	H. sapiens	FAM216A	family with sequence similarity 216 member A			Predicted intracellular proteins	Actin filaments (Approved)				0	0	0	0	0	0	0	0	0	0	0	0	0	0	0	0	0	0	0	0	1
10534	ZNRD2	1	0	10534	Gene_ID	H. sapiens	10534	H. sapiens	ZNRD2	zinc ribbon domain containing 2	GO:0051301 cell division;GO:0000278 mitotic cell cycle;GO:0007049 cell cycle		Predicted intracellular proteins	Cytosol (Approved)				0	0	0	0	0	0	0	0	0	0	0	0	0	0	0	0	0	0	0	0	1
116444	GRIN3B	0	1	116444	Gene_ID	H. sapiens	116444	H. sapiens	GRIN3B	glutamate ionotropic receptor NMDA type subunit 3B	GO:0035235 ionotropic glutamate receptor signaling pathway;GO:0007215 glutamate receptor signaling pathway;GO:0051205 protein insertion into membrane		FDA approved drug targets:Small molecule drugs		Glycine; Halothane; Orphenadrine; Tenocyclidine			0	0	0	1	0	0	1	0	0	0	0	0	0	0	0	0	0	0	0	0	1
57692	MAGEE1	1	0	57692	Gene_ID	H. sapiens	57692	H. sapiens	MAGEE1	MAGE family member E1	GO:0000122 negative regulation of transcription by RNA polymerase II;GO:0045892 negative regulation of transcription, DNA-templated;GO:1903507 negative regulation of nucleic acid-templated transcription		Predicted intracellular proteins	Cytosol (Approved); Additional: Cytokinetic bridge			(M5930)HALLMARK EPITHELIAL MESENCHYMAL TRANSITION	0	0	0	0	0	0	0	0	0	0	0	0	0	0	0	0	0	0	0	0	1
23228	PLCL2	1	0	23228	Gene_ID	H. sapiens	23228	H. sapiens	PLCL2	phospholipase C like 2	GO:0002337 B-1a B cell differentiation;GO:0001923 B-1 B cell differentiation;GO:0002322 B cell proliferation involved in immune response		Predicted intracellular proteins					0	0	1	0	0	0	0	0	0	0	0	0	0	0	0	0	0	0	0	0	1
54328	GPR173	1	0	54328	Gene_ID	H. sapiens	54328	H. sapiens	GPR173	G protein-coupled receptor 173	GO:0097210 response to gonadotropin-releasing hormone;GO:0097211 cellular response to gonadotropin-releasing hormone;GO:2001223 negative regulation of neuron migration		G-protein coupled receptors:GPCRs excl olfactory receptors	Cytosol (Approved); Additional: Plasma membrane				0	0	0	0	0	0	0	0	0	0	0	0	0	0	0	0	0	0	0	0	1
23710	GABARAPL1	1	0	23710	Gene_ID	H. sapiens	23710	H. sapiens	GABARAPL1	GABA type A receptor associated protein like 1	GO:0006995 cellular response to nitrogen starvation;GO:0043562 cellular response to nitrogen levels;GO:0000422 autophagy of mitochondrion		Predicted intracellular proteins	Vesicles (Approved)			(M5935)HALLMARK FATTY ACID METABOLISM; (M5947)HALLMARK IL2 STAT5 SIGNALING; (M5934)HALLMARK XENOBIOTIC METABOLISM	0	0	0	0	0	0	0	0	0	0	0	0	0	0	0	0	0	0	1	0	1
131377	KLHL40	0	1	131377	Gene_ID	H. sapiens	131377	H. sapiens	KLHL40	kelch like family member 40	GO:0098528 skeletal muscle fiber differentiation;GO:0048741 skeletal muscle fiber development;GO:0014904 myotube cell development		Predicted intracellular proteins; Human disease related genes:Musculoskeletal diseases:Muscular diseases; Disease related genes					0	0	0	0	0	0	0	0	0	0	0	0	0	0	0	1	0	0	0	0	1
83866	TTTY11	0	1	83866	Gene_ID	H. sapiens	83866	H. sapiens	TTTY11	testis-specific transcript, Y-linked 11								0	0	0	0	0	0	0	0	0	0	0	0	0	0	0	0	0	0	0	0	1
3750	KCND1	1	0	3750	Gene_ID	H. sapiens	3750	H. sapiens	KCND1	potassium voltage-gated channel subfamily D member 1	GO:0071805 potassium ion transmembrane transport;GO:0006813 potassium ion transport;GO:0051260 protein homooligomerization		Transporters:Transporter channels and pores; Predicted intracellular proteins; FDA approved drug targets:Small molecule drugs; Voltage-gated ion channels:Voltage-Gated Potassium Channels	Nucleoplasm (Uncertain)	Dalfampridine		(M5956)HALLMARK KRAS SIGNALING DN	1	0	0	1	0	0	1	0	0	0	0	0	0	0	0	0	0	1	0	0	1
56849	TCEAL7	1	0	56849	Gene_ID	H. sapiens	56849	H. sapiens	TCEAL7	transcription elongation factor A like 7	GO:0032088 negative regulation of NF-kappaB transcription factor activity;GO:0043433 negative regulation of DNA-binding transcription factor activity;GO:0051090 regulation of DNA-binding transcription factor activity		Predicted intracellular proteins	Nucleoplasm (Supported)				0	0	0	0	0	0	0	0	0	0	0	0	0	0	0	0	0	0	0	0	1
57161	PELI2	0	1	57161	Gene_ID	H. sapiens	57161	H. sapiens	PELI2	pellino E3 ubiquitin protein ligase family member 2	GO:0008592 regulation of Toll signaling pathway;GO:0043123 positive regulation of I-kappaB kinase/NF-kappaB signaling;GO:0000209 protein polyubiquitination		Enzymes; Predicted intracellular proteins; ENZYME proteins:Transferases	Intermediate filaments;Nucleoli;Nucleoplasm (Approved)				0	0	0	0	0	0	0	0	0	0	0	0	0	0	0	0	0	0	0	0	1
55805	LRP2BP	0	1	55805	Gene_ID	H. sapiens	55805	H. sapiens	LRP2BP	LRP2 binding protein			Predicted intracellular proteins					0	0	0	0	0	0	0	0	0	0	0	0	0	0	0	0	0	0	0	0	1
25927	CNRIP1	1	0	25927	Gene_ID	H. sapiens	25927	H. sapiens	CNRIP1	cannabinoid receptor interacting protein 1	GO:2000272 negative regulation of signaling receptor activity;GO:0010469 regulation of signaling receptor activity;GO:0044092 negative regulation of molecular function		Predicted intracellular proteins	Cytosol (Approved)				0	0	0	0	0	0	0	0	0	0	0	0	0	0	0	0	0	0	0	0	1
375	ARF1	1	0	375	Gene_ID	H. sapiens	375	H. sapiens	ARF1	ADP ribosylation factor 1	GO:1990386 mitotic cleavage furrow ingression;GO:0036090 cleavage furrow ingression;GO:0006878 cellular copper ion homeostasis		Predicted intracellular proteins; Disease related genes	Cytosol (Approved); Additional: Plasma membrane	1,3-Propanediol; Guanosine-3'-monophosphate-5'-diphosphate; Guanosine-5'-Triphosphate; Guanosine-5'-Diphosphate; Brefeldin A; Myristic acid; Glycerin	(M120)PID ARF6 DOWNSTREAM PATHWAY; (M1529)SA G1 AND S PHASES; (M243)PID ARF 3PATHWAY	(M5910)HALLMARK PROTEIN SECRETION; (M5923)HALLMARK PI3K AKT MTOR SIGNALING	0	0	1	0	0	1	0	0	0	0	0	0	0	1	0	0	1	0	0	0	1
283571	PROX2	0	1	283571	Gene_ID	H. sapiens	283571	H. sapiens	PROX2	prospero homeobox 2	GO:0006357 regulation of transcription by RNA polymerase II;GO:0006355 regulation of transcription, DNA-templated;GO:1903506 regulation of nucleic acid-templated transcription		Transcription factors:Helix-turn-helix domains; Predicted intracellular proteins					0	0	0	0	0	0	0	0	0	0	0	0	0	0	0	0	0	0	0	0	1
10975	UQCR11	1	0	10975	Gene_ID	H. sapiens	10975	H. sapiens	UQCR11	ubiquinol-cytochrome c reductase, complex III subunit XI	GO:0006091 generation of precursor metabolites and energy;GO:0044237 cellular metabolic process;GO:0008152 metabolic process				6-Hydroxy-5-undecyl-4,7-benzothiazoledione; Azoxystrobin; (5S)-3-ANILINO-5-(2,4-DIFLUOROPHENYL)-5-METHYL-1,3-OXAZOLIDINE-2,4-DIONE; (S)-famoxadone; METHYL (2Z)-3-METHOXY-2-{2-[(E)-2-PHENYLVINYL]PHENYL}ACRYLATE; 2-Nonyl-4-quinolinol 1-oxide; Ubiquinone Q2		(M5905)HALLMARK ADIPOGENESIS; (M5936)HALLMARK OXIDATIVE PHOSPHORYLATION	0	0	0	0	0	0	0	1	0	0	0	0	0	0	0	0	0	0	0	0	1
84967	LSM10	1	0	84967	Gene_ID	H. sapiens	84967	H. sapiens	LSM10	LSM10, U7 small nuclear RNA associated	GO:0006398 mRNA 3'-end processing by stem-loop binding and cleavage;GO:0008334 histone mRNA metabolic process;GO:0031124 mRNA 3'-end processing		Predicted intracellular proteins	Nucleoplasm (Supported); Additional: Nuclear bodies				0	0	0	0	0	0	0	0	0	0	0	0	0	0	0	0	0	0	0	0	1
374877	TEX45	1	0	374877	Gene_ID	H. sapiens	374877	H. sapiens	TEX45	testis expressed 45			Predicted intracellular proteins					0	0	0	0	0	0	0	0	0	0	0	0	0	0	0	0	0	0	0	0	1
2847	MCHR1	1	0	2847	Gene_ID	H. sapiens	2847	H. sapiens	MCHR1	melanin concentrating hormone receptor 1	GO:0007193 adenylate cyclase-inhibiting G protein-coupled receptor signaling pathway;GO:0007631 feeding behavior;GO:0007218 neuropeptide signaling pathway		G-protein coupled receptors:GPCRs excl olfactory receptors; Transporters		Haloperidol			0	0	0	0	0	0	1	0	0	0	0	1	1	0	0	0	0	0	0	0	1
11317	RBPJL	0	1	11317	Gene_ID	H. sapiens	11317	H. sapiens	RBPJL	recombination signal binding protein for immunoglobulin kappa J region like	GO:0045944 positive regulation of transcription by RNA polymerase II;GO:0045893 positive regulation of transcription, DNA-templated;GO:1903508 positive regulation of nucleic acid-templated transcription		Transcription factors:Immunoglobulin fold; Predicted intracellular proteins					0	0	0	0	0	0	0	0	0	0	0	0	0	0	0	0	0	0	0	0	1
10522	DEAF1	1	0	10522	Gene_ID	H. sapiens	10522	H. sapiens	DEAF1	DEAF1 transcription factor	GO:0033599 regulation of mammary gland epithelial cell proliferation;GO:0001843 neural tube closure;GO:0060606 tube closure		Predicted intracellular proteins; Transcription factors:alpha-Helices exposed by beta-structures; Human disease related genes:Other diseases:Mental and behavioural disorders; Disease related genes	Nucleoplasm (Supported); Additional: Nucleoli fibrillar center				0	0	0	0	0	0	0	0	0	0	0	0	0	0	0	0	0	0	0	0	1
6424	SFRP4	0	1	6424	Gene_ID	H. sapiens	6424	H. sapiens	SFRP4	secreted frizzled related protein 4	GO:2000119 negative regulation of sodium-dependent phosphate transport;GO:1902174 positive regulation of keratinocyte apoptotic process;GO:2000118 regulation of sodium-dependent phosphate transport		Predicted secreted proteins; Human disease related genes:Congenital malformations:Congenital malformations of the musculoskeletal system; Disease related genes; Predicted intracellular proteins; Cancer-related genes		Cyclothiazide; Perindopril	(M5493)WNT SIGNALING; (M5883)NABA SECRETED FACTORS; (M5885)NABA MATRISOME ASSOCIATED	(M5930)HALLMARK EPITHELIAL MESENCHYMAL TRANSITION	0	0	0	0	0	0	0	0	0	0	0	0	0	0	0	0	1	0	0	0	1
196483	EEF2KMT	1	0	196483	Gene_ID	H. sapiens	196483	H. sapiens	EEF2KMT	eukaryotic elongation factor 2 lysine methyltransferase	GO:0018023 peptidyl-lysine trimethylation;GO:0018022 peptidyl-lysine methylation;GO:0006479 protein methylation		Predicted intracellular proteins	Vesicles (Uncertain)				0	0	0	0	0	0	0	0	0	0	0	0	0	0	0	0	0	0	0	0	1
55150	C19orf73	0	1	55150	Gene_ID	H. sapiens	55150	H. sapiens	C19orf73	chromosome 19 open reading frame 73			Predicted intracellular proteins	Cytosol;Nucleoplasm (Approved)				0	0	0	0	0	0	0	0	0	0	0	0	0	0	0	0	0	0	0	0	1
388610	TRNP1	1	0	388610	Gene_ID	H. sapiens	388610	H. sapiens	TRNP1	TMF1 regulated nuclear protein 1	GO:0021696 cerebellar cortex morphogenesis;GO:0021587 cerebellum morphogenesis;GO:0021575 hindbrain morphogenesis		Predicted intracellular proteins					0	0	0	0	0	0	0	0	0	0	0	0	0	0	1	0	0	0	0	0	1
6252	RTN1	1	0	6252	Gene_ID	H. sapiens	6252	H. sapiens	RTN1	reticulon 1	GO:1902430 negative regulation of amyloid-beta formation;GO:1902992 negative regulation of amyloid precursor protein catabolic process;GO:1902003 regulation of amyloid-beta formation		Transporters:Accessory Factors Involved in Transport	Endoplasmic reticulum (Supported); Additional: Nuclear bodies			(M5919)HALLMARK HEDGEHOG SIGNALING	0	0	0	0	0	0	0	0	0	0	0	0	0	0	0	0	0	0	0	0	1
83851	SYT16	1	0	83851	Gene_ID	H. sapiens	83851	H. sapiens	SYT16	synaptotagmin 16	GO:0006887 exocytosis;GO:0032940 secretion by cell;GO:0140352 export from cell		Predicted intracellular proteins	Cytosol (Approved)				0	1	0	0	0	0	0	0	0	0	0	0	0	0	0	0	0	0	0	0	1
5950	RBP4	1	0	5950	Gene_ID	H. sapiens	5950	H. sapiens	RBP4	retinol binding protein 4	GO:0034633 retinol transport;GO:0048807 female genitalia morphogenesis;GO:0046864 isoprenoid transport		Human disease related genes:Congenital malformations:Congenital malformations of eye; Cancer-related genes:Candidate cancer biomarkers; Predicted secreted proteins; Disease related genes; Predicted intracellular proteins		Tretinoin		(M5934)HALLMARK XENOBIOTIC METABOLISM; (M5953)HALLMARK KRAS SIGNALING UP	0	0	0	0	0	0	0	0	0	0	0	0	0	0	0	0	0	0	0	0	1
1340	COX6B1	1	0	1340	Gene_ID	H. sapiens	1340	H. sapiens	COX6B1	cytochrome c oxidase subunit 6B1	GO:0021762 substantia nigra development;GO:0048857 neural nucleus development;GO:0030901 midbrain development		Predicted intracellular proteins; Disease related genes; Human disease related genes:Congenital disorders of metabolism:Mitochondrial diseases	Mitochondria (Supported)	Cholic Acid; N-Formylmethionine		(M5936)HALLMARK OXIDATIVE PHOSPHORYLATION	0	0	0	1	0	0	0	1	0	0	0	0	0	0	1	0	0	0	0	0	1
2781	GNAZ	1	0	2781	Gene_ID	H. sapiens	2781	H. sapiens	GNAZ	G protein subunit alpha z	GO:0098664 G protein-coupled serotonin receptor signaling pathway;GO:0007210 serotonin receptor signaling pathway;GO:0007193 adenylate cyclase-inhibiting G protein-coupled receptor signaling pathway		Predicted intracellular proteins	Vesicles (Approved)		(M64)PID S1P S1P4 PATHWAY; (M103)PID S1P S1P1 PATHWAY; (M155)PID S1P META PATHWAY		0	0	0	0	0	0	0	0	0	0	0	0	1	0	0	0	0	0	0	0	1
8618	CADPS	1	0	8618	Gene_ID	H. sapiens	8618	H. sapiens	CADPS	calcium dependent secretion activator	GO:1990504 dense core granule exocytosis;GO:0017156 calcium-ion regulated exocytosis;GO:0016079 synaptic vesicle exocytosis		Predicted intracellular proteins	Vesicles (Approved)	Calcium citrate; Calcium Phosphate; Calcium phosphate dihydrate			0	1	0	0	0	0	0	0	0	0	0	0	0	0	0	0	1	0	0	0	1
54205	CYCS	1	0	54205	Gene_ID	H. sapiens	54205	H. sapiens	CYCS	cytochrome c, somatic	GO:0008635 activation of cysteine-type endopeptidase activity involved in apoptotic process by cytochrome c;GO:0006122 mitochondrial electron transport, ubiquinol to cytochrome c;GO:0006123 mitochondrial electron transport, cytochrome c to oxygen		Human disease related genes:Cardiovascular diseases:Hematologic diseases; Predicted intracellular proteins; Disease related genes	Mitochondria (Supported)	Minocycline; Protoporphyrin Ix Containing Co; Ferroheme C; Imidazole; Protoporphyrin Ix Containing Zn; Trimethyllysine; Zinc Substituted Heme C; Artenimol	(M197)PID HIV NEF PATHWAY; (M144)PID CERAMIDE PATHWAY; (M220)PID CASPASE PATHWAY	(M5936)HALLMARK OXIDATIVE PHOSPHORYLATION	1	0	0	0	0	0	0	1	0	0	0	0	0	0	0	1	0	0	0	0	1
6855	SYP	1	0	6855	Gene_ID	H. sapiens	6855	H. sapiens	SYP	synaptophysin	GO:2000474 regulation of opioid receptor signaling pathway;GO:0016188 synaptic vesicle maturation;GO:0048172 regulation of short-term neuronal synaptic plasticity		Transporters; Human disease related genes:Other diseases:Mental and behavioural disorders; Disease related genes; Potential drug targets					0	1	1	0	0	0	0	0	0	0	0	0	0	1	0	0	1	0	0	0	1
51003	MED31	1	0	51003	Gene_ID	H. sapiens	51003	H. sapiens	MED31	mediator complex subunit 31	GO:0048147 negative regulation of fibroblast proliferation;GO:0048145 regulation of fibroblast proliferation;GO:0048736 appendage development		Predicted intracellular proteins	Nucleoplasm (Approved)				0	0	0	0	0	0	0	0	0	0	0	0	0	0	0	0	0	0	0	0	1
516	ATP5MC1	1	0	516	Gene_ID	H. sapiens	516	H. sapiens	ATP5MC1	ATP synthase membrane subunit c locus 1	GO:0015985 energy coupled proton transport, down electrochemical gradient;GO:0015986 ATP synthesis coupled proton transport;GO:0006754 ATP biosynthetic process		Predicted intracellular proteins				(M5924)HALLMARK MTORC1 SIGNALING; (M5936)HALLMARK OXIDATIVE PHOSPHORYLATION	0	0	0	1	0	0	0	1	0	0	0	0	0	0	0	0	0	0	0	0	1
222255	ATXN7L1	0	1	222255	Gene_ID	H. sapiens	222255	H. sapiens	ATXN7L1	ataxin 7 like 1			Predicted intracellular proteins	Cytosol;Nucleoplasm (Approved)				0	0	0	0	0	0	0	0	0	0	0	0	0	0	0	0	0	0	0	0	1
134957	STXBP5	1	0	134957	Gene_ID	H. sapiens	134957	H. sapiens	STXBP5	syntaxin binding protein 5	GO:0010807 regulation of synaptic vesicle priming;GO:2000300 regulation of synaptic vesicle exocytosis;GO:0045921 positive regulation of exocytosis		Predicted intracellular proteins	Cytosol (Enhanced)				0	1	1	0	0	0	0	0	0	0	0	0	0	0	0	0	1	0	0	0	1
10458	BAIAP2	1	0	10458	Gene_ID	H. sapiens	10458	H. sapiens	BAIAP2	BAR/IMD domain containing adaptor protein 2	GO:0099564 modification of synaptic structure, modulating synaptic transmission;GO:1905274 regulation of modification of postsynaptic actin cytoskeleton;GO:1905232 cellular response to L-glutamate		Predicted intracellular proteins	Cytosol;Plasma membrane (Enhanced)		(M278)PID RAC1 PATHWAY; (M81)PID CDC42 PATHWAY; (M164)PID ERBB1 DOWNSTREAM PATHWAY	(M5915)HALLMARK APICAL JUNCTION; (M5939)HALLMARK P53 PATHWAY	0	0	1	1	1	1	0	0	0	0	0	0	0	1	1	0	0	1	0	0	1
51573	GDE1	1	0	51573	Gene_ID	H. sapiens	51573	H. sapiens	GDE1	glycerophosphodiester phosphodiesterase 1	GO:0006580 ethanolamine metabolic process;GO:0070291 N-acylethanolamine metabolic process;GO:0042439 ethanolamine-containing compound metabolic process		Enzymes; ENZYME proteins:Hydrolases; Predicted intracellular proteins	Vesicles (Approved); Additional: Nucleoplasm;Plasma membrane			(M5945)HALLMARK HEME METABOLISM	0	0	0	0	0	0	0	0	0	0	0	0	0	0	0	0	0	0	0	0	1
58524	DMRT3	0	1	58524	Gene_ID	H. sapiens	58524	H. sapiens	DMRT3	doublesex and mab-3 related transcription factor 3	GO:0021521 ventral spinal cord interneuron specification;GO:0060573 cell fate specification involved in pattern specification;GO:0060579 ventral spinal cord interneuron fate commitment		Predicted intracellular proteins; Transcription factors:Zinc-coordinating DNA-binding domains					0	0	0	0	0	0	0	0	0	0	0	0	0	0	0	0	0	1	0	0	1
9203	ZMYM3	1	0	9203	Gene_ID	H. sapiens	9203	H. sapiens	ZMYM3	zinc finger MYM-type containing 3	GO:0022604 regulation of cell morphogenesis;GO:0022603 regulation of anatomical structure morphogenesis;GO:0007010 cytoskeleton organization		Predicted intracellular proteins; Disease related genes	Nucleoplasm (Enhanced)				0	0	0	0	0	0	0	0	0	0	0	0	0	0	0	0	0	0	0	0	1
78986	DUSP26	1	0	78986	Gene_ID	H. sapiens	78986	H. sapiens	DUSP26	dual specificity phosphatase 26	GO:0070373 negative regulation of ERK1 and ERK2 cascade;GO:0035335 peptidyl-tyrosine dephosphorylation;GO:0043409 negative regulation of MAPK cascade		Enzymes; ENZYME proteins:Hydrolases; Predicted intracellular proteins	Nucleoplasm (Supported)				0	0	0	0	0	0	0	0	0	0	0	0	0	0	0	0	0	0	0	0	1
57446	NDRG3	1	0	57446	Gene_ID	H. sapiens	57446	H. sapiens	NDRG3	NDRG family member 3	GO:0030308 negative regulation of cell growth;GO:0045926 negative regulation of growth;GO:0001558 regulation of cell growth		Predicted intracellular proteins					0	0	0	0	0	0	0	0	0	0	0	0	0	0	0	0	0	0	0	0	1
3931	LCAT	0	1	3931	Gene_ID	H. sapiens	3931	H. sapiens	LCAT	lecithin-cholesterol acyltransferase	GO:0090107 regulation of high-density lipoprotein particle assembly;GO:0034433 steroid esterification;GO:0034434 sterol esterification		Human disease related genes:Cardiovascular diseases:Vascular diseases; ENZYME proteins:Hydrolases; Predicted secreted proteins; Human disease related genes:Congenital disorders of metabolism:Congenital disorders of lipid/glycolipid metabolism; Disease related genes; Potential drug targets; Enzymes; Predicted intracellular proteins; ENZYME proteins:Transferases	Nucleoplasm (Approved)			(M5934)HALLMARK XENOBIOTIC METABOLISM	0	0	0	0	0	0	0	0	0	0	0	0	0	0	0	0	0	0	0	1	1
284273	ZADH2	1	0	284273	Gene_ID	H. sapiens	284273	H. sapiens	ZADH2	zinc binding alcohol dehydrogenase domain containing 2	GO:0006692 prostanoid metabolic process;GO:0006693 prostaglandin metabolic process;GO:0045599 negative regulation of fat cell differentiation		Enzymes; Predicted intracellular proteins; ENZYME proteins:Oxidoreductases	Vesicles (Approved); Additional: Golgi apparatus;Nucleoplasm				0	0	0	0	0	0	0	0	0	0	0	0	0	0	0	0	0	0	0	0	1
26353	HSPB8	0	1	26353	Gene_ID	H. sapiens	26353	H. sapiens	HSPB8	heat shock protein family B (small) member 8	GO:1905335 regulation of aggrephagy;GO:1905337 positive regulation of aggrephagy;GO:0016239 positive regulation of macroautophagy		Predicted intracellular proteins; Human disease related genes:Nervous system diseases:Neurodegenerative diseases; Disease related genes	Cytosol (Supported); Additional: Nucleoplasm			(M5905)HALLMARK ADIPOGENESIS; (M5906)HALLMARK ESTROGEN RESPONSE EARLY; (M5907)HALLMARK ESTROGEN RESPONSE LATE	0	0	0	0	0	0	0	0	0	0	0	0	0	0	0	1	0	0	0	0	1
55026	TMEM255A	0	1	55026	Gene_ID	H. sapiens	55026	H. sapiens	TMEM255A	transmembrane protein 255A	GO:0009617 response to bacterium;GO:0051707 response to other organism;GO:0043207 response to external biotic stimulus		Transporters	Nuclear bodies;Nucleoplasm (Uncertain)				0	0	0	0	0	0	0	0	0	0	0	0	0	0	0	0	0	0	0	0	1
56942	CMC2	1	0	56942	Gene_ID	H. sapiens	56942	H. sapiens	CMC2	C-X9-C motif containing 2			Predicted intracellular proteins	Mitochondria (Supported)				0	0	0	0	0	0	0	0	0	0	0	0	0	0	0	0	0	0	0	0	1
29070	CCDC113	1	0	29070	Gene_ID	H. sapiens	29070	H. sapiens	CCDC113	coiled-coil domain containing 113	GO:0060271 cilium assembly;GO:0044782 cilium organization;GO:0120031 plasma membrane bounded cell projection assembly		Predicted intracellular proteins					0	0	0	0	0	0	0	0	0	0	0	0	0	0	0	0	0	0	0	0	1
2170	FABP3	1	0	2170	Gene_ID	H. sapiens	2170	H. sapiens	FABP3	fatty acid binding protein 3	GO:0140214 positive regulation of long-chain fatty acid import into cell;GO:2001245 regulation of phosphatidylcholine biosynthetic process;GO:0140212 regulation of long-chain fatty acid import into cell		Predicted intracellular proteins; Candidate cardiovascular disease genes	Focal adhesion sites (Uncertain); Additional: Golgi apparatus;Plasma membrane			(M5909)HALLMARK MYOGENESIS	0	0	0	0	0	0	0	0	0	0	0	0	0	0	0	0	0	0	0	0	1
51474	LIMA1	0	1	51474	Gene_ID	H. sapiens	51474	H. sapiens	LIMA1	LIM domain and actin binding 1	GO:0030299 intestinal cholesterol absorption;GO:0098856 intestinal lipid absorption;GO:0044241 lipid digestion		Predicted intracellular proteins	Actin filaments;Plasma membrane (Enhanced); Additional: Cytosol;Focal adhesion sites		(M232)PID ECADHERIN STABILIZATION PATHWAY	(M5915)HALLMARK APICAL JUNCTION	0	0	0	0	0	0	0	0	0	0	0	0	0	0	0	0	0	0	0	0	1
3268	AGFG2	0	1	3268	Gene_ID	H. sapiens	3268	H. sapiens	AGFG2	ArfGAP with FG repeats 2	GO:0050790 regulation of catalytic activity;GO:0065009 regulation of molecular function;GO:0065007 biological regulation		Predicted intracellular proteins	Cytosol (Approved); Additional: Nucleoplasm				0	0	0	0	0	0	0	0	0	0	0	0	0	0	0	0	0	0	0	0	1
3174	HNF4G	0	1	3174	Gene_ID	H. sapiens	3174	H. sapiens	HNF4G	hepatocyte nuclear factor 4 gamma	GO:0030522 intracellular receptor signaling pathway;GO:0045944 positive regulation of transcription by RNA polymerase II;GO:0045893 positive regulation of transcription, DNA-templated		Predicted intracellular proteins; Transcription factors:Zinc-coordinating DNA-binding domains; Nuclear receptors	Nucleoplasm (Enhanced); Additional: Cytokinetic bridge;Cytosol;Mitotic spindle	Palmitic Acid			0	0	0	0	0	0	0	0	0	0	0	0	0	0	0	0	0	0	0	0	1
221481	ARMC12	0	1	221481	Gene_ID	H. sapiens	221481	H. sapiens	ARMC12	armadillo repeat containing 12	GO:0120317 sperm mitochondrial sheath assembly;GO:0120316 sperm flagellum assembly;GO:0044458 motile cilium assembly		Predicted intracellular proteins	Nucleoplasm;Plasma membrane (Approved)				0	0	0	0	0	0	0	0	0	0	0	0	0	0	0	0	0	0	0	0	1
9628	RGS6	1	0	9628	Gene_ID	H. sapiens	9628	H. sapiens	RGS6	regulator of G protein signaling 6	GO:0008277 regulation of G protein-coupled receptor signaling pathway;GO:0043547 positive regulation of GTPase activity;GO:0043087 regulation of GTPase activity		Predicted intracellular proteins	Nucleoplasm (Approved); Additional: Nucleoli;Vesicles				0	0	0	0	0	0	0	0	0	0	0	0	1	0	0	0	0	0	0	0	1
5602	MAPK10	1	0	5602	Gene_ID	H. sapiens	5602	H. sapiens	MAPK10	mitogen-activated protein kinase 10	GO:0038095 Fc-epsilon receptor signaling pathway;GO:0038093 Fc receptor signaling pathway;GO:0007254 JNK cascade	CMGC Ser/Thr protein kinase family	Human disease related genes:Nervous system diseases:Epilepsy; Kinases:CMGC Ser/Thr protein kinases; Disease related genes; Potential drug targets; Enzymes; RAS pathway related proteins; Predicted intracellular proteins; ENZYME proteins:Transferases		Pyrazolanthrone; Cyclohexyl-{4-[5-(3,4-Dichlorophenyl)-2-Piperidin-4-Yl-3-Propyl-3h-Imidazol-4-Yl]-Pyrimidin-2-Yl}Amine; Cyclopropyl-{4-[5-(3,4-Dichlorophenyl)-2-[(1-Methyl)-Piperidin]-4-Yl-3-Propyl-3h-Imidazol-4-Yl]-Pyrimidin-2-Yl}Amine; 9-(4-Hydroxyphenyl)-2,7-Phenanthroline; Phosphoaminophosphonic Acid-Adenylate Ester; N-(tert-butyl)-4-[5-(pyridin-2-ylamino)quinolin-3-yl]benzenesulfonamide; N-…	(M45)PID CD40 PATHWAY; (M193)PID NEPHRIN NEPH1 PATHWAY; (M23)PID WNT NONCANONICAL PATHWAY	(M5923)HALLMARK PI3K AKT MTOR SIGNALING	0	0	0	0	0	0	0	1	0	0	0	0	1	0	0	0	0	0	0	0	1
55421	NCBP3	0	1	55421	Gene_ID	H. sapiens	55421	H. sapiens	NCBP3	nuclear cap binding subunit 3	GO:0006408 snRNA export from nucleus;GO:0051030 snRNA transport;GO:0006370 7-methylguanosine mRNA capping		Predicted intracellular proteins	Nuclear speckles (Approved)				0	0	0	0	0	0	0	0	0	0	0	0	0	0	0	0	0	0	0	0	1
129807	NEU4	1	0	129807	Gene_ID	H. sapiens	129807	H. sapiens	NEU4	neuraminidase 4	GO:0006689 ganglioside catabolic process;GO:0009313 oligosaccharide catabolic process;GO:0046479 glycosphingolipid catabolic process		Enzymes; ENZYME proteins:Hydrolases; Predicted intracellular proteins					0	0	0	0	1	0	0	0	0	0	0	0	0	0	0	0	0	0	0	0	1
5361	PLXNA1	1	0	5361	Gene_ID	H. sapiens	5361	H. sapiens	PLXNA1	plexin A1	GO:0060666 dichotomous subdivision of terminal units involved in salivary gland branching;GO:0060600 dichotomous subdivision of an epithelial terminal unit;GO:1902287 semaphorin-plexin signaling pathway involved in axon guidance			Nucleoplasm (Supported); Additional: Cytosol		(M5880)NABA ECM AFFILIATED; (M5885)NABA MATRISOME ASSOCIATED; (M5889)NABA MATRISOME		0	0	0	0	1	0	0	0	0	1	0	0	0	0	0	0	0	0	0	0	1
22863	ATG14	0	1	22863	Gene_ID	H. sapiens	22863	H. sapiens	ATG14	autophagy related 14	GO:0016240 autophagosome membrane docking;GO:0061635 regulation of protein complex stability;GO:0000423 mitophagy		Transporters; Predicted intracellular proteins					0	0	0	0	0	0	0	0	0	0	0	0	0	0	0	0	0	0	0	0	1
6814	STXBP3	0	1	6814	Gene_ID	H. sapiens	6814	H. sapiens	STXBP3	syntaxin binding protein 3	GO:0043312 neutrophil degranulation;GO:0022615 protein to membrane docking;GO:0045955 negative regulation of calcium ion-dependent exocytosis		Predicted intracellular proteins	Nucleoplasm (Approved); Additional: Cytosol				0	0	0	0	0	0	0	0	0	0	0	0	0	0	0	0	1	0	0	0	1
398	ARHGDIG	1	0	398	Gene_ID	H. sapiens	398	H. sapiens	ARHGDIG	Rho GDP dissociation inhibitor gamma	GO:0001835 blastocyst hatching;GO:0035188 hatching;GO:0071684 organism emergence from protective structure		Predicted intracellular proteins	Cytosol;Plasma membrane (Approved)		(M68)PID RHOA REG PATHWAY	(M5956)HALLMARK KRAS SIGNALING DN	0	0	0	0	0	0	0	0	0	0	0	0	0	0	0	0	0	0	0	0	1
11333	PDAP1	1	0	11333	Gene_ID	H. sapiens	11333	H. sapiens	PDAP1	PDGFA associated protein 1	GO:0007165 signal transduction;GO:0023052 signaling;GO:0007154 cell communication		Predicted intracellular proteins; Cancer-related genes:Mutated cancer genes	Cytosol (Enhanced); Additional: Plasma membrane			(M5941)HALLMARK UV RESPONSE UP; (M5924)HALLMARK MTORC1 SIGNALING	0	0	0	0	0	0	0	0	0	0	0	0	0	0	0	0	0	0	0	0	1
388962	BOLA3	1	0	388962	Gene_ID	H. sapiens	388962	H. sapiens	BOLA3	bolA family member 3	GO:0008150 biological_process		Predicted intracellular proteins; Disease related genes; Human disease related genes:Congenital disorders of metabolism:Mitochondrial diseases	Mitochondria;Nuclear bodies (Supported); Additional: Cytosol				0	0	0	0	0	0	0	0	0	0	0	0	0	0	0	0	0	0	0	0	1
94005	PIGS	1	0	94005	Gene_ID	H. sapiens	94005	H. sapiens	PIGS	phosphatidylinositol glycan anchor biosynthesis class S	GO:0016255 attachment of GPI anchor to protein;GO:0006506 GPI anchor biosynthetic process;GO:0006505 GPI anchor metabolic process		Human disease related genes:Congenital disorders of metabolism:Congenital disorders of lipid/glycolipid metabolism; Disease related genes					0	0	0	0	0	0	0	0	0	0	0	0	0	0	0	0	0	0	0	0	1
8497	PPFIA4	1	0	8497	Gene_ID	H. sapiens	8497	H. sapiens	PPFIA4	PTPRF interacting protein alpha 4	GO:0050808 synapse organization;GO:0034330 cell junction organization;GO:0016043 cellular component organization		Predicted intracellular proteins				(M5891)HALLMARK HYPOXIA; (M5909)HALLMARK MYOGENESIS; (M5937)HALLMARK GLYCOLYSIS	1	0	0	0	0	1	0	0	1	0	0	0	0	0	0	0	0	0	0	0	1
340578	DCAF12L2	1	0	340578	Gene_ID	H. sapiens	340578	H. sapiens	DCAF12L2	DDB1 and CUL4 associated factor 12 like 2			Predicted intracellular proteins	Cytosol (Uncertain)				0	0	0	0	0	0	0	0	0	0	0	0	0	0	0	0	0	0	0	0	1
337880	KRTAP11-1	0	1	337880	Gene_ID	H. sapiens	337880	H. sapiens	KRTAP11-1	keratin associated protein 11-1			Predicted intracellular proteins					0	0	0	0	0	0	0	0	0	0	0	0	0	0	0	0	0	0	0	0	1
3133	HLA-E	0	1	3133	Gene_ID	H. sapiens	3133	H. sapiens	HLA-E	major histocompatibility complex, class I, E	GO:0001815 positive regulation of antibody-dependent cellular cytotoxicity;GO:0001798 positive regulation of type IIa hypersensitivity;GO:0002894 positive regulation of type II hypersensitivity		Predicted secreted proteins	Vesicles (Approved)			(M5950)HALLMARK ALLOGRAFT REJECTION	0	0	0	0	0	0	0	0	0	0	0	0	0	0	0	0	0	0	0	0	1
51334	PRR16	1	0	51334	Gene_ID	H. sapiens	51334	H. sapiens	PRR16	proline rich 16	GO:0045793 positive regulation of cell size;GO:0045727 positive regulation of translation;GO:0034250 positive regulation of cellular amide metabolic process		Predicted intracellular proteins	Nucleoplasm (Approved); Additional: Cytosol;Midbody				0	0	0	0	0	0	0	0	0	0	0	0	0	0	0	0	0	0	0	0	1
4582	MUC1	0	1	4582	Gene_ID	H. sapiens	4582	H. sapiens	MUC1	mucin 1, cell surface associated	GO:0090240 positive regulation of histone H4 acetylation;GO:0010944 negative regulation of transcription by competitive promoter binding;GO:0033629 negative regulation of cell adhesion mediated by integrin		CD markers; Cancer-related genes:Candidate cancer biomarkers; Predicted secreted proteins; Human disease related genes:Congenital malformations:Congenital malformations of the urinary system; Disease related genes; Human disease related genes:Urinary system diseases:Kidney diseases; Predicted intracellular proteins	Plasma membrane (Supported)	TG4010	(M5880)NABA ECM AFFILIATED; (M5885)NABA MATRISOME ASSOCIATED; (M5889)NABA MATRISOME	(M5947)HALLMARK IL2 STAT5 SIGNALING; (M5906)HALLMARK ESTROGEN RESPONSE EARLY	0	0	0	0	0	0	0	0	0	0	0	0	0	0	0	0	0	0	0	0	1
199920	FYB2	0	1	199920	Gene_ID	H. sapiens	199920	H. sapiens	FYB2	FYN binding protein 2	GO:0033627 cell adhesion mediated by integrin;GO:0007229 integrin-mediated signaling pathway;GO:0050852 T cell receptor signaling pathway		Predicted intracellular proteins					0	0	0	0	0	0	0	0	0	0	1	0	0	0	0	0	0	0	0	0	1
7128	TNFAIP3	0	1	7128	Gene_ID	H. sapiens	7128	H. sapiens	TNFAIP3	TNF alpha induced protein 3	GO:0034147 regulation of toll-like receptor 5 signaling pathway;GO:0034148 negative regulation of toll-like receptor 5 signaling pathway;GO:0070429 negative regulation of nucleotide-binding oligomerization domain containing 1 signaling pathway		Cancer-related genes:Candidate cancer biomarkers; Human disease related genes:Immune system diseases:Allergies and autoimmune diseases; ENZYME proteins:Hydrolases; Human disease related genes:Cancers:Cancers of haematopoietic and lymphoid tissues; Human disease related genes:Skin diseases:Skin and soft tissue diseases; Peptidases:Cysteine-type peptidases; Disease related genes; Potential drug tar…	Centrosome;Cytosol (Approved)		(M37)PID NFKAPPAB CANONICAL PATHWAY; (M45)PID CD40 PATHWAY; (M128)PID TNF PATHWAY	(M5890)HALLMARK TNFA SIGNALING VIA NFKB; (M5891)HALLMARK HYPOXIA; (M5913)HALLMARK INTERFERON GAMMA RESPONSE	0	0	0	0	0	0	0	0	0	0	0	0	0	0	0	1	0	0	0	0	1
8315	BRAP	1	0	8315	Gene_ID	H. sapiens	8315	H. sapiens	BRAP	BRCA1 associated protein	GO:0000165 MAPK cascade;GO:0007265 Ras protein signal transduction;GO:0007264 small GTPase mediated signal transduction		Enzymes; RAS pathway related proteins; Predicted intracellular proteins; ENZYME proteins:Transferases	Cytosol (Supported); Additional: Nuclear membrane				0	0	0	0	0	0	0	0	0	0	0	0	0	0	0	0	0	0	0	0	1
163033	ZNF579	1	0	163033	Gene_ID	H. sapiens	163033	H. sapiens	ZNF579	zinc finger protein 579	GO:0006357 regulation of transcription by RNA polymerase II;GO:0006355 regulation of transcription, DNA-templated;GO:1903506 regulation of nucleic acid-templated transcription		Predicted intracellular proteins; Transcription factors:Zinc-coordinating DNA-binding domains	Nucleoplasm (Approved)				0	0	0	0	0	0	0	0	0	0	0	0	0	0	0	0	0	0	0	0	1
81488	POLR2M	0	1	81488	Gene_ID	H. sapiens	81488	H. sapiens	POLR2M	RNA polymerase II subunit M	GO:0051685 maintenance of ER location;GO:0051643 endoplasmic reticulum localization;GO:0051657 maintenance of organelle location		Predicted intracellular proteins	Nucleoplasm (Approved)				0	0	0	0	0	0	0	0	0	0	0	0	0	0	0	0	0	0	0	0	1
27445	PCLO	1	0	27445	Gene_ID	H. sapiens	27445	H. sapiens	PCLO	piccolo presynaptic cytomatrix protein	GO:0098928 presynaptic signal transduction;GO:0099526 presynapse to nucleus signaling pathway;GO:1904071 presynaptic active zone assembly		Human disease related genes:Congenital malformations:Congenital malformations of the nervous system; Predicted intracellular proteins; Disease related genes	Nuclear speckles;Plasma membrane (Approved)			(M5921)HALLMARK COMPLEMENT	0	1	0	0	0	1	0	0	0	0	0	0	1	0	0	0	1	0	0	0	1
100128927	ZBTB42	0	1	100128927	Gene_ID	H. sapiens	100128927	H. sapiens	ZBTB42	zinc finger and BTB domain containing 42	GO:0007517 muscle organ development;GO:0061061 muscle structure development;GO:0000122 negative regulation of transcription by RNA polymerase II		Human disease related genes:Congenital malformations:Congenital malformations of the musculoskeletal system; Transcription factors:Zinc-coordinating DNA-binding domains; Predicted intracellular proteins; Disease related genes	Nucleoplasm (Supported)				0	0	0	0	0	0	0	0	0	0	0	0	0	0	0	0	0	0	0	0	1
90070	LACRT	0	1	90070	Gene_ID	H. sapiens	90070	H. sapiens	LACRT	lacritin	GO:0070075 tear secretion;GO:0060054 positive regulation of epithelial cell proliferation involved in wound healing;GO:0033173 calcineurin-NFAT signaling cascade		Predicted secreted proteins; Predicted intracellular proteins					0	0	0	0	0	0	1	0	0	0	0	0	0	0	0	1	0	0	0	0	1
283951	C16orf91	1	0	283951	Gene_ID	H. sapiens	283951	H. sapiens	C16orf91	chromosome 16 open reading frame 91								0	0	0	0	0	0	0	0	0	0	0	0	0	0	0	0	0	0	0	0	1
7419	VDAC3	1	0	7419	Gene_ID	H. sapiens	7419	H. sapiens	VDAC3	voltage dependent anion channel 3	GO:0015853 adenine transport;GO:0006863 purine nucleobase transport;GO:0015851 nucleobase transport		Predicted intracellular proteins	Mitochondria (Supported)	Aluminium monostearate; PRLX 93936		(M5951)HALLMARK SPERMATOGENESIS; (M5926)HALLMARK MYC TARGETS V1; (M5936)HALLMARK OXIDATIVE PHOSPHORYLATION	0	0	0	0	1	0	0	1	0	0	0	0	1	0	0	0	0	0	0	1	1
11163	NUDT4	1	0	11163	Gene_ID	H. sapiens	11163	H. sapiens	NUDT4	nudix hydrolase 4	GO:0071543 diphosphoinositol polyphosphate metabolic process;GO:1901906 diadenosine pentaphosphate metabolic process;GO:1901907 diadenosine pentaphosphate catabolic process		Enzymes; ENZYME proteins:Hydrolases; Predicted intracellular proteins	Cytosol (Approved)			(M5945)HALLMARK HEME METABOLISM	0	0	0	0	0	0	0	0	0	0	0	0	0	0	0	0	0	0	0	0	1
11140	CDC37	1	0	11140	Gene_ID	H. sapiens	11140	H. sapiens	CDC37	cell division cycle 37, HSP90 cochaperone	GO:0098779 positive regulation of mitophagy in response to mitochondrial depolarization;GO:1904925 positive regulation of autophagy of mitochondrion in response to mitochondrial depolarization;GO:1904923 regulation of autophagy of mitochondrion in response to mitochondrial depolarization		Transporters:Accessory Factors Involved in Transport; Predicted intracellular proteins; Cancer-related genes:Candidate cancer biomarkers	Cytosol (Supported)		(M71)PID ILK PATHWAY; (M87)PID LKB1 PATHWAY		0	0	0	0	0	0	0	0	0	0	0	0	0	0	0	0	0	0	0	0	1
3929	LBP	0	1	3929	Gene_ID	H. sapiens	3929	H. sapiens	LBP	lipopolysaccharide binding protein	GO:0045919 positive regulation of cytolysis;GO:0015920 lipopolysaccharide transport;GO:0060265 positive regulation of respiratory burst involved in inflammatory response		Predicted secreted proteins; Transporters:Transporter channels and pores			(M183)PID IL6 7 PATHWAY		0	0	0	0	1	0	0	0	0	0	0	0	0	0	0	0	0	0	0	0	1
387509	GPR153	1	0	387509	Gene_ID	H. sapiens	387509	H. sapiens	GPR153	G protein-coupled receptor 153	GO:0007186 G protein-coupled receptor signaling pathway;GO:0007165 signal transduction;GO:0023052 signaling		G-protein coupled receptors:GPCRs excl olfactory receptors					0	0	0	0	0	0	0	0	0	0	0	0	0	0	0	0	0	0	0	0	1
5058	PAK1	1	0	5058	Gene_ID	H. sapiens	5058	H. sapiens	PAK1	p21 (RAC1) activated kinase 1	GO:0060244 negative regulation of cell proliferation involved in contact inhibition;GO:0090063 positive regulation of microtubule nucleation;GO:0060242 contact inhibition	STE Ser/Thr protein kinase family	Human disease related genes:Other diseases:Mental and behavioural disorders; Disease related genes; Potential drug targets; Enzymes; RAS pathway related proteins; Kinases:STE Ser/Thr protein kinases; Predicted intracellular proteins; ENZYME proteins:Transferases	Cytosol;Plasma membrane (Supported)	Fostamatinib	(M273)PID EPHA2 FWD PATHWAY; (M268)PID S1P S1P2 PATHWAY; (M76)PID P38 ALPHA BETA PATHWAY	(M5902)HALLMARK APOPTOSIS	0	1	0	0	1	0	0	0	0	1	0	0	1	0	0	0	0	1	0	0	1
54808	DYM	1	0	54808	Gene_ID	H. sapiens	54808	H. sapiens	DYM	dymeclin	GO:0007030 Golgi organization;GO:0060348 bone development;GO:0001501 skeletal system development		Human disease related genes:Congenital malformations:Congenital malformations of the musculoskeletal system; Human disease related genes:Congenital malformations:Other congenital malformations; Predicted intracellular proteins; Disease related genes	Golgi apparatus (Supported)				0	0	0	0	0	0	0	0	0	0	0	0	0	1	0	0	0	0	0	0	1
348932	SLC6A18	0	1	348932	Gene_ID	H. sapiens	348932	H. sapiens	SLC6A18	solute carrier family 6 member 18	GO:0003333 amino acid transmembrane transport;GO:0006865 amino acid transport;GO:0035725 sodium ion transmembrane transport		Transporters:Electrochemical Potential-driven transporters; Disease related genes; Potential drug targets					0	0	0	1	0	0	0	0	0	0	0	0	0	0	0	0	0	0	0	1	1
56655	POLE4	1	0	56655	Gene_ID	H. sapiens	56655	H. sapiens	POLE4	DNA polymerase epsilon 4, accessory subunit	GO:0071897 DNA biosynthetic process;GO:0006261 DNA-dependent DNA replication;GO:0006260 DNA replication		FDA approved drug targets:Small molecule drugs; Predicted intracellular proteins	Nucleoplasm (Approved); Additional: Cytosol	Cladribine		(M5898)HALLMARK DNA REPAIR; (M5925)HALLMARK E2F TARGETS	0	0	0	0	0	0	0	0	0	0	0	0	0	0	0	0	0	0	0	0	1
399669	ZNF321P	0	1	399669	Gene_ID	H. sapiens	399669	H. sapiens	ZNF321P	zinc finger protein 321, pseudogene								0	0	0	0	0	0	0	0	0	0	0	0	0	0	0	0	0	0	0	0	1
414899	BLID	0	1	414899	Gene_ID	H. sapiens	414899	H. sapiens	BLID	BH3-like motif containing, cell death inducer	GO:0043280 positive regulation of cysteine-type endopeptidase activity involved in apoptotic process;GO:2001056 positive regulation of cysteine-type endopeptidase activity;GO:0010950 positive regulation of endopeptidase activity		Predicted intracellular proteins					0	0	0	0	0	0	0	0	0	0	0	0	0	0	0	1	0	0	0	0	1
10953	TOMM34	1	0	10953	Gene_ID	H. sapiens	10953	H. sapiens	TOMM34	translocase of outer mitochondrial membrane 34	GO:0006626 protein targeting to mitochondrion;GO:0072655 establishment of protein localization to mitochondrion;GO:0070585 protein localization to mitochondrion		Predicted intracellular proteins	Cytosol (Supported); Additional: Mitochondria;Vesicles				0	0	0	0	0	0	0	0	0	0	0	0	0	0	0	0	0	0	1	0	1
6118	RPA2	1	0	6118	Gene_ID	H. sapiens	6118	H. sapiens	RPA2	replication protein A2	GO:2000001 regulation of DNA damage checkpoint;GO:0006298 mismatch repair;GO:0031571 mitotic G1 DNA damage checkpoint signaling		Predicted intracellular proteins; Cancer-related genes:Candidate cancer biomarkers	Nuclear bodies;Nucleoplasm (Enhanced)		(M46)PID ATR PATHWAY; (M1)PID FANCONI PATHWAY	(M5898)HALLMARK DNA REPAIR; (M5901)HALLMARK G2M CHECKPOINT; (M5925)HALLMARK E2F TARGETS	0	0	0	0	0	0	0	1	0	0	0	0	0	0	0	0	0	0	0	0	1
8369	H4C7	0	1	8369	Gene_ID	H. sapiens	8369	H. sapiens	H4C7	H4 clustered histone 7	GO:0006334 nucleosome assembly;GO:0031497 chromatin assembly;GO:0034728 nucleosome organization		Predicted intracellular proteins					0	0	0	0	0	0	0	0	0	0	0	0	0	0	0	0	0	0	0	0	1
122876	GPHB5	0	1	122876	Gene_ID	H. sapiens	122876	H. sapiens	GPHB5	glycoprotein hormone subunit beta 5	GO:0002155 regulation of thyroid hormone mediated signaling pathway;GO:0007189 adenylate cyclase-activating G protein-coupled receptor signaling pathway;GO:0007188 adenylate cyclase-modulating G protein-coupled receptor signaling pathway		Predicted secreted proteins					0	0	0	0	0	0	0	0	0	0	0	0	0	0	0	0	0	0	0	0	1
26959	HBP1	0	1	26959	Gene_ID	H. sapiens	26959	H. sapiens	HBP1	HMG-box transcription factor 1	GO:0016055 Wnt signaling pathway;GO:0198738 cell-cell signaling by wnt;GO:1905114 cell surface receptor signaling pathway involved in cell-cell signaling		Transcription factors:Other all-alpha-helical DNA-binding domains; Predicted intracellular proteins	Nuclear speckles (Supported)		(M139)PID MYC PATHWAY; (M229)PID P38 ALPHA BETA DOWNSTREAM PATHWAY; (M236)PID DELTA NP63 PATHWAY		0	0	0	0	0	0	0	0	0	0	0	0	0	0	0	0	0	0	0	0	1
339512	CCDC190	0	1	339512	Gene_ID	H. sapiens	339512	H. sapiens	CCDC190	coiled-coil domain containing 190			Predicted intracellular proteins	Vesicles (Approved)				0	0	0	0	0	0	0	0	0	0	0	0	0	0	0	0	0	0	0	0	1
81615	TMEM163	1	0	81615	Gene_ID	H. sapiens	81615	H. sapiens	TMEM163	transmembrane protein 163	GO:0062111 zinc ion import into organelle;GO:0099180 zinc ion import into synaptic vesicle;GO:0071577 zinc ion transmembrane transport		Transporters:Electrochemical Potential-driven transporters					0	0	0	1	0	0	0	0	0	0	0	0	0	0	0	0	0	0	0	0	1
23316	CUX2	1	0	23316	Gene_ID	H. sapiens	23316	H. sapiens	CUX2	cut like homeobox 2	GO:0007614 short-term memory;GO:0061003 positive regulation of dendritic spine morphogenesis;GO:2000463 positive regulation of excitatory postsynaptic potential		Transcription factors:Helix-turn-helix domains; Human disease related genes:Nervous system diseases:Epilepsy; Predicted intracellular proteins; Disease related genes					0	0	1	1	1	0	0	0	0	0	0	1	0	0	0	0	0	1	0	0	1
122046	TEX26	0	1	122046	Gene_ID	H. sapiens	122046	H. sapiens	TEX26	testis expressed 26			Predicted intracellular proteins	Golgi apparatus (Approved)				0	0	0	0	0	0	0	0	0	0	0	0	0	0	0	0	0	0	0	0	1
283	ANG	0	1	283	Gene_ID	H. sapiens	283	H. sapiens	ANG	angiogenin	GO:0032431 activation of phospholipase A2 activity;GO:0032430 positive regulation of phospholipase A2 activity;GO:0006651 diacylglycerol biosynthetic process		Predicted secreted proteins; Human disease related genes:Nervous system diseases:Neurodegenerative diseases; Disease related genes; Cancer-related genes:Candidate cancer biomarkers	Mitotic chromosome;Nucleoli;Nucleoli rim (Approved); Additional: Actin filaments			(M5946)HALLMARK COAGULATION; (M5921)HALLMARK COMPLEMENT; (M5937)HALLMARK GLYCOLYSIS	0	0	0	0	0	0	0	0	0	0	0	0	0	0	0	0	0	0	0	0	1
79582	SPAG16	0	1	79582	Gene_ID	H. sapiens	79582	H. sapiens	SPAG16	sperm associated antigen 16	GO:0120197 mucociliary clearance;GO:0090660 cerebrospinal fluid circulation;GO:0003016 respiratory system process		Predicted intracellular proteins	Cytosol;Plasma membrane (Approved)				0	0	0	0	0	0	0	0	0	0	0	0	0	0	0	0	0	0	0	0	1
5317	PKP1	0	1	5317	Gene_ID	H. sapiens	5317	H. sapiens	PKP1	plakophilin 1	GO:0045110 intermediate filament bundle assembly;GO:0045109 intermediate filament organization;GO:1902373 negative regulation of mRNA catabolic process		Human disease related genes:Congenital malformations:Congenital malformations of skin; Predicted intracellular proteins; Disease related genes	Nucleoplasm;Plasma membrane (Approved)			(M5891)HALLMARK HYPOXIA; (M5956)HALLMARK KRAS SIGNALING DN	0	0	0	0	0	1	0	0	0	0	0	0	0	0	0	0	0	0	0	0	1
6130	RPL7A	1	0	6130	Gene_ID	H. sapiens	6130	H. sapiens	RPL7A	ribosomal protein L7a	GO:0000470 maturation of LSU-rRNA;GO:0042273 ribosomal large subunit biogenesis;GO:0002181 cytoplasmic translation		Ribosomal proteins; Predicted intracellular proteins; Disease related genes	Nucleoli (Approved); Additional: Vesicles				0	0	0	0	0	0	0	1	0	1	0	0	0	0	0	0	0	0	0	0	1
80011	PSME3IP1	1	0	80011	Gene_ID	H. sapiens	80011	H. sapiens	PSME3IP1	proteasome activator subunit 3 interacting protein 1	GO:1901799 negative regulation of proteasomal protein catabolic process;GO:1903051 negative regulation of proteolysis involved in cellular protein catabolic process;GO:1903363 negative regulation of cellular protein catabolic process		Predicted intracellular proteins	Nucleoplasm (Supported); Additional: Vesicles				0	0	0	0	0	0	0	0	0	0	0	0	0	0	0	1	0	0	0	0	1
5799	PTPRN2	1	0	5799	Gene_ID	H. sapiens	5799	H. sapiens	PTPRN2	protein tyrosine phosphatase receptor type N2	GO:0035773 insulin secretion involved in cellular response to glucose stimulus;GO:0030073 insulin secretion;GO:0030072 peptide hormone secretion		ENZYME proteins:Hydrolases; Transporters:Accessory Factors Involved in Transport; Disease related genes; Potential drug targets; Enzymes; Predicted intracellular proteins	Vesicles (Approved)				0	1	0	0	0	0	0	0	0	0	0	0	0	0	0	0	0	0	0	0	1
142679	DUSP19	1	0	142679	Gene_ID	H. sapiens	142679	H. sapiens	DUSP19	dual specificity phosphatase 19	GO:0043508 negative regulation of JUN kinase activity;GO:0046329 negative regulation of JNK cascade;GO:0043507 positive regulation of JUN kinase activity		Enzymes; ENZYME proteins:Hydrolases; Predicted intracellular proteins	Nucleoplasm (Approved)				0	0	0	0	0	0	0	0	0	0	0	0	0	0	0	0	0	0	0	0	1
26056	RAB11FIP5	1	0	26056	Gene_ID	H. sapiens	26056	H. sapiens	RAB11FIP5	RAB11 family interacting protein 5	GO:0070164 negative regulation of adiponectin secretion;GO:0070163 regulation of adiponectin secretion;GO:0035773 insulin secretion involved in cellular response to glucose stimulus		Predicted intracellular proteins	Centriolar satellite;Vesicles (Enhanced)				0	1	0	0	0	0	0	0	0	0	0	0	0	0	0	0	0	0	0	0	1
25977	NECAP1	1	0	25977	Gene_ID	H. sapiens	25977	H. sapiens	NECAP1	NECAP endocytosis associated 1	GO:0006897 endocytosis;GO:0015031 protein transport;GO:0045184 establishment of protein localization		Human disease related genes:Nervous system diseases:Epilepsy; Predicted intracellular proteins; Disease related genes	Vesicles (Approved); Additional: Cytosol				0	0	0	0	0	0	0	0	0	0	0	0	0	0	0	0	0	0	0	0	1
5714	PSMD8	1	0	5714	Gene_ID	H. sapiens	5714	H. sapiens	PSMD8	proteasome 26S subunit, non-ATPase 8	GO:0043161 proteasome-mediated ubiquitin-dependent protein catabolic process;GO:0010498 proteasomal protein catabolic process;GO:0006511 ubiquitin-dependent protein catabolic process		Predicted intracellular proteins	Cytosol (Approved); Additional: Nuclear speckles			(M5926)HALLMARK MYC TARGETS V1	0	0	0	0	0	0	0	1	0	1	0	0	0	0	0	0	0	0	0	1	1
284106	CISD3	1	0	284106	Gene_ID	H. sapiens	284106	H. sapiens	CISD3	CDGSH iron sulfur domain 3	GO:0106034 protein maturation by [2Fe-2S] cluster transfer;GO:0097428 protein maturation by iron-sulfur cluster transfer;GO:0051604 protein maturation		Predicted intracellular proteins					0	0	0	0	0	0	0	0	0	0	0	0	0	0	0	0	0	0	0	0	1
11252	PACSIN2	0	1	11252	Gene_ID	H. sapiens	11252	H. sapiens	PACSIN2	protein kinase C and casein kinase substrate in neurons 2	GO:0070836 caveola assembly;GO:0072584 caveolin-mediated endocytosis;GO:0044854 plasma membrane raft assembly		Predicted intracellular proteins	Cytosol;Nuclear speckles;Vesicles (Supported); Additional: Plasma membrane				0	0	0	0	0	0	0	0	0	0	0	0	0	0	0	0	1	0	0	0	1
9308	CD83	1	0	9308	Gene_ID	H. sapiens	9308	H. sapiens	CD83	CD83 molecule	GO:0032713 negative regulation of interleukin-4 production;GO:0043372 positive regulation of CD4-positive, alpha-beta T cell differentiation;GO:0032673 regulation of interleukin-4 production		CD markers	Vesicles (Approved); Additional: Golgi apparatus			(M5947)HALLMARK IL2 STAT5 SIGNALING; (M5890)HALLMARK TNFA SIGNALING VIA NFKB	0	0	0	0	0	0	0	0	0	0	0	0	0	0	0	0	0	0	0	0	1
8936	WASF1	1	0	8936	Gene_ID	H. sapiens	8936	H. sapiens	WASF1	WASP family member 1	GO:0098939 dendritic transport of mitochondrion;GO:0098885 modification of postsynaptic actin cytoskeleton;GO:0051388 positive regulation of neurotrophin TRK receptor signaling pathway		Predicted intracellular proteins; Human disease related genes:Other diseases:Mental and behavioural disorders; Disease related genes			(M16801)SIG REGULATION OF THE ACTIN CYTOSKELETON BY RHO GTPASES; (M5193)SIG CHEMOTAXIS; (M278)PID RAC1 PATHWAY	(M5893)HALLMARK MITOTIC SPINDLE	0	0	0	0	1	1	0	0	0	0	0	0	0	0	0	0	0	0	1	0	1
120379	PIH1D2	0	1	120379	Gene_ID	H. sapiens	120379	H. sapiens	PIH1D2	PIH1 domain containing 2	GO:0000492 box C/D snoRNP assembly;GO:0000491 small nucleolar ribonucleoprotein complex assembly;GO:0022618 ribonucleoprotein complex assembly		Predicted intracellular proteins	Nucleoplasm (Uncertain); Additional: Cytosol				0	0	0	0	0	0	0	0	0	0	0	0	0	0	0	0	0	0	0	0	1
54985	HCFC1R1	1	0	54985	Gene_ID	H. sapiens	54985	H. sapiens	HCFC1R1	host cell factor C1 regulator 1			Predicted intracellular proteins	Nucleoplasm (Approved)				0	0	0	0	0	0	0	0	0	0	0	0	0	0	0	0	0	0	0	0	1
152330	CNTN4	1	0	152330	Gene_ID	H. sapiens	152330	H. sapiens	CNTN4	contactin 4	GO:0007158 neuron cell-cell adhesion;GO:0070593 dendrite self-avoidance;GO:0007413 axonal fasciculation		Predicted intracellular proteins; Disease related genes					0	0	1	0	1	0	0	0	0	0	0	0	0	0	1	0	0	0	0	0	1
115111	SLC26A7	0	1	115111	Gene_ID	H. sapiens	115111	H. sapiens	SLC26A7	solute carrier family 26 member 7	GO:0001696 gastric acid secretion;GO:0019532 oxalate transport;GO:1902358 sulfate transmembrane transport		Transporters:Electrochemical Potential-driven transporters					0	0	0	0	0	0	0	0	0	0	0	0	1	0	0	0	0	0	0	1	1
221178	SPATA13	0	1	221178	Gene_ID	H. sapiens	221178	H. sapiens	SPATA13	spermatogenesis associated 13	GO:0046847 filopodium assembly;GO:0030032 lamellipodium assembly;GO:0097581 lamellipodium organization		Predicted intracellular proteins	Nucleoplasm (Enhanced); Additional: Cytosol		(M83)PID CDC42 REG PATHWAY; (M241)PID RAC1 REG PATHWAY		0	0	0	0	0	0	0	0	0	0	0	0	0	0	0	0	0	0	0	0	1
22866	CNKSR2	1	0	22866	Gene_ID	H. sapiens	22866	H. sapiens	CNKSR2	connector enhancer of kinase suppressor of Ras 2	GO:0099173 postsynapse organization;GO:0050808 synapse organization;GO:0034330 cell junction organization		Predicted intracellular proteins; Human disease related genes:Other diseases:Mental and behavioural disorders; Disease related genes	Golgi apparatus;Plasma membrane (Approved)				0	0	0	0	0	1	0	0	0	0	0	0	0	0	0	0	0	0	0	0	1
23544	SEZ6L	1	0	23544	Gene_ID	H. sapiens	23544	H. sapiens	SEZ6L	seizure related 6 homolog like				Vesicles (Approved)				0	0	0	0	0	0	0	0	0	0	0	0	0	0	0	0	0	0	0	0	1
56990	CDC42SE2	1	0	56990	Gene_ID	H. sapiens	56990	H. sapiens	CDC42SE2	CDC42 small effector 2	GO:0035023 regulation of Rho protein signal transduction;GO:0008360 regulation of cell shape;GO:0046578 regulation of Ras protein signal transduction		Predicted intracellular proteins				(M5947)HALLMARK IL2 STAT5 SIGNALING	0	0	0	0	0	0	0	0	0	0	0	0	0	0	0	0	0	0	0	0	1
83900	KRTAP9-3	0	1	83900	Gene_ID	H. sapiens	83900	H. sapiens	KRTAP9-3	keratin associated protein 9-3			Predicted intracellular proteins					0	0	0	0	0	0	0	0	0	0	0	0	0	0	0	0	0	0	0	0	1
160851	DGKH	1	0	160851	Gene_ID	H. sapiens	160851	H. sapiens	DGKH	diacylglycerol kinase eta	GO:0046834 lipid phosphorylation;GO:0046339 diacylglycerol metabolic process;GO:0007205 protein kinase C-activating G protein-coupled receptor signaling pathway		Enzymes; Predicted intracellular proteins; ENZYME proteins:Transferases	Plasma membrane (Supported); Additional: Vesicles			(M5921)HALLMARK COMPLEMENT	0	0	0	0	0	0	0	0	0	0	0	0	0	0	0	0	0	0	0	0	1
151742	PPM1L	1	0	151742	Gene_ID	H. sapiens	151742	H. sapiens	PPM1L	protein phosphatase, Mg2+/Mn2+ dependent 1L	GO:0030148 sphingolipid biosynthetic process;GO:0046467 membrane lipid biosynthetic process;GO:0006665 sphingolipid metabolic process		Enzymes; ENZYME proteins:Hydrolases; Predicted intracellular proteins	Cytosol (Approved); Additional: Nucleoplasm				0	0	0	0	0	0	0	0	0	0	0	0	0	0	0	0	0	0	0	0	1
22983	MAST1	1	0	22983	Gene_ID	H. sapiens	22983	H. sapiens	MAST1	microtubule associated serine/threonine kinase 1	GO:0018105 peptidyl-serine phosphorylation;GO:0018209 peptidyl-serine modification;GO:0006468 protein phosphorylation	AGC Ser/Thr protein kinase family	Disease related genes; Potential drug targets; Enzymes; Kinases:AGC Ser/Thr protein kinases; Predicted intracellular proteins; ENZYME proteins:Transferases	Vesicles (Supported); Additional: Cytosol	Fostamatinib			0	0	0	0	0	0	0	0	0	0	0	0	0	0	1	0	0	0	0	0	1
2531	KDSR	0	1	2531	Gene_ID	H. sapiens	2531	H. sapiens	KDSR	3-ketodihydrosphingosine reductase	GO:0006666 3-keto-sphinganine metabolic process;GO:0046519 sphingoid metabolic process;GO:0042180 cellular ketone metabolic process		ENZYME proteins:Oxidoreductases; Human disease related genes:Congenital malformations:Congenital malformations of skin; Disease related genes; Potential drug targets; Enzymes; Predicted intracellular proteins; Cancer-related genes					0	0	0	0	0	0	0	0	0	0	0	0	0	0	0	0	0	0	0	0	1
490	ATP2B1	1	0	490	Gene_ID	H. sapiens	490	H. sapiens	ATP2B1	ATPase plasma membrane Ca2+ transporting 1	GO:0071386 cellular response to corticosterone stimulus;GO:1990034 calcium ion export across plasma membrane;GO:1901660 calcium ion export		Enzymes; Transporters:Primary Active Transporters; ENZYME proteins; FDA approved drug targets:Small molecule drugs	Plasma membrane (Supported)	Halothane	(M195)PID CMYB PATHWAY	(M5942)HALLMARK UV RESPONSE DN; (M5890)HALLMARK TNFA SIGNALING VIA NFKB; (M5932)HALLMARK INFLAMMATORY RESPONSE	0	1	0	1	0	0	1	0	0	0	0	0	1	0	1	0	0	1	0	1	1
5029	P2RY2	0	1	5029	Gene_ID	H. sapiens	5029	H. sapiens	P2RY2	purinergic receptor P2Y2	GO:0070257 positive regulation of mucus secretion;GO:0070255 regulation of mucus secretion;GO:0035589 G protein-coupled purinergic nucleotide receptor signaling pathway		G-protein coupled receptors:GPCRs excl olfactory receptors; Transporters; G-protein coupled receptors:Adenosine and adenine nucleotide receptors	Cytosol (Uncertain)	Suramin; Denufosol; INS 316		(M5906)HALLMARK ESTROGEN RESPONSE EARLY; (M5932)HALLMARK INFLAMMATORY RESPONSE	0	0	0	0	0	0	0	0	0	0	0	0	1	0	0	0	0	0	0	0	1
6609	SMPD1	1	0	6609	Gene_ID	H. sapiens	6609	H. sapiens	SMPD1	sphingomyelin phosphodiesterase 1	GO:0023021 termination of signal transduction;GO:0006685 sphingomyelin catabolic process;GO:0006684 sphingomyelin metabolic process		Human disease related genes:Congenital disorders of metabolism:Lysosomal storage diseases; ENZYME proteins:Hydrolases; Predicted secreted proteins; Human disease related genes:Congenital disorders of metabolism:Congenital disorders of lipid/glycolipid metabolism; Disease related genes; Potential drug targets; Enzymes; Predicted intracellular proteins		Amlodipine; Chlorpromazine; Desipramine; Medical Cannabis	(M79)PID TRAIL PATHWAY; (M143)PID IL2 PI3K PATHWAY; (M94)PID FAS PATHWAY		0	0	0	0	0	0	0	0	0	0	0	0	0	1	0	0	1	0	0	0	1
23040	MYT1L	1	0	23040	Gene_ID	H. sapiens	23040	H. sapiens	MYT1L	myelin transcription factor 1 like	GO:0048665 neuron fate specification;GO:0048663 neuron fate commitment;GO:0001708 cell fate specification		Transcription factors:Zinc-coordinating DNA-binding domains; Predicted intracellular proteins; Human disease related genes:Other diseases:Mental and behavioural disorders; Disease related genes	Vesicles (Approved)				0	0	0	0	0	0	0	0	0	0	0	0	0	0	0	0	0	0	0	0	1
396	ARHGDIA	1	0	396	Gene_ID	H. sapiens	396	H. sapiens	ARHGDIA	Rho GDP dissociation inhibitor alpha	GO:2000249 regulation of actin cytoskeleton reorganization;GO:0071526 semaphorin-plexin signaling pathway;GO:0007266 Rho protein signal transduction		Human disease related genes:Urinary system diseases:Kidney diseases; Predicted intracellular proteins; Disease related genes	Cytosol (Supported)		(M83)PID CDC42 REG PATHWAY; (M241)PID RAC1 REG PATHWAY; (M238)PID THROMBIN PAR1 PATHWAY	(M5923)HALLMARK PI3K AKT MTOR SIGNALING; (M5893)HALLMARK MITOTIC SPINDLE	0	0	0	0	0	0	0	0	0	0	0	0	0	0	0	0	0	0	0	0	1
8448	DOC2A	1	0	8448	Gene_ID	H. sapiens	8448	H. sapiens	DOC2A	double C2 domain alpha	GO:0061669 spontaneous neurotransmitter secretion;GO:0098814 spontaneous synaptic transmission;GO:0017158 regulation of calcium ion-dependent exocytosis		Predicted intracellular proteins	Cell Junctions (Uncertain); Additional: Nucleoli;Nucleoplasm				0	1	0	0	0	0	0	0	0	0	0	0	0	0	0	0	1	0	0	0	1
8350	H3C1	0	1	8350	Gene_ID	H. sapiens	8350	H. sapiens	H3C1	H3 clustered histone 1	GO:0006335 DNA replication-dependent chromatin assembly;GO:0034723 DNA replication-dependent chromatin organization;GO:0032200 telomere organization		Predicted intracellular proteins; Disease related genes					0	0	0	0	0	0	0	0	0	0	0	0	0	0	0	0	0	0	0	0	1
5580	PRKCD	1	0	5580	Gene_ID	H. sapiens	5580	H. sapiens	PRKCD	protein kinase C delta	GO:1900161 regulation of phospholipid scramblase activity;GO:1900163 positive regulation of phospholipid scramblase activity;GO:2000752 regulation of glucosylceramide catabolic process	AGC Ser/Thr protein kinase family	Human disease related genes:Immune system diseases:Primary immunodeficiency; FDA approved drug targets:Small molecule drugs; Cancer-related genes:Mutational cancer driver genes; Disease related genes; Enzymes; Kinases:AGC Ser/Thr protein kinases; Predicted intracellular proteins; ENZYME proteins:Transferases	Cytosol (Enhanced); Additional: Endoplasmic reticulum;Golgi apparatus	13-Acetylphorbol; Ingenol mebutate; Fostamatinib	(M125)PID IGF1 PATHWAY; (M165)PID SYNDECAN 4 PATHWAY; (M275)PID ALPHA SYNUCLEIN PATHWAY	(M5941)HALLMARK UV RESPONSE UP; (M5921)HALLMARK COMPLEMENT	0	0	0	0	1	0	1	1	0	0	0	0	1	1	0	1	0	0	0	0	1
79864	JHY	0	1	79864	Gene_ID	H. sapiens	79864	H. sapiens	JHY	junctional cadherin complex regulator	GO:0090660 cerebrospinal fluid circulation;GO:0003351 epithelial cilium movement involved in extracellular fluid movement;GO:0006858 extracellular transport		Predicted intracellular proteins	Nucleoplasm (Supported); Additional: Golgi apparatus				0	0	0	0	0	0	0	0	0	0	0	0	0	0	0	0	0	0	0	0	1
6672	SP100	0	1	6672	Gene_ID	H. sapiens	6672	H. sapiens	SP100	SP100 nuclear antigen	GO:1902044 regulation of Fas signaling pathway;GO:0046826 negative regulation of protein export from nucleus;GO:0060333 interferon-gamma-mediated signaling pathway		Transcription factors:alpha-Helices exposed by beta-structures; Predicted intracellular proteins	Nuclear bodies (Supported); Additional: Nucleoplasm				0	0	0	0	0	0	0	0	0	0	0	0	0	0	0	0	0	0	0	0	1
148811	PM20D1	0	1	148811	Gene_ID	H. sapiens	148811	H. sapiens	PM20D1	peptidase M20 domain containing 1	GO:0043605 cellular amide catabolic process;GO:2000275 regulation of oxidative phosphorylation uncoupler activity;GO:1990845 adaptive thermogenesis		Enzymes; ENZYME proteins:Hydrolases; Predicted secreted proteins; Peptidases:Metallopeptidases					0	0	0	0	0	0	0	0	0	0	0	0	0	0	0	0	0	0	0	0	1
3746	KCNC1	1	0	3746	Gene_ID	H. sapiens	3746	H. sapiens	KCNC1	potassium voltage-gated channel subfamily C member 1	GO:0021759 globus pallidus development;GO:0099505 regulation of presynaptic membrane potential;GO:0009642 response to light intensity		Human disease related genes:Nervous system diseases:Epilepsy; FDA approved drug targets:Small molecule drugs; Voltage-gated ion channels:Voltage-Gated Potassium Channels; Disease related genes; Transporters:Transporter channels and pores; Predicted intracellular proteins	Nuclear membrane;Nucleoplasm (Approved); Additional: Cytosol;Vesicles	Dalfampridine			1	0	0	1	0	0	1	0	0	0	0	0	0	0	1	0	0	0	0	0	1
55111	PLEKHJ1	1	0	55111	Gene_ID	H. sapiens	55111	H. sapiens	PLEKHJ1	pleckstrin homology domain containing J1	GO:0001881 receptor recycling;GO:0007032 endosome organization;GO:0042147 retrograde transport, endosome to Golgi		Predicted intracellular proteins	Mitochondria (Approved)				0	0	0	0	0	0	0	0	0	0	0	0	0	1	0	0	0	0	0	0	1
30820	KCNIP1	1	0	30820	Gene_ID	H. sapiens	30820	H. sapiens	KCNIP1	potassium voltage-gated channel interacting protein 1	GO:1901379 regulation of potassium ion transmembrane transport;GO:0043266 regulation of potassium ion transport;GO:0071805 potassium ion transmembrane transport		Transporters:Accessory Factors Involved in Transport; Predicted intracellular proteins	Vesicles (Approved)				0	0	0	1	0	0	1	0	0	0	0	0	0	0	0	0	0	1	0	0	1
136227	COL26A1	1	0	136227	Gene_ID	H. sapiens	136227	H. sapiens	COL26A1	collagen type XXVI alpha 1 chain	GO:0010811 positive regulation of cell-substrate adhesion;GO:0010810 regulation of cell-substrate adhesion;GO:0045785 positive regulation of cell adhesion		Predicted secreted proteins	Vesicles (Approved)		(M3005)NABA COLLAGENS; (M5884)NABA CORE MATRISOME; (M5889)NABA MATRISOME		0	0	0	0	0	0	0	0	0	0	0	0	0	0	0	0	0	0	0	0	1
161835	FSIP1	0	1	161835	Gene_ID	H. sapiens	161835	H. sapiens	FSIP1	fibrous sheath interacting protein 1			Predicted intracellular proteins	Nucleoplasm (Uncertain)				0	0	0	0	0	0	0	0	0	0	0	0	0	0	0	0	0	0	0	0	1
11237	RNF24	1	0	11237	Gene_ID	H. sapiens	11237	H. sapiens	RNF24	ring finger protein 24	GO:0016567 protein ubiquitination;GO:0032446 protein modification by small protein conjugation;GO:0070647 protein modification by small protein conjugation or removal			Golgi apparatus (Supported)				0	0	0	0	0	0	0	0	0	0	0	0	0	0	0	0	0	0	0	0	1
23145	SSPO	1	0	23145	Gene_ID	H. sapiens	23145	H. sapiens	SSPOP	SCO-spondin, pseudogene	GO:0052547 regulation of peptidase activity;GO:0030162 regulation of proteolysis;GO:0043086 negative regulation of catalytic activity					(M26)PID NFKAPPAB ATYPICAL PATHWAY; (M31)PID BETA CATENIN DEG PATHWAY; (M37)PID NFKAPPAB CANONICAL PATHWAY		0	0	0	0	0	0	0	0	0	0	0	0	0	0	0	1	0	0	0	0	1
11238	CA5B	0	1	11238	Gene_ID	H. sapiens	11238	H. sapiens	CA5B	carbonic anhydrase 5B	GO:0006730 one-carbon metabolic process;GO:0009617 response to bacterium;GO:0051707 response to other organism		Enzymes; FDA approved drug targets:Small molecule drugs; ENZYME proteins:Lyases; Predicted intracellular proteins	Mitochondria (Supported)	Zonisamide; Ellagic acid			0	0	0	0	0	0	0	0	0	0	0	0	0	0	0	0	0	0	0	0	1
7050	TGIF1	0	1	7050	Gene_ID	H. sapiens	7050	H. sapiens	TGIF1	TGFB induced factor homeobox 1	GO:0000122 negative regulation of transcription by RNA polymerase II;GO:0045892 negative regulation of transcription, DNA-templated;GO:1903507 negative regulation of nucleic acid-templated transcription		Transcription factors:Helix-turn-helix domains; Human disease related genes:Congenital malformations:Congenital malformations of the nervous system; Cancer-related genes:Mutational cancer driver genes; Disease related genes; Predicted intracellular proteins	Nucleoplasm (Supported)		(M58)PID AR PATHWAY; (M2)PID SMAD2 3NUCLEAR PATHWAY	(M5896)HALLMARK TGF BETA SIGNALING; (M5890)HALLMARK TNFA SIGNALING VIA NFKB	0	0	0	0	0	0	0	0	0	0	0	0	0	0	0	0	0	0	0	0	1
10400	PEMT	1	0	10400	Gene_ID	H. sapiens	10400	H. sapiens	PEMT	phosphatidylethanolamine N-methyltransferase	GO:0006686 sphingomyelin biosynthetic process;GO:0006684 sphingomyelin metabolic process;GO:0006656 phosphatidylcholine biosynthetic process		Enzymes; ENZYME proteins:Transferases	Endoplasmic reticulum;Mitochondria (Supported); Additional: Cytosol;Vesicles			(M5905)HALLMARK ADIPOGENESIS; (M5934)HALLMARK XENOBIOTIC METABOLISM	0	0	0	0	0	0	0	0	0	0	0	0	0	0	0	0	0	0	0	0	1
2155	F7	1	0	2155	Gene_ID	H. sapiens	2155	H. sapiens	F7	coagulation factor VII	GO:0061476 response to anticoagulant;GO:1904400 response to Thyroid stimulating hormone;GO:1905217 response to astaxanthin		Candidate cardiovascular disease genes; ENZYME proteins:Hydrolases; Human disease related genes:Cardiovascular diseases:Hematologic diseases; Predicted secreted proteins; FDA approved drug targets:Biotech drugs; Disease related genes; Enzymes; Peptidases:Serine-type peptidases	Mitochondria (Approved)	Coagulation factor VIIa Recombinant Human; Coagulation Factor IX (Recombinant); (2R)-({4-[AMINO(IMINO)METHYL]PHENYL}AMINO){5-ETHOXY-2-FLUORO-3-[(3R)-TETRAHYDROFURAN-3-YLOXY]PHENYL}ACETICACID; 3-({1-[3-CARBAMIMIDOYL-1-(4-CARBAMIMIDOYL-BENZYLCARBAMOYL)-PROPYLCARBAMOYL]-2-METHYL-BUTYLSULFAMOYL}-METHYL)-BENZOIC ACID; 2-[2-ETHANESULFONYLAMINO-3-(5-PROPOXY-1H-INDOL-3-YL)-PROPIONYLAMINO]-PENTANEDIOIC AC…	(M3468)NABA ECM REGULATORS; (M5885)NABA MATRISOME ASSOCIATED; (M5889)NABA MATRISOME	(M5921)HALLMARK COMPLEMENT	0	0	0	0	0	0	0	0	0	0	0	0	0	0	0	0	0	0	0	0	1
4005	LMO2	0	1	4005	Gene_ID	H. sapiens	4005	H. sapiens	LMO2	LIM domain only 2	GO:0097067 cellular response to thyroid hormone stimulus;GO:0097066 response to thyroid hormone;GO:0032870 cellular response to hormone stimulus		Human disease related genes:Cancers:Cancers of haematopoietic and lymphoid tissues; Predicted intracellular proteins; Cancer-related genes; Disease related genes	Nucleoplasm (Enhanced)			(M5957)HALLMARK PANCREAS BETA CELLS; (M5945)HALLMARK HEME METABOLISM	0	0	0	0	0	0	0	0	0	0	0	0	0	0	0	0	0	0	0	0	1
84892	POMGNT2	1	0	84892	Gene_ID	H. sapiens	84892	H. sapiens	POMGNT2	protein O-linked mannose N-acetylglucosaminyltransferase 2 (beta 1,4-)	GO:0035269 protein O-linked mannosylation;GO:0035268 protein mannosylation;GO:0097502 mannosylation		ENZYME proteins:Transferases; Human disease related genes:Musculoskeletal diseases:Muscular diseases; Disease related genes; Potential drug targets; Enzymes; Predicted intracellular proteins; Human disease related genes:Congenital disorders of metabolism:Congenital disorders of glycan/glycoprotein metabolism					0	0	0	0	0	0	0	0	0	0	0	0	0	0	0	0	0	0	0	0	1
2281	FKBP1B	1	0	2281	Gene_ID	H. sapiens	2281	H. sapiens	FKBP1B	FKBP prolyl isomerase 1B	GO:0061179 negative regulation of insulin secretion involved in cellular response to glucose stimulus;GO:0022417 protein maturation by protein folding;GO:0019227 neuronal action potential propagation		Enzymes; ENZYME proteins:Isomerase; Predicted intracellular proteins	Vesicles (Approved)			(M5909)HALLMARK MYOGENESIS	0	1	0	1	1	0	1	0	0	0	0	0	0	0	0	0	0	1	0	1	1
51062	ATL1	1	0	51062	Gene_ID	H. sapiens	51062	H. sapiens	ATL1	atlastin GTPase 1	GO:1990809 endoplasmic reticulum tubular network membrane organization;GO:0090158 endoplasmic reticulum membrane organization;GO:0071786 endoplasmic reticulum tubular network organization		Human disease related genes:Nervous system diseases:Other nervous and sensory system diseases; Disease related genes; Potential drug targets; Transporters:Transporter channels and pores; Predicted intracellular proteins					0	0	0	0	1	0	0	0	0	0	0	0	0	1	0	0	0	0	0	0	1
164380	CST13P	0	1	164380	Gene_ID	H. sapiens	164380	H. sapiens	CST13P	cystatin 13, pseudogene								0	0	0	0	0	0	0	0	0	0	0	0	0	0	0	0	0	0	0	0	1
[truncated: 986 more rows]

## Sheet: Enrichment
GroupID	Category	Term	Description	LogP	Log(q-value)	InTerm_InList	Genes	Symbols
[truncated: 233 more rows]
