# Supplementary material for: Characterization of Altered Molecular Pathways in the Entorhinal Cortex of Alzheimer’s Disease Patients and In Silico Prediction of Potential Repurposable Drugs
Source: Genes (Basel). 2022 Apr 15;13(4):703. doi: 10.3390/genes13040703 (PMC9028005; doi:10.3390/genes13040703)
Supplement: Supplementary file 1 [file genes-13-00703-s001.zip › Suppl Table S3.xlsx]

## Sheet: Foglio1
id	Cosine similarity	p_value	FDR
AD signature	1	0	0.01
Cyclosporine	-0.18	0	0.01
Calcifediol	-0.23	0	0.01
Lorazepam	0.16	0	0.01
Phentermine	0.18	0	0.01
Vidarabine	0.16	0	0.01
Sildenafil	0.16	0	0.01
Azithromycin	-0.21	0	0.01
Ticlopidine	-0.14	0	0.01
Adapalene	0.28	0	0.01
Midodrine	0.13	0	0.01
Moxifloxacin	-0.14	0	0.01
Ranolazine	-0.15	0	0.01
Phenytoin	0.16	0	0.01
Clotrimazole	-0.19	0	0.01
Metoprolol	0.16	0	0.01
Topiramate	0.19	0	0.01
Lidocaine	0.16	0	0.01
Clemastine	-0.17	0	0.01
Amcinonide	0.17	0	0.01
Tenofovir disoproxil	-0.13	0	0.01
Valproic acid	0.07	0	0.01
Gefitinib	-0.14	0	0.01
Piperacillin	-0.23	0	0.01
Dihydroergotamine	0.18	0	0.01
Tolcapone	0.15	0	0.01
Ethambutol	0.16	0	0.01
Atenolol	0.12	0	0.01
Cetirizine	-0.14	0	0.01
Alfuzosin	0.28	0	0.01
Levonorgestrel	-0.12	0	0.01
Mirtazapine	0.1	0	0.01
Thiethylperazine	-0.17	0	0.01
Treprostinil	-0.23	0	0.01
Dydrogesterone	-0.14	0	0.01
Procyclidine	0.17	0	0.01
Digoxin	-0.14	0	0.01
Eszopiclone	-0.16	0	0.01
Mupirocin	0.12	0	0.01
Rosiglitazone	0.11	0	0.01
Pramipexole	-0.13	0	0.01
Spironolactone	-0.23	0	0.01
Methocarbamol	-0.17	0	0.01
Zolpidem	0.17	0	0.01
Famciclovir	-0.18	0	0.01
Cyproheptadine	-0.1	0	0.01
Droperidol	-0.15	0	0.01
Enoxacin	0.14	0	0.01
Fluoxetine	-0.18	0	0.01
Raloxifene	-0.11	0	0.01
Celecoxib	-0.15	0	0.01
Sotalol	0.2	0	0.01
Fosinopril	0.18	0	0.01
Tridihexethyl	0.07	0	0.01
Triflupromazine	-0.17	0	0.01
Dextromethorphan	-0.18	0	0.01
Albendazole	0.17	0	0.01
Alitretinoin	-0.18	0	0.01
Cefdinir	-0.1	0	0.01
Fluorouracil	0.11	0	0.01
Lamotrigine	-0.18	0	0.01
Benzthiazide	0.19	0	0.01
Cephalexin	-0.23	0	0.01
Clonidine	0.14	0	0.01
Voriconazole	0.16	0	0.01
Nizatidine	-0.15	0	0.01
Diclofenac	-0.12	0	0.01
Doxazosin	-0.15	0	0.01
Fluocinolone acetonide	-0.12	0	0.01
Labetalol	0.18	0	0.01
Monobenzone	-0.19	0	0.01
Ivermectin	-0.19	0	0.01
Cisapride	-0.2	0	0.01
Sulindac	0.15	0	0.01
Amodiaquine	-0.18	0	0.01
Oxandrolone	0.14	0	0.01
Efavirenz	-0.28	0	0.01
Bacitracin	0.21	0	0.01
Guanabenz	-0.2	0	0.01
Clofibrate	0.16	0	0.01
Adenosine	0.16	0	0.01
Mebendazole	0.12	0	0.01
Estrone	0.17	0	0.01
Tamoxifen	-0.17	0	0.01
Thioridazine	-0.22	0	0.01
Midazolam	0.12	0	0.01
Mycophenolate mofetil	-0.15	0	0.01
Flurbiprofen	-0.13	0	0.01
Paroxetine	-0.18	0	0.01
Procaine	0.22	0	0.01
Trimipramine	-0.2	0	0.01
Thiabendazole	-0.13	0	0.01
Meclizine	0.15	0	0.01
Pentamidine	-0.09	0	0.01
Riluzole	-0.22	0	0.01
Etodolac	0.14	0	0.01
Tretinoin	-0.18	0	0.01
Hexachlorophene	-0.2	0	0.01
Clopidogrel	-0.15	0	0.01
Alprostadil	-0.14	0	0.01
Hydroflumethiazide	-0.13	0	0.01
Estradiol	0.14	0	0.01
Mefenamic acid	0.18	0	0.01
Tripelennamine	0.11	0	0.01
Haloprogin	-0.14	0	0.01
Candesartan cilexetil	0.17	0	0.01
Dicyclomine	0.14	0	0.01
Tropicamide	0.11	0	0.01
Biperiden	-0.19	0	0.01
Ribavirin	-0.19	0	0.01
Phenylbutazone	-0.21	0	0.01
Phensuximide	0.15	0	0.01
Mifepristone	-0.21	0	0.01
Loperamide	-0.16	0	0.01
Levamisole	-0.12	0	0.01
Pseudoephedrine	0.13	0	0.01
Diflunisal	0.14	0	0.01
Tacrolimus	-0.25	0	0.01
Dorzolamide	0.11	0	0.01
Suprofen	0.11	0	0.01
Terbutaline	0.23	0	0.01
Guaifenesin	0.12	0	0.01
Sirolimus	-0.25	0	0.01
Chlorhexidine	-0.17	0	0.01
Chlorothiazide	0.16	0	0.01
Granisetron	-0.16	0	0.01
Didanosine	-0.17	0	0.01
Bimatoprost	-0.24	0	0.01
Repaglinide	0.21	0	0.01
Metronidazole	-0.19	0	0.01
Azacitidine	-0.14	0	0.01
Pindolol	0.14	0	0.01
Zaleplon	0.23	0	0.01
Telmisartan	0.15	0	0.01
Desloratadine	0.15	0	0.01
Ezetimibe	-0.19	0	0.01
Dipyridamole	0.17	0	0.01
Isotretinoin	-0.18	0	0.01
Glycopyrronium	-0.17	0	0.01
Cytarabine	-0.14	0	0.01
Dopamine	0.19	0	0.01
Rivastigmine	-0.11	0	0.01
Azathioprine	-0.15	0	0.01
Letrozole	0.18	0	0.01
Ketoprofen	0.14	0	0.01
Balsalazide	-0.12	0	0.01
Trichlormethiazide	-0.14	0	0.01
Amlexanox	0.14	0	0.01
Irbesartan	-0.23	0	0.01
Tolterodine	0.16	0	0.01
Gatifloxacin	-0.14	0	0.01
Praziquantel	-0.16	0	0.01
Oxybutynin	0.21	0	0.01
Glipizide	-0.2	0	0.01
Orlistat	-0.18	0	0.01
Emedastine	0.17	0	0.01
Capecitabine	0.17	0	0.01
Sertraline	-0.15	0	0.01
Miconazole	-0.18	0	0.01
Chlorpheniramine	-0.2	0	0.01
Nifedipine	0.13	0	0.01
Econazole	-0.2	0	0.01
Bicalutamide	0.12	0	0.01
Diphenylpyraline	-0.15	0	0.01
Dinoprost tromethamine	0.22	0	0.01
Terazosin	0.18	0	0.01
Naloxone	-0.12	0	0.01
Brinzolamide	-0.15	0	0.01
Levobunolol	0.12	0	0.01
Finasteride	0.12	0	0.01
Rifaximin	0.29	0	0.01
Pemoline	-0.15	0	0.01
Metoclopramide	-0.1	0	0.01
Chlorprothixene	-0.17	0	0.01
Iodixanol	0.12	0	0.01
Dasatinib	-0.12	0	0.01
Decitabine	-0.13	0	0.01
Sunitinib	-0.17	0	0.01
Varenicline	-0.24	0	0.01
Ephedrine	0.13	0	0.01
Magnesium cation	0.1	0	0.01
Colchicine	0.18	0	0.01
Digitoxin	-0.16	0	0.01
Bacampicillin	-0.15	0	0.01
Molindone	0.17	0	0.01
Rolipram	0.11	0	0.01
Denileukin diftitox	0.15	0	0.01
Vorinostat	0.18	0	0.01
Cholic Acid	0.13	0	0.01
(R)-Bicalutamide	0.12	0	0.01
Bivalirudin	-0.12	0	0.01
Oxyphenbutazone	-0.18	0	0.01
(S)-Rolipram	0.11	0	0.01
Deoxycholic acid	-0.25	0	0.01
(R)-Rolipram	0.11	0	0.01
Thiotepa	0.15	0	0.01
Tetrabenazine	0.14	0	0.01
Omacetaxine mepesuccinate	-0.14	0	0.01
Nilotinib	-0.17	0	0.01
Lofexidine	0.12	0	0.01
Pirfenidone	-0.2	0	0.01
Alteplase	0.16	0	0.01
Temsirolimus	-0.21	0	0.01
Bosutinib	-0.17	0	0.01
Mafenide	-0.17	0	0.01
Niclosamide	-0.19	0	0.01
(R)-Atenolol	0.12	0	0.01
Sargramostim	-0.25	0	0.01
(R)-Fluoxetine	-0.18	0	0.01
(S)-Fluoxetine	-0.18	0	0.01
Gramicidin D	-0.15	0	0.01
Crizotinib	-0.14	0	0.01
Vemurafenib	-0.22	0	0.01
Ponatinib	-0.17	0	0.01
Dabrafenib	-0.11	0	0.01
Afatinib	-0.14	0	0.01
Bisacodyl	-0.17	0	0.01
Riboflavin	-0.08	0.01	0.02
Fluvoxamine	-0.18	0.01	0.02
Betaxolol	0.09	0.01	0.02
Idoxuridine	-0.16	0.01	0.02
Ropivacaine	-0.12	0.01	0.02
Pentobarbital	-0.12	0.01	0.02
Metformin	0.14	0.01	0.02
Aminoglutethimide	-0.13	0.01	0.02
Timolol	0.11	0.01	0.02
Mexiletine	0.1	0.01	0.02
Streptozocin	-0.15	0.01	0.02
Gemcitabine	-0.12	0.01	0.02
Chloramphenicol	-0.15	0.01	0.02
Loracarbef	0.16	0.01	0.02
Mephenytoin	0.11	0.01	0.02
Rofecoxib	0.13	0.01	0.02
Pyridostigmine	-0.1	0.01	0.02
Methotrexate	-0.09	0.01	0.02
Chloroquine	0.09	0.01	0.02
Ethionamide	0.15	0.01	0.02
Fluphenazine	0.11	0.01	0.02
Metaxalone	-0.11	0.01	0.02
Cefixime	-0.12	0.01	0.02
Moexipril	0.12	0.01	0.02
Nateglinide	-0.13	0.01	0.02
Zileuton	0.11	0.01	0.02
Irinotecan	0.14	0.01	0.02
Acyclovir	-0.12	0.01	0.02
Primidone	0.11	0.01	0.02
Disulfiram	-0.13	0.01	0.02
Terbinafine	-0.11	0.01	0.02
Tiagabine	0.15	0.01	0.02
Zonisamide	-0.08	0.01	0.02
Acetylsalicylic acid	0.11	0.01	0.02
Norgestimate	-0.13	0.01	0.02
Ganciclovir	-0.1	0.01	0.02
Sulfamethoxazole	-0.14	0.01	0.02
Primaquine	0.08	0.01	0.02
Prednicarbate	-0.1	0.01	0.02
Pioglitazone	0.06	0.01	0.02
Sertaconazole	0.1	0.01	0.02
Cyclizine	0.14	0.01	0.02
Podofilox	0.12	0.01	0.02
Chloroxine	-0.17	0.01	0.02
Sitagliptin	0.15	0.01	0.02
Cilastatin	-0.13	0.01	0.02
Hydroxychloroquine	0.1	0.01	0.02
Dornase alfa	0.09	0.01	0.02
Urokinase	-0.12	0.01	0.02
Pazopanib	0.09	0.01	0.02
Flunisolide	-0.12	0.01	0.03
Theophylline	0.13	0.01	0.03
Atomoxetine	-0.14	0.01	0.03
Diltiazem	0.09	0.01	0.03
Loxapine	0.11	0.01	0.03
Dipivefrin	-0.03	0.01	0.03
Ketorolac	-0.11	0.01	0.03
Desoximetasone	-0.09	0.01	0.03
Nafcillin	-0.11	0.01	0.03
Sumatriptan	0.14	0.01	0.03
Eplerenone	0.14	0.01	0.03
Naltrexone	-0.1	0.01	0.03
Imiquimod	0.14	0.01	0.03
Ethotoin	-0.08	0.01	0.03
Nalbuphine	-0.11	0.01	0.03
Ceforanide	-0.13	0.01	0.03
Phenoxybenzamine	0.1	0.01	0.03
Glyburide	0.12	0.01	0.03
Novobiocin	0.08	0.01	0.03
Pilocarpine	0.14	0.01	0.03
Leflunomide	-0.12	0.01	0.03
Levocabastine	0.1	0.01	0.03
Tolbutamide	-0.07	0.01	0.03
Flumazenil	0.11	0.01	0.03
Aripiprazole	-0.13	0.01	0.03
Lincomycin	0.14	0.01	0.03
Acetylcholine	-0.11	0.01	0.03
Sermorelin	-0.1	0.01	0.03
Diethylstilbestrol	0.11	0.02	0.04
Betazole	-0.12	0.02	0.04
Argatroban	-0.12	0.01	0.04
Triamterene	0.12	0.01	0.04
Loratadine	0.02	0.01	0.04
Acitretin	0.06	0.01	0.04
Hexylcaine	-0.09	0.02	0.04
Erlotinib	-0.1	0.01	0.04
Toremifene	-0.09	0.01	0.04
Nortriptyline	-0.12	0.01	0.04
Zafirlukast	0.1	0.01	0.04
Amantadine	0.11	0.02	0.04
Methantheline	0.1	0.02	0.04
Felbamate	0.1	0.02	0.04
Dactinomycin	-0.06	0.02	0.04
Mycophenolic acid	-0.12	0.02	0.04
Probenecid	0.09	0.02	0.04
Flucytosine	-0.06	0.02	0.04
Procarbazine	-0.12	0.02	0.04
Saquinavir	-0.15	0.02	0.04
Neostigmine	0.06	0.02	0.04
Erythromycin	-0.1	0.02	0.05
Venlafaxine	-0.13	0.02	0.05
Minoxidil	-0.12	0.02	0.05
Aztreonam	0.07	0.02	0.05
Mefloquine	-0.13	0.02	0.05
Norepinephrine	0.11	0.02	0.05
Triprolidine	0.08	0.02	0.05
Chlordiazepoxide	-0.13	0.02	0.05
Cyclophosphamide	-0.07	0.02	0.05
Vinblastine	0.11	0.02	0.05
Atropine	0.1	0.02	0.05
Enalapril	0.09	0.02	0.05
Testosterone	-0.06	0.02	0.05
Simvastatin	-0.09	0.02	0.05
Oxcarbazepine	0.09	0.02	0.05
Vardenafil	-0.13	0.02	0.05
Alosetron	0.12	0.02	0.05
Azelastine	-0.06	0.02	0.05
Fluvastatin	-0.07	0.02	0.05
Amiodarone	-0.13	0.02	0.05
Captopril	-0.09	0.02	0.05
Thiothixene	-0.15	0.02	0.05
Prostaglandin D2	0.09	0.02	0.05
Naphazoline	-0.11	0.02	0.05
Tramadol	-0.12	0.03	0.06
Cefotiam	0.12	0.03	0.06
Vinorelbine	0.08	0.03	0.06
Cefotaxime	-0.09	0.03	0.06
Carteolol	0.06	0.03	0.06
Sulfamethizole	-0.1	0.03	0.06
Nalidixic acid	0.11	0.03	0.06
Fulvestrant	-0.08	0.03	0.06
Itraconazole	0.08	0.03	0.06
Pancuronium	-0.11	0.03	0.06
Rivaroxaban	0.1	0.03	0.06
Anakinra	0.1	0.03	0.06
Menadione	-0.09	0.03	0.07
Pantoprazole	0.11	0.03	0.07
Conjugated estrogens	0.08	0.04	0.07
Buspirone	0.13	0.03	0.07
Cisatracurium	0.08	0.03	0.07
Losartan	0.05	0.04	0.07
Atracurium besylate	0.08	0.03	0.07
Sulfapyridine	-0.1	0.03	0.07
Ondansetron	0.07	0.03	0.07
Dirithromycin	-0.09	0.03	0.07
Cinacalcet	0.05	0.03	0.07
Ethylestrenol	-0.09	0.04	0.07
Ticarcillin	0.04	0.04	0.07
Estrone sulfate	0.08	0.04	0.07
Indinavir	-0.07	0.04	0.08
Sulfisoxazole	-0.05	0.04	0.08
Chlorambucil	-0.11	0.04	0.08
Olanzapine	-0.09	0.04	0.08
Cerivastatin	-0.08	0.04	0.08
Dicloxacillin	-0.06	0.04	0.08
Niacin	-0.1	0.04	0.08
Carbinoxamine	0.09	0.04	0.08
Trifluoperazine	-0.09	0.04	0.08
Dobutamine	0.1	0.04	0.08
Oxymetazoline	-0.06	0.04	0.08
Thalidomide	0.08	0.04	0.08
Promethazine	0.08	0.04	0.08
Vigabatrin	0.08	0.04	0.08
Lovastatin	-0.08	0.04	0.09
Alprazolam	-0.06	0.05	0.09
Nabumetone	0.08	0.04	0.09
Metolazone	0.1	0.05	0.09
Eprosartan	-0.09	0.05	0.09
Clobetasol propionate	-0.08	0.04	0.09
Clarithromycin	-0.06	0.05	0.09
Lapatinib	-0.07	0.04	0.09
Dofetilide	0.04	0.05	0.1
Acetaminophen	0.07	0.05	0.1
Flurandrenolide	0.09	0.05	0.1
Fexofenadine	-0.08	0.05	0.1
Ketoconazole	-0.12	0.05	0.1
Cefuroxime	-0.07	0.05	0.1
Trioxsalen	-0.05	0.05	0.1
Nelfinavir	-0.11	0.06	0.11
Chlorotrianisene	-0.07	0.06	0.11
Sorafenib	0.07	0.06	0.11
Promazine	-0.12	0.06	0.11
Teniposide	0.09	0.06	0.11
Lenalidomide	0.08	0.06	0.11
Miglitol	-0.08	0.06	0.11
Haloperidol	0.07	0.06	0.11
Propranolol	-0.08	0.06	0.11
Mecamylamine	-0.09	0.06	0.11
Methazolamide	0.08	0.06	0.11
Lamivudine	0.09	0.06	0.11
Selegiline	-0.04	0.06	0.11
Fluocinonide	0.1	0.06	0.11
Pimozide	-0.13	0.06	0.11
Propafenone	-0.09	0.06	0.11
Peginterferon alfa-2a	-0.11	0.06	0.11
Darifenacin	-0.12	0.06	0.12
Medroxyprogesterone acetate	-0.06	0.07	0.12
Aminolevulinic acid	-0.06	0.07	0.12
Bromfenac	0.07	0.07	0.12
Artemether	0.04	0.07	0.12
Plerixafor	-0.09	0.07	0.12
Trametinib	-0.08	0.07	0.12
Icosapent	-0.03	0.07	0.13
Vitamin E	0.07	0.07	0.13
Esmolol	0.06	0.07	0.13
Isradipine	0.03	0.07	0.13
Clozapine	-0.09	0.08	0.13
Nimodipine	0.06	0.07	0.13
Quinapril	0.1	0.07	0.13
Rescinnamine	0.06	0.07	0.13
Quinethazone	-0.11	0.08	0.13
Leuprolide	0.04	0.07	0.13
Pegfilgrastim	0.1	0.07	0.13
Valsartan	0.06	0.08	0.14
Amitriptyline	-0.06	0.08	0.14
Montelukast	0.07	0.08	0.14
Latanoprost	0.08	0.08	0.14
Gabapentin	-0.08	0.08	0.14
Diazoxide	-0.07	0.08	0.14
Palonosetron	-0.08	0.09	0.15
Ritonavir	0	0.09	0.15
Methoxsalen	-0.06	0.09	0.15
Naproxen	0.09	0.09	0.15
Perphenazine	-0.09	0.09	0.15
Famotidine	0.03	0.09	0.15
Cyclacillin	-0.08	0.09	0.15
Doxepin	0.07	0.09	0.15
Tubocurarine	-0.04	0.08	0.15
Thyrotropin alfa	0.09	0.09	0.15
Insulin human	-0.11	0.09	0.15
Cabergoline	-0.08	0.1	0.16
Ropinirole	0.07	0.09	0.16
Tranylcypromine	-0.09	0.09	0.16
Sulfasalazine	-0.04	0.09	0.16
Rosuvastatin	-0.05	0.09	0.16
Paromomycin	0.03	0.09	0.16
Oxprenolol	0.09	0.1	0.16
Diflorasone	0.06	0.1	0.17
Mitomycin	0.1	0.11	0.17
Dexmedetomidine	-0.08	0.1	0.17
Gentamicin	-0.05	0.11	0.17
Melphalan	0.06	0.11	0.17
Rabeprazole	0.05	0.1	0.17
Bupropion	-0.08	0.1	0.17
Gentamicin C1a	-0.05	0.11	0.17
Ipratropium	-0.02	0.11	0.18
Epirubicin	-0.03	0.11	0.18
Cimetidine	-0.12	0.11	0.18
Warfarin	0.09	0.11	0.18
Phentolamine	0.03	0.11	0.18
Etoposide	0.06	0.11	0.18
Ethynodiol diacetate	0.08	0.11	0.18
Tolazamide	-0.05	0.11	0.18
Doxorubicin	-0.03	0.11	0.18
Lopinavir	0.03	0.11	0.18
Progesterone	-0.08	0.12	0.19
Temozolomide	0.06	0.12	0.19
Procainamide	-0.07	0.12	0.19
Atorvastatin	0.06	0.12	0.19
Mitotane	-0.08	0.13	0.2
Duloxetine	-0.08	0.14	0.21
Fenoldopam	-0.08	0.13	0.21
Benzonatate	0.08	0.13	0.21
Isosorbide dinitrate	-0.1	0.13	0.21
Spectinomycin	0.03	0.13	0.21
Iopanoic acid	-0.08	0.13	0.21
Carbidopa	-0.07	0.14	0.22
Prazosin	0.07	0.14	0.22
Sulfacetamide	0.1	0.14	0.22
Ranitidine	0.05	0.14	0.22
Pergolide	0.05	0.14	0.22
Everolimus	-0.07	0.14	0.22
Adenosine phosphate	0.04	0.15	0.23
Fluconazole	-0.07	0.15	0.23
Pyrimethamine	-0.04	0.15	0.23
Disopyramide	0.04	0.15	0.23
Imipramine	0.05	0.15	0.23
Galantamine	0.09	0.15	0.23
Modafinil	-0.06	0.15	0.23
Etomidate	-0.06	0.16	0.24
Sapropterin	-0.06	0.16	0.24
Dyclonine	-0.07	0.16	0.24
Ritodrine	-0.08	0.16	0.24
Prostaglandin B2	0.07	0.16	0.24
Etanercept	-0.06	0.16	0.24
Iodipamide	0.06	0.15	0.24
Carbamazepine	0.07	0.17	0.25
Maraviroc	-0.08	0.16	0.25
Mepenzolate	-0.05	0.17	0.25
Milrinone	0.07	0.17	0.26
Propylthiouracil	0.03	0.18	0.27
Kanamycin	-0.02	0.18	0.27
Goserelin	0.09	0.19	0.28
Acarbose	0.07	0.19	0.28
Doxapram	-0.05	0.19	0.28
Ethosuximide	0.04	0.19	0.28
Felodipine	0.07	0.19	0.28
Levofloxacin	0.07	0.19	0.28
Ofloxacin	0.07	0.19	0.28
Nadolol	0.09	0.19	0.28
D-Levofloxacin	0.07	0.19	0.28
Dapsone	-0.05	0.2	0.29
Metaraminol	-0.03	0.2	0.29
Nilutamide	-0.09	0.2	0.29
Amoxicillin	-0.04	0.2	0.29
Iloperidone	0.04	0.2	0.29
Vitamin A	-0.09	0.21	0.3
Hydrocortisone	0.02	0.21	0.3
Olopatadine	-0.07	0.21	0.3
Clomipramine	0.04	0.21	0.3
Cefepime	0.07	0.21	0.3
Peginterferon alfa-2b	0.02	0.21	0.3
Deferiprone	0.02	0.22	0.31
Ketotifen	0.04	0.23	0.32
Cefmetazole	0.03	0.23	0.33
Chlorthalidone	-0.05	0.23	0.33
Nitazoxanide	-0.09	0.23	0.33
Oxacillin	0.05	0.23	0.33
Rizatriptan	0.06	0.24	0.33
Penciclovir	-0.1	0.24	0.34
Vincristine	0.06	0.24	0.34
Purvalanol A	-0.03	0.24	0.34
Milnacipran	-0.01	0.24	0.34
Levomilnacipran	-0.01	0.24	0.34
Betamethasone	0.03	0.25	0.35
Quinine	0.03	0.25	0.35
Quinidine	0.03	0.25	0.35
Tinidazole	-0.01	0.26	0.35
Nefazodone	-0.04	0.25	0.35
Dexamethasone	0.03	0.25	0.35
Clioquinol	-0.06	0.25	0.35
Anagrelide	-0.03	0.26	0.36
Tacrine	-0.04	0.26	0.36
Brimonidine	-0.04	0.26	0.36
Propofol	-0.05	0.27	0.36
Cloxacillin	0.03	0.26	0.36
Amisulpride	0.08	0.27	0.36
Pyridoxine	0.06	0.27	0.37
Cycloserine	0.01	0.27	0.37
Naftifine	0.05	0.29	0.39
Entacapone	0.04	0.29	0.4
Iobenguane	0.06	0.3	0.41
Doxylamine	-0.07	0.31	0.42
Pargyline	-0.06	0.31	0.42
Troglitazone	-0.01	0.32	0.43
Dolasetron	-0.03	0.32	0.43
Omeprazole	0.05	0.33	0.44
Lansoprazole	0.03	0.33	0.44
Esomeprazole	0.05	0.33	0.44
Methyldopa	0.06	0.32	0.44
Topotecan	0.04	0.33	0.44
Viomycin	-0.02	0.33	0.44
Terconazole	-0.01	0.34	0.45
Rifabutin	-0.04	0.34	0.45
Altretamine	-0.05	0.35	0.46
Tizanidine	0	0.35	0.46
Pentoxifylline	0.06	0.35	0.46
Diazepam	-0.04	0.35	0.46
Metyrapone	0.03	0.34	0.46
Sparfloxacin	0.03	0.35	0.46
Trimethadione	-0.02	0.35	0.47
Prochlorperazine	0.04	0.36	0.47
Cefoxitin	-0.02	0.36	0.47
Isocarboxazid	0.03	0.37	0.48
Pitavastatin	-0.02	0.37	0.48
Dinoprostone	-0.09	0.39	0.51
Cladribine	-0.07	0.41	0.53
Indomethacin	-0.08	0.41	0.53
Dienestrol	-0.02	0.41	0.53
Edrophonium	-0.03	0.41	0.53
Bethanechol	0.04	0.41	0.53
Gemfibrozil	0.04	0.41	0.53
Tranexamic acid	0.01	0.42	0.54
Prednisolone	-0.04	0.42	0.54
Exemestane	-0.05	0.42	0.54
Oxiconazole	-0.06	0.43	0.55
Norfloxacin	0	0.43	0.55
Epinephrine	0.03	0.44	0.56
Busulfan	-0.02	0.44	0.56
Danazol	-0.02	0.44	0.56
Bisoprolol	0	0.45	0.57
Diethylcarbamazine	0.01	0.45	0.57
Rimexolone	0.03	0.45	0.57
Fenofibrate	-0.07	0.46	0.57
Flecainide	-0.04	0.46	0.57
Articaine	0	0.46	0.57
Carprofen	-0.01	0.46	0.58
Cefaclor	0	0.46	0.58
Tolmetin	0.03	0.47	0.59
Acetylcysteine	-0.03	0.48	0.61
Protriptyline	0.05	0.5	0.62
Prednisone	-0.01	0.51	0.63
Mepivacaine	-0.03	0.51	0.63
Ampicillin	-0.06	0.51	0.64
Mesoridazine	-0.02	0.51	0.64
Carvedilol	-0.05	0.52	0.64
Iopamidol	0.02	0.51	0.64
Calcitriol	0.01	0.53	0.65
Medrysone	0.01	0.54	0.65
Crotamiton	0.05	0.52	0.65
Flutamide	0.03	0.52	0.65
Levorphanol	-0.04	0.52	0.65
Formoterol	-0.05	0.53	0.65
Rifapentine	-0.03	0.54	0.65
Arformoterol	-0.05	0.53	0.65
Interferon alfa-n1	0.01	0.53	0.65
Stanozolol	-0.05	0.52	0.65
Nicotine	-0.08	0.54	0.66
Zalcitabine	0.02	0.54	0.66
Asparaginase Escherichia coli	-0.07	0.54	0.66
Beclomethasone dipropionate	0	0.55	0.67
Methimazole	0.03	0.55	0.67
Perindopril	0.06	0.55	0.67
Cyclopentolate	0	0.56	0.67
Auranofin	-0.02	0.56	0.67
Mitoxantrone	0.01	0.55	0.67
Anastrozole	-0.01	0.56	0.67
Estriol	0.02	0.56	0.67
17alpha-Estriol	0.02	0.56	0.67
Clofazimine	0.01	0.57	0.68
Methysergide	0.01	0.57	0.69
Aminosalicylic acid	-0.04	0.59	0.7
Fluorometholone	-0.01	0.59	0.7
Nisoldipine	-0.03	0.59	0.7
Mestranol	0	0.59	0.7
Cetuximab	0	0.58	0.7
PROGESTERONE-11-ALPHA-OL-HEMISUCCINATE	0.01	0.6	0.71
Scopolamine	0.01	0.61	0.72
Paclitaxel	0.01	0.61	0.72
Methyltestosterone	-0.02	0.61	0.72
Bosentan	0.01	0.63	0.73
Propantheline	0.04	0.62	0.73
Memantine	-0.01	0.63	0.74
Levetiracetam	-0.05	0.63	0.74
Ziprasidone	-0.04	0.65	0.75
Aminocaproic acid	0.03	0.64	0.75
Amifostine	-0.01	0.64	0.75
Dexbrompheniramine	-0.03	0.65	0.76
Brompheniramine	-0.03	0.65	0.76
Donepezil	0.03	0.66	0.76
Phenazopyridine	0.01	0.66	0.76
Raltegravir	0	0.66	0.76
Amlodipine	-0.03	0.67	0.77
Ciprofloxacin	0.01	0.67	0.77
Trimethobenzamide	-0.03	0.67	0.77
Vecuronium	-0.08	0.67	0.77
Iohexol	0.02	0.67	0.77
Technetium Tc-99m ciprofloxacin	0.01	0.67	0.77
Caffeine	0.04	0.69	0.78
Pyrazinamide	0.02	0.68	0.78
Zidovudine	-0.01	0.68	0.78
Risperidone	0	0.68	0.78
Tadalafil	-0.01	0.69	0.78
Bortezomib	-0.02	0.69	0.79
Clofarabine	-0.03	0.69	0.79
Sibutramine	0	0.7	0.79
Desipramine	0.02	0.7	0.79
Interferon alfa-n3	-0.02	0.69	0.79
Linezolid	-0.01	0.71	0.8
Daunorubicin	0.01	0.71	0.8
Azlocillin	-0.02	0.72	0.8
Probucol	-0.04	0.71	0.8
Butenafine	-0.03	0.73	0.81
Ramipril	0.01	0.75	0.82
Reserpine	0.02	0.74	0.82
Glimepiride	-0.01	0.75	0.82
Zolmitriptan	0.01	0.74	0.82
Floxuridine	-0.04	0.75	0.82
Benazepril	0	0.75	0.82
Succimer	-0.05	0.75	0.82
Imatinib	-0.04	0.74	0.82
Dyphylline	-0.02	0.73	0.82
Ibuprofen	-0.01	0.75	0.82
Sulfinpyrazone	0	0.73	0.82
Cilostazol	0.03	0.74	0.82
Ciclopirox	-0.04	0.74	0.82
Ifosfamide	-0.02	0.77	0.84
Pravastatin	0.02	0.78	0.85
Fenfluramine	0.01	0.78	0.85
Triamcinolone	-0.03	0.78	0.85
Tocainide	0.04	0.78	0.85
Cortisone acetate	-0.03	0.78	0.85
Entecavir	-0.03	0.8	0.86
Chlorpromazine	-0.04	0.79	0.86
Flavoxate	0	0.79	0.86
Diphenidol	-0.04	0.79	0.86
Amoxapine	-0.03	0.81	0.87
Hydrochlorothiazide	0.01	0.8	0.87
Liothyronine	-0.03	0.82	0.88
Phenelzine	0.03	0.82	0.88
Salmeterol	-0.02	0.81	0.88
Chlormezanone	0.01	0.82	0.88
Nicardipine	-0.03	0.83	0.89
Verapamil	0.02	0.83	0.89
Maprotiline	-0.03	0.84	0.89
D-1,4-dithiothreitol	0.03	0.83	0.89
1,4-Dithiothreitol	0.03	0.83	0.89
Amdinocillin	0.01	0.85	0.9
Idarubicin	0.01	0.85	0.9
Enzalutamide	-0.03	0.84	0.9
Valdecoxib	-0.01	0.85	0.91
Amiloride	0	0.87	0.91
Bretylium	0.04	0.86	0.91
Halofantrine	0	0.87	0.91
Liotrix	-0.01	0.86	0.91
Asenapine	-0.04	0.87	0.91
Ruxolitinib	-0.06	0.87	0.91
Lisinopril	-0.02	0.88	0.92
Misoprostol	-0.04	0.89	0.92
Orphenadrine	-0.01	0.88	0.92
Dantrolene	-0.04	0.88	0.92
Quetiapine	0.03	0.89	0.92
Testosterone propionate	-0.04	0.88	0.92
Purvalanol	-0.03	0.87	0.92
Reteplase	-0.04	0.89	0.92
Pralidoxime	0.01	0.9	0.93
Tolazoline	0.05	0.89	0.93
Oxaprozin	-0.01	0.89	0.93
Levodopa	-0.01	0.9	0.93
Nevirapine	0.01	0.92	0.94
Bendroflumethiazide	0.02	0.92	0.94
Butoconazole	0.02	0.92	0.94
Bumetanide	-0.01	0.92	0.94
Acebutolol	0.05	0.92	0.94
Budesonide	-0.03	0.92	0.94
Metrizamide	0.01	0.91	0.94
Trazodone	0.01	0.93	0.95
Trifluridine	0.01	0.95	0.96
Stavudine	0.02	0.94	0.96
Proparacaine	0	0.94	0.96
Dacarbazine	-0.04	0.94	0.96
Bromocriptine	-0.05	0.95	0.96
Mephentermine	-0.01	0.94	0.96
Citalopram	0.01	0.95	0.97
Fluticasone propionate	-0.01	0.97	0.97
Moricizine	-0.05	0.96	0.97
Escitalopram	0.01	0.95	0.97
Darbepoetin alfa	-0.04	0.96	0.97
Levothyroxine	-0.02	0.98	0.98
Dextrothyroxine	-0.02	0.98	0.98
Methylprednisolone	-0.01	0.97	0.98
Bepridil	-0.01	0.97	0.98
Docetaxel	-0.01	0.98	0.98
Dexrazoxane	0.02	0.99	0.99
